# Supplementary material for: Stress Conditions Modulate the Chromatin Interactions Network in Arabidopsis
Source: Front Genet. 2022 Jan 5;12:799805. doi: 10.3389/fgene.2021.799805 (PMC8766718; doi:10.3389/fgene.2021.799805)
Supplement: Supplementary file 2 [file Table2.XLSX]

## Sheet: RNA-Seq-NC
Gene ID	FPKM
AT1G01010	5.48461
AT1G01020	10.5952
AT1G01030	0.928743
AT1G01040	7.35338
AT1G01046	0
AT1G01050	68.2498
AT1G01060	1.51955
AT1G01070	9.04448
AT1G01073	0
AT1G01080	71.5127
AT1G01090	92.662
AT1G01100	319.639
AT1G01110	2.07669
AT1G01115	0
AT1G01120	31.7045
AT1G01130	2.63725
AT1G01140	54.3355
AT1G01150	0.115331
AT1G01160	26.2226
AT1G01170	134.784
AT1G01180	10.0156
AT1G01183	0
AT1G01190	2.63133
AT1G01200	1.10262
AT1G01210	11.9409
AT1G01220	9.86568
AT1G01225	3.11197
AT1G01230	37.577
AT1G01240	40.2341
AT1G01250	1.09282
AT1G01260	8.29708
AT1G01270	0
AT1G01280	0
AT1G01290	14.6402
AT1G01300	42.808
AT1G01305	0
AT1G01310	0.0389978
AT1G01320	60.6329
AT1G01340	6.3659
AT1G01350	14.9632
AT1G01355	0.0438591
AT1G01360	16.0456
AT1G01370	5.58344
AT1G01380	1.44461
AT1G01390	1.34247
AT1G01400	0
AT1G01410	0
AT1G01420	2.73623
AT1G01430	29.3537
AT1G01440	10.1321
AT1G01448	0.367901
AT1G01450	0
AT1G01453	0.0441802
AT1G01460	0.00600065
AT1G01470	126.287
AT1G01471	0
AT1G01480	0.271792
AT1G01490	47.9579
AT1G01500	11.3267
AT1G01510	18.1362
AT1G01520	0.274878
AT1G01530	0.0657543
AT1G01540	35.0821
AT1G01550	128.366
AT1G01560	13.4771
AT1G01570	1.23194
AT1G01580	0.51477
AT1G01590	0.190054
AT1G01600	2.16079
AT1G01610	23.9252
AT1G01620	240.362
AT1G01630	36.7257
AT1G01640	5.14928
AT1G01650	21.3579
AT1G01660	1.21544
AT1G01670	3.15644
AT1G01680	19.4943
AT1G01690	3.64831
AT1G01695	0.59053
AT1G01700	1.10535
AT1G01710	16.4639
AT1G01720	24.0846
AT1G01725	20.2995
AT1G01730	28.1478
AT1G01740	2.61946
AT1G01750	0.717677
AT1G01760	1.90438
AT1G01770	9.5248
AT1G01780	11.2056
AT1G01790	30.4314
AT1G01800	59.6823
AT1G01810	0.933444
AT1G01820	70.4258
AT1G01830	14.7726
AT1G01840	1.7285
AT1G01860	9.6119
AT1G01870	0
AT1G01880	1.20545
AT1G01890	0
AT1G01900	5.82544
AT1G01910	38.0735
AT1G01920	7.60881
AT1G01930	7.23526
AT1G01940	13.5422
AT1G01950	5.9724
AT1G01960	17.7865
AT1G01970	19.5504
AT1G01980	0.0187119
AT1G01990	15.7139
AT1G02000	4.89631
AT1G02010	3.71037
AT1G02020	8.64372
AT1G02030	0.0825238
AT1G02040	0.013439
AT1G02050	3.32775
AT1G02060	1.81227
AT1G02065	2.08732
AT1G02070	0.59077
AT1G02074	0
AT1G02080	17.9268
AT1G02090	30.6009
AT1G02100	21.9919
AT1G02110	9.75605
AT1G02120	45.9447
AT1G02130	39.4866
AT1G02136	0
AT1G02140	136.781
AT1G02145	14.6622
AT1G02150	54.9139
AT1G02160	53.5533
AT1G02170	28.531
AT1G02180	5.4766
AT1G02190	0.791384
AT1G02205	25.9437
AT1G02210	0
AT1G02220	7.03271
AT1G02228	0
AT1G02230	3.92836
AT1G02250	0.0385298
AT1G02260	12.3042
AT1G02270	20.8276
AT1G02280	78.6351
AT1G02290	6.69754
AT1G02300	24.7104
AT1G02305	72.4888
AT1G02310	0.140249
AT1G02320	0
AT1G02330	27.1672
AT1G02335	16.5581
AT1G02340	2.97174
AT1G02350	4.64091
AT1G02360	9.43262
AT1G02370	4.67389
AT1G02380	2.65299
AT1G02390	3.81316
AT1G02391	0
AT1G02400	1.22831
AT1G02405	0.419161
AT1G02410	21.9294
AT1G02420	2.05797
AT1G02430	2.40792
AT1G02440	0.723896
AT1G02450	38.6846
AT1G02460	1.86209
AT1G02470	3.06843
AT1G02475	75.3459
AT1G02480	0
AT1G02490	0
AT1G02500	183.62
AT1G02510	0
AT1G02520	0.884077
AT1G02530	0.055989
AT1G02540	0
AT1G02550	0.0361385
AT1G02560	242.81
AT1G02570	0
AT1G02575	0
AT1G02580	0.0693359
AT1G02590	0
AT1G02600	0
AT1G02610	8.76272
AT1G02620	0.59565
AT1G02630	1.40348
AT1G02640	7.98602
AT1G02650	0.60146
AT1G02660	5.65174
AT1G02670	0.575932
AT1G02680	15.2587
AT1G02681	0
AT1G02690	8.55926
AT1G02700	0.70728
AT1G02710	5.57851
AT1G02720	6.88307
AT1G02730	13.9017
AT1G02740	7.98972
AT1G02750	12.8883
AT1G02760	0
AT1G02770	0.203173
AT1G02780	588.553
AT1G02790	0.0602169
AT1G02800	1.91509
AT1G02810	0.336317
AT1G02813	0
AT1G02816	10.3793
AT1G02820	6.82113
AT1G02830	0
AT1G02840	79.4391
AT1G02850	4.73474
AT1G02860	5.48262
AT1G02870	21.525
AT1G02880	16.4005
AT1G02890	18.5075
AT1G02900	1.97801
AT1G02910	39.7689
AT1G02920	336.704
AT1G02930	493.527
AT1G02940	0.344707
AT1G02950	4.14144
AT1G02952	0
AT1G02960	14.3268
AT1G02965	0
AT1G02970	2.1763
AT1G02980	0.00342185
AT1G02990	5.71401
AT1G03000	11.0444
AT1G03010	1.09499
AT1G03020	0.916774
AT1G03022	0
AT1G03030	11.8284
AT1G03040	30.6784
AT1G03050	0.0455832
AT1G03055	3.452
AT1G03060	5.34
AT1G03070	1.33933
AT1G03080	10.1634
AT1G03090	13.3384
AT1G03100	1.23998
AT1G03103	0
AT1G03106	0.0363667
AT1G03110	7.71824
AT1G03120	0.385383
AT1G03130	1754.21
AT1G03140	34.9286
AT1G03150	21.3213
AT1G03160	23.0887
AT1G03170	0.318817
AT1G03180	2.73411
AT1G03190	4.48785
AT1G03200	12.7681
AT1G03210	31.3258
AT1G03220	29.0678
AT1G03230	24.2428
AT1G03240	0.277282
AT1G03250	18.542
AT1G03260	6.58211
AT1G03270	2.12499
AT1G03280	18.1706
AT1G03290	34.3834
AT1G03300	2.10379
AT1G03310	16.453
AT1G03320	0.172398
AT1G03330	43.0127
AT1G03340	3.90476
AT1G03350	21.4131
AT1G03360	9.14316
AT1G03365	7.28505
AT1G03370	15.7134
AT1G03380	11.2107
AT1G03390	0.0158245
AT1G03400	37.7234
AT1G03410	1.73448
AT1G03420	0
AT1G03430	24.9389
AT1G03440	9.27155
AT1G03445	0.0134882
AT1G03457	2.59942
AT1G03470	5.28383
AT1G03475	186.188
AT1G03490	0
AT1G03495	2.82257
AT1G03502	1.68336
AT1G03506	0
AT1G03510	1.1984
AT1G03515	0
AT1G03520	7.50503
AT1G03530	4.51729
AT1G03540	0.659422
AT1G03545	0
AT1G03550	5.86257
AT1G03560	2.88912
AT1G03570	0
AT1G03580	0.449874
AT1G03590	12.0162
AT1G03600	508.965
AT1G03610	22.4914
AT1G03620	1.97633
AT1G03630	147.33
AT1G03640	0
AT1G03650	4.39888
AT1G03660	3.49442
AT1G03670	0
AT1G03680	360.696
AT1G03687	8.39984
AT1G03700	0.0563434
AT1G03710	0.32102
AT1G03720	0
AT1G03730	12.0878
AT1G03740	15.8515
AT1G03743	0
AT1G03746	0
AT1G03750	3.22618
AT1G03760	7.01051
AT1G03770	3.07908
AT1G03780	6.47354
AT1G03790	0
AT1G03800	0.276512
AT1G03810	0
AT1G03820	9.63218
AT1G03830	3.47138
AT1G03840	0.400045
AT1G03850	17.9245
AT1G03860	51.6296
AT1G03870	54.3822
AT1G03880	0
AT1G03890	0
AT1G03900	71.5306
AT1G03905	1.36457
AT1G03910	23.0014
AT1G03920	1.13761
AT1G03930	25.4164
AT1G03935	0
AT1G03940	1.93396
AT1G03950	17.522
AT1G03960	5.46442
AT1G03970	10.9578
AT1G03980	0.379557
AT1G03982	0
AT1G03990	0.789511
AT1G04000	11.8788
AT1G04010	4.13373
AT1G04020	5.14031
AT1G04030	3.14318
AT1G04040	69.7856
AT1G04050	1.52545
AT1G04070	9.55643
AT1G04080	37.9051
AT1G04090	0.345272
AT1G04100	3.28653
AT1G04110	2.19932
AT1G04120	12.0925
AT1G04130	7.00521
AT1G04140	30.5866
AT1G04150	0.0498221
AT1G04160	1.82671
AT1G04170	56.4759
AT1G04171	0
AT1G04180	0.87665
AT1G04190	20.612
AT1G04200	14.2547
AT1G04210	13.0577
AT1G04220	1.89872
AT1G04230	9.58704
AT1G04240	32.9413
AT1G04250	10.6013
AT1G04260	16.6286
AT1G04270	398.97
AT1G04280	16.5775
AT1G04290	5.55483
AT1G04295	0.0191684
AT1G04300	19.8299
AT1G04310	2.06896
AT1G04320	0
AT1G04330	0.750027
AT1G04340	23.3133
AT1G04350	32.388
AT1G04360	0.595562
AT1G04370	0
AT1G04380	0.147477
AT1G04390	3.23243
AT1G04400	79.2808
AT1G04410	512.694
AT1G04420	72.1809
AT1G04425	0.866638
AT1G04430	47.0893
AT1G04440	38.8175
AT1G04445	0.321605
AT1G04450	0
AT1G04457	0.072129
AT1G04470	0.00469829
AT1G04480	176.318
AT1G04490	0.451114
AT1G04500	0.138553
AT1G04501	0
AT1G04510	28.3363
AT1G04520	10.6133
AT1G04530	61.8479
AT1G04540	2.54213
AT1G04550	20.7623
AT1G04555	9.36022
AT1G04560	0
AT1G04570	1.34633
AT1G04580	0.0183149
AT1G04590	15.5251
AT1G04600	1.73577
AT1G04610	0.0594309
AT1G04620	21.4998
AT1G04625	0
AT1G04630	38.7516
AT1G04635	3.76645
AT1G04640	36.3157
AT1G04645	0.235631
AT1G04650	0.936773
AT1G04660	0.976859
AT1G04670	0
AT1G04680	39.8647
AT1G04684	0
AT1G04690	71.8623
AT1G04700	0.457093
AT1G04710	10.2434
AT1G04720	0
AT1G04730	2.5727
AT1G04750	79.5652
AT1G04760	3.33749
AT1G04770	17.158
AT1G04778	0.794636
AT1G04780	19.5369
AT1G04790	11.7719
AT1G04800	112.616
AT1G04810	17.5163
AT1G04820	224.471
AT1G04830	9.41235
AT1G04840	0.702944
AT1G04850	57.9202
AT1G04860	7.86545
AT1G04870	19.566
AT1G04880	0.172439
AT1G04890	0
AT1G04900	5.99267
AT1G04910	16.9603
AT1G04920	0.711083
AT1G04930	3.37539
AT1G04940	60.3104
AT1G04945	4.01221
AT1G04950	11.1687
AT1G04960	17.272
AT1G04970	20.898
AT1G04980	27.4173
AT1G04985	29.4174
AT1G04990	22.6668
AT1G05000	4.01418
AT1G05010	147.298
AT1G05020	0.180731
AT1G05030	10.5687
AT1G05040	0.018987
AT1G05055	7.05251
AT1G05060	22.3963
AT1G05065	5.15132
AT1G05070	21.6224
AT1G05080	0.0068811
AT1G05085	0.0332037
AT1G05090	0.513494
AT1G05100	0.618602
AT1G05120	8.86787
AT1G05135	18.1136
AT1G05136	0
AT1G05140	42.2336
AT1G05150	14.381
AT1G05160	5.95758
AT1G05170	9.76215
AT1G05180	22.2479
AT1G05190	449.078
AT1G05200	17.3436
AT1G05205	31.381
AT1G05210	7.02708
AT1G05220	0.833716
AT1G05230	8.98096
AT1G05240	0
AT1G05250	0
AT1G05260	0.51229
AT1G05270	22.9344
AT1G05280	0
AT1G05290	0
AT1G05291	0
AT1G05300	10.8368
AT1G05310	2.75689
AT1G05320	10.9904
AT1G05330	0.24618
AT1G05340	5.40293
AT1G05350	23.2737
AT1G05360	7.19665
AT1G05370	1.72516
AT1G05380	8.5384
AT1G05385	28.1812
AT1G05390	0
AT1G05400	0.890673
AT1G05410	8.48923
AT1G05420	2.45876
AT1G05430	27.0947
AT1G05440	1.77813
AT1G05450	0.0454693
AT1G05460	4.71083
AT1G05470	4.60868
AT1G05490	0.411395
AT1G05500	24.2801
AT1G05510	0
AT1G05520	15.5173
AT1G05530	0.0367215
AT1G05540	1.86041
AT1G05550	0.139499
AT1G05560	2.78742
AT1G05562	0
AT1G05570	17.8489
AT1G05575	12.2974
AT1G05577	0.0413409
AT1G05580	0.0133444
AT1G05590	8.1121
AT1G05600	4.00972
AT1G05610	0.52985
AT1G05615	0
AT1G05620	11.5355
AT1G05630	9.52616
AT1G05640	1.56895
AT1G05650	0.0067937
AT1G05660	0
AT1G05670	2.08286
AT1G05675	1.62175
AT1G05680	0.251617
AT1G05690	2.37099
AT1G05700	0.0170644
AT1G05710	5.70504
AT1G05720	23.9494
AT1G05730	2.74207
AT1G05740	0.0258056
AT1G05750	1.95782
AT1G05760	9.44679
AT1G05770	1.68119
AT1G05780	5.76572
AT1G05785	9.69458
AT1G05790	8.93304
AT1G05800	0
AT1G05805	42.5699
AT1G05810	10.6122
AT1G05820	1.31567
AT1G05830	8.99385
AT1G05835	19.546
AT1G05840	21.9693
AT1G05850	362.801
AT1G05860	9.68235
AT1G05870	21.7116
AT1G05880	0.659778
AT1G05890	28.352
AT1G05894	0.318669
AT1G05900	11.8663
AT1G05910	7.03664
AT1G05920	0
AT1G05925	0
AT1G05930	0
AT1G05940	21.7325
AT1G05950	3.35868
AT1G05960	13.5104
AT1G05970	8.74287
AT1G05980	0
AT1G05990	0
AT1G06000	10.3788
AT1G06002	0.0134582
AT1G06010	21.8618
AT1G06020	0.279046
AT1G06030	0.0516917
AT1G06040	201.057
AT1G06050	6.88368
AT1G06060	19.9498
AT1G06070	11.6585
AT1G06080	5.163
AT1G06090	0.654546
AT1G06100	2.48672
AT1G06110	21.8648
AT1G06120	0
AT1G06130	26.705
AT1G06135	0.054899
AT1G06137	0
AT1G06140	0.762159
AT1G06148	0.146168
AT1G06149	11.9068
AT1G06150	1.18941
AT1G06160	2.73357
AT1G06170	0.297625
AT1G06180	4.58561
AT1G06190	56.5481
AT1G06200	40.119
AT1G06210	21.9006
AT1G06220	18.5196
AT1G06225	0
AT1G06230	17.7446
AT1G06240	12.0861
AT1G06250	0.844337
AT1G06260	0
AT1G06265	0.0469597
AT1G06270	2.95181
AT1G06280	0
AT1G06290	36.7945
AT1G06310	0.0194547
AT1G06320	0
AT1G06330	0
AT1G06340	0.124625
AT1G06350	1.95722
AT1G06360	29.3163
AT1G06370	0.514794
AT1G06380	8.8529
AT1G06390	36.58
AT1G06400	45.8088
AT1G06410	34.4826
AT1G06420	2.74852
AT1G06430	42.6124
AT1G06440	1.12808
AT1G06450	3.66497
AT1G06460	158.141
AT1G06470	16.3292
AT1G06475	2.4566
AT1G06480	0
AT1G06490	1.55697
AT1G06500	15.8045
AT1G06510	21.3385
AT1G06515	27.6931
AT1G06520	0.699841
AT1G06530	47.9298
AT1G06540	0.209478
AT1G06550	16.0114
AT1G06560	6.43202
AT1G06570	20.2152
AT1G06580	1.13516
AT1G06590	3.70161
AT1G06610	0
AT1G06620	6.08144
AT1G06630	11.1828
AT1G06640	41.4916
AT1G06645	10.7981
AT1G06650	58.7593
AT1G06660	2.05978
AT1G06670	9.46099
AT1G06680	3467.61
AT1G06690	31.0054
AT1G06700	39.6731
AT1G06710	1.61489
AT1G06720	8.61876
AT1G06730	6.36239
AT1G06740	0
AT1G06750	0.0361052
AT1G06760	162.908
AT1G06770	6.10222
AT1G06780	5.94764
AT1G06790	10.9291
AT1G06800	5.20176
AT1G06810	0.0553765
AT1G06820	17.3267
AT1G06830	24.313
AT1G06840	5.29646
AT1G06850	10.8448
AT1G06860	0
AT1G06870	10.4505
AT1G06880	0
AT1G06890	42.9126
AT1G06900	12.6823
AT1G06910	3.78706
AT1G06920	0
AT1G06923	0
AT1G06925	0
AT1G06930	0
AT1G06950	62.9523
AT1G06960	16.3997
AT1G06970	0.0253402
AT1G06980	2.58952
AT1G06990	0
AT1G07000	21.0584
AT1G07010	20.7263
AT1G07020	27.9946
AT1G07025	0
AT1G07030	14.6721
AT1G07040	25.0795
AT1G07050	33.5737
AT1G07051	0
AT1G07060	0.110878
AT1G07070	38.5939
AT1G07080	72.9565
AT1G07090	14.8077
AT1G07100	0
AT1G07110	43.6471
AT1G07119	0.0694543
AT1G07120	0.016153
AT1G07128	0
AT1G07130	0.580931
AT1G07135	119.663
AT1G07140	123.158
AT1G07150	0.858515
AT1G07160	0.101298
AT1G07170	26.1667
AT1G07175	1.39613
AT1G07180	12.6989
AT1G07190	0
AT1G07200	8.65519
AT1G07210	27.4322
AT1G07220	9.38418
AT1G07230	23.8754
AT1G07240	17.7358
AT1G07250	21.5853
AT1G07260	1.20262
AT1G07270	0.748337
AT1G07280	60.4267
AT1G07290	0.960668
AT1G07300	6.78514
AT1G07310	27.9887
AT1G07320	292.121
AT1G07330	0.0663644
AT1G07340	0
AT1G07350	63.8062
AT1G07360	25.2426
AT1G07370	19.2529
AT1G07380	4.99306
AT1G07390	1.12541
AT1G07400	68.1846
AT1G07410	2.25599
AT1G07420	31.3494
AT1G07430	1.05521
AT1G07440	27.7268
AT1G07450	0.36458
AT1G07460	0
AT1G07470	10.31
AT1G07473	0.0908502
AT1G07476	0.0221128
AT1G07480	8.74646
AT1G07485	0.0610561
AT1G07490	7.23103
AT1G07500	0.31972
AT1G07510	11.5698
AT1G07520	5.17793
AT1G07530	13.2709
AT1G07540	0.0275014
AT1G07550	0
AT1G07560	0
AT1G07570	6.12859
AT1G07580	0
AT1G07590	66.8669
AT1G07600	968.263
AT1G07610	16.2053
AT1G07615	4.95751
AT1G07620	4.78383
AT1G07630	13.194
AT1G07640	18.5108
AT1G07645	0
AT1G07650	28.8507
AT1G07660	33.8164
AT1G07670	16.8823
AT1G07680	0.0136922
AT1G07690	0
AT1G07700	53.0503
AT1G07702	0
AT1G07705	14.2744
AT1G07710	0.354565
AT1G07720	18.3415
AT1G07725	0
AT1G07728	0.0343281
AT1G07730	2.54424e-06
AT1G07740	1.56085
AT1G07745	3.6415
AT1G07747	0
AT1G07750	25.359
AT1G07760	0
AT1G07770	318.351
AT1G07780	5.93293
AT1G07790	48.203
AT1G07795	0
AT1G07800	0
AT1G07810	11.3085
AT1G07820	114.212
AT1G07830	20.6091
AT1G07840	14.4497
AT1G07850	0.0303197
AT1G07860	0
AT1G07870	5.79314
AT1G07880	3.83814
AT1G07885	0
AT1G07890	482.731
AT1G07900	3.91834
AT1G07901	7.90704
AT1G07910	5.30358
AT1G07920	102.125
AT1G07930	140.798
AT1G07940	87.6259
AT1G07950	18.9076
AT1G07960	27.3484
AT1G07970	6.39376
AT1G07980	15.9219
AT1G07985	0.562902
AT1G07990	19.2386
AT1G08000	7.22012
AT1G08005	0.303456
AT1G08010	11.9679
AT1G08030	9.62295
AT1G08032	0
AT1G08035	0.251158
AT1G08040	16.727
AT1G08050	8.483
AT1G08060	4.14081
AT1G08065	0
AT1G08070	0.801407
AT1G08080	0.0777935
AT1G08090	0.402989
AT1G08100	0
AT1G08105	0
AT1G08110	80.2843
AT1G08115	0
AT1G08120	0.0252265
AT1G08125	15.1713
AT1G08130	10.9139
AT1G08135	0
AT1G08140	0.0133254
AT1G08150	0.00336682
AT1G08160	14.0798
AT1G08165	2.84004
AT1G08170	0.0299024
AT1G08180	7.44189
AT1G08190	21.1431
AT1G08200	97.3696
AT1G08210	10.6814
AT1G08220	6.29354
AT1G08230	3.91965
AT1G08240	0
AT1G08250	5.88242
AT1G08260	2.57497
AT1G08270	1.53682
AT1G08280	3.09151
AT1G08290	0.956048
AT1G08300	2.18199
AT1G08310	0.20418
AT1G08315	6.57389
AT1G08320	0.207479
AT1G08340	1.62001
AT1G08350	5.52006
AT1G08360	268.334
AT1G08370	23.6553
AT1G08380	5072.59
AT1G08390	14.7406
AT1G08400	2.19791
AT1G08410	8.83022
AT1G08420	14.4033
AT1G08430	0.0516381
AT1G08440	0.530013
AT1G08450	241.007
AT1G08460	24.1885
AT1G08465	17.8778
AT1G08470	12.8455
AT1G08480	65.5891
AT1G08490	27.7781
AT1G08500	2.16949
AT1G08510	48.9719
AT1G08520	114.556
AT1G08530	16.447
AT1G08540	50.7079
AT1G08550	63.7611
AT1G08560	28.8238
AT1G08570	80.2499
AT1G08580	44.1814
AT1G08590	0.136081
AT1G08592	0
AT1G08600	7.1044
AT1G08610	3.86299
AT1G08620	5.50906
AT1G08630	0.789243
AT1G08640	69.7841
AT1G08650	60.3978
AT1G08660	21.9682
AT1G08670	0
AT1G08680	15.9902
AT1G08695	0
AT1G08700	16.4626
AT1G08710	8.5313
AT1G08720	10.6489
AT1G08730	0.181523
AT1G08735	0
AT1G08740	0
AT1G08750	10.5213
AT1G08760	6.96244
AT1G08770	14.9902
AT1G08780	29.8028
AT1G08790	0
AT1G08800	4.63698
AT1G08810	8.53383
AT1G08820	23.3341
AT1G08830	97.9249
AT1G08840	1.74302
AT1G08845	7.92617
AT1G08860	0.222533
AT1G08870	0
AT1G08880	109.274
AT1G08890	11.4665
AT1G08900	29.137
AT1G08910	9.82521
AT1G08920	11.9244
AT1G08930	78.8984
AT1G08940	8.6342
AT1G08950	0
AT1G08960	5.35996
AT1G08970	33.925
AT1G08980	59.9129
AT1G08985	0
AT1G08990	0
AT1G09000	1.29665
AT1G09010	28.0249
AT1G09020	21.2518
AT1G09026	0
AT1G09030	0
AT1G09040	1.92305
AT1G09050	2.20322
AT1G09060	15.2973
AT1G09070	171.629
AT1G09080	20.5698
AT1G09090	0.0138686
AT1G09100	22.5625
AT1G09110	0
AT1G09130	162.147
AT1G09140	57.4116
AT1G09150	37.6426
AT1G09155	0.143945
AT1G09157	0.120681
AT1G09160	14.6457
AT1G09170	0.29616
AT1G09176	0.0437826
AT1G09180	1.9041
AT1G09190	1.84278
AT1G09195	5.33925
AT1G09200	143.654
AT1G09210	156.765
AT1G09220	1.05134
AT1G09230	13.0427
AT1G09240	11.8019
AT1G09245	0
AT1G09250	29.9545
AT1G09260	0
AT1G09270	29.2795
AT1G09280	9.07869
AT1G09290	8.18342
AT1G09300	5.23596
AT1G09310	701.1
AT1G09320	4.47335
AT1G09330	37.028
AT1G09340	383.904
AT1G09350	0.882372
AT1G09360	0
AT1G09370	0.120167
AT1G09380	0
AT1G09390	18.663
AT1G09400	0.361339
AT1G09410	0.457691
AT1G09415	33.3852
AT1G09420	2.25219
AT1G09421	0.018184
AT1G09430	59.7478
AT1G09440	4.97171
AT1G09450	2.41484
AT1G09460	2.55743
AT1G09470	4.71328
AT1G09480	2.55809
AT1G09483	0.0362419
AT1G09486	1.06947
AT1G09490	28.322
AT1G09500	2.0074
AT1G09510	0.00829885
AT1G09520	17.2203
AT1G09530	6.34684
AT1G09540	0.263019
AT1G09550	0
AT1G09560	74.5789
AT1G09570	28.8839
AT1G09575	3.40944
AT1G09580	9.19807
AT1G09590	214.277
AT1G09600	0.361203
AT1G09610	0.719297
AT1G09620	35.9169
AT1G09625	0
AT1G09630	25.916
AT1G09640	129.905
AT1G09645	28.9445
AT1G09650	0.240135
AT1G09660	20.6773
AT1G09665	0.0332801
AT1G09680	1.13251
AT1G09690	363.646
AT1G09700	7.06658
AT1G09710	2.79945
AT1G09720	0
AT1G09730	11.8798
AT1G09740	22.6264
AT1G09750	214.498
AT1G09760	38.4657
AT1G09770	38.4404
AT1G09780	68.5893
AT1G09790	0
AT1G09794	8.94812
AT1G09795	68.9601
AT1G09800	2.9257
AT1G09810	7.1617
AT1G09812	2.51468
AT1G09815	34.9201
AT1G09820	2.19428
AT1G09830	23.8691
AT1G09840	20.3414
AT1G09850	16.8276
AT1G09860	0.101064
AT1G09870	15.5968
AT1G09880	0.387089
AT1G09890	1.40973
AT1G09900	9.38292
AT1G09910	8.91637
AT1G09920	29.9558
AT1G09930	0.385733
AT1G09932	46.7283
AT1G09935	0.170948
AT1G09940	8.5462
AT1G09950	0.725834
AT1G09960	2.63713
AT1G09970	32.9117
AT1G09980	10.9901
AT1G09995	3.69846
AT1G10000	1.05913
AT1G10010	0
AT1G10020	19.2217
AT1G10030	16.6241
AT1G10040	2.29711
AT1G10050	6.36787
AT1G10060	10.0282
AT1G10070	5.58304
AT1G10090	11.7099
AT1G10095	3.40975
AT1G10100	0
AT1G10110	0.28259
AT1G10120	11.2057
AT1G10130	12.7126
AT1G10140	14.7668
AT1G10150	14.5818
AT1G10155	0.9264
AT1G10160	0
AT1G10170	12.0928
AT1G10180	8.31943
AT1G10190	0
AT1G10200	105.5
AT1G10210	10.7652
AT1G10220	0.0673571
AT1G10230	21.0988
AT1G10240	4.95167
AT1G10250	0
AT1G10260	0
AT1G10270	4.05121
AT1G10280	3.44663
AT1G10290	28.8681
AT1G10300	0.00973722
AT1G10310	23.7261
AT1G10320	7.12062
AT1G10330	0.763209
AT1G10340	17.1774
AT1G10350	14.6
AT1G10360	59.1992
AT1G10370	8.92707
AT1G10380	6.17535
AT1G10385	0.0146762
AT1G10390	26.3861
AT1G10400	0.0516086
AT1G10410	19.2669
AT1G10417	1.21908
AT1G10419	0
AT1G10430	20.2296
AT1G10440	0
AT1G10450	7.70401
AT1G10455	0
AT1G10460	1.88514
AT1G10470	122.883
AT1G10480	0.349164
AT1G10490	8.66521
AT1G10500	97.325
AT1G10510	20.5826
AT1G10520	0.987553
AT1G10522	31.7221
AT1G10530	0.371889
AT1G10540	0.493066
AT1G10550	1.07345
AT1G10560	2.92141
AT1G10570	11.8569
AT1G10580	16.2875
AT1G10585	1.07533
AT1G10586	0.0242979
AT1G10588	0
AT1G10590	116.65
AT1G10600	19.0513
AT1G10610	5.40057
AT1G10620	0
AT1G10630	76.8923
AT1G10640	6.83349
AT1G10650	9.62268
AT1G10652	0
AT1G10657	30.5198
AT1G10660	19.1253
AT1G10670	109.763
AT1G10680	0.0163806
AT1G10682	0
AT1G10690	12.5709
AT1G10700	19.6315
AT1G10705	0
AT1G10710	0.439321
AT1G10717	0
AT1G10720	14.1704
AT1G10730	5.84498
AT1G10740	13.9459
AT1G10745	0
AT1G10747	0
AT1G10750	2.1544
AT1G10760	67.0678
AT1G10770	0.129937
AT1G10780	3.88026
AT1G10790	0.296949
AT1G10800	0.859574
AT1G10810	0.550488
AT1G10820	13.1453
AT1G10830	24.822
AT1G10840	65.5802
AT1G10850	6.78334
AT1G10865	36.4977
AT1G10870	8.39433
AT1G10880	0
AT1G10890	36.7643
AT1G10900	13.1274
AT1G10910	18.1862
AT1G10920	4.79856
AT1G10930	4.45955
AT1G10940	47.1411
AT1G10950	58.0438
AT1G10960	358.332
AT1G10970	7.70128
AT1G10980	0.541375
AT1G10990	6.14147
AT1G11000	4.5499
AT1G11010	0
AT1G11020	11.6158
AT1G11030	0
AT1G11040	0
AT1G11050	7.30152
AT1G11060	6.13995
AT1G11070	0.611069
AT1G11080	7.92951
AT1G11090	9.70293
AT1G11100	0.344988
AT1G11110	0.0161197
AT1G11112	1.706
AT1G11120	5.2261
AT1G11125	1.37628
AT1G11130	6.05415
AT1G11145	0
AT1G11150	0
AT1G11160	0.667366
AT1G11170	1.61281
AT1G11175	0
AT1G11180	11.6436
AT1G11185	0
AT1G11190	2.34386
AT1G11200	15.9378
AT1G11210	15.4467
AT1G11220	3.02473
AT1G11230	0.00791295
AT1G11240	33.1085
AT1G11250	0.093975
AT1G11260	109.411
AT1G11265	0
AT1G11270	2.21166
AT1G11280	8.04331
AT1G11290	2.09591
AT1G11300	3.64007
AT1G11310	97.1623
AT1G11320	2.40876
AT1G11330	22.5572
AT1G11340	1.16627
AT1G11350	17.6589
AT1G11360	23.3788
AT1G11362	0.0403051
AT1G11370	0
AT1G11380	6.08425
AT1G11390	5.36069
AT1G11400	15.6823
AT1G11410	7.12843
AT1G11420	2.29486
AT1G11430	126.52
AT1G11440	9.13981
AT1G11450	1.21264
AT1G11460	0.0939198
AT1G11470	0
AT1G11475	49.0209
AT1G11480	24.0188
AT1G11482	2.76106e-07
AT1G11490	0.201219
AT1G11500	0.734731
AT1G11510	0
AT1G11520	0
AT1G11530	48.546
AT1G11540	0.280062
AT1G11545	19.1378
AT1G11550	0
AT1G11560	0.0700192
AT1G11570	2.77081
AT1G11572	0.0352317
AT1G11580	15.6359
AT1G11590	0
AT1G11592	1.20155
AT1G11593	0
AT1G11595	0
AT1G11600	7.58589
AT1G11608	0
AT1G11610	0
AT1G11620	0
AT1G11630	5.90667
AT1G11640	0
AT1G11650	133.23
AT1G11655	0
AT1G11660	16.909
AT1G11670	2.30391
AT1G11680	48.7576
AT1G11684	0
AT1G11690	0
AT1G11700	7.04073
AT1G11710	0.925032
AT1G11720	12.0739
AT1G11730	2.10026
AT1G11735	0
AT1G11740	0.257831
AT1G11750	99.5999
AT1G11755	9.18398
AT1G11760	7.87654
AT1G11765	0.0251057
AT1G11770	0.00495387
AT1G11780	6.29333
AT1G11785	0.379312
AT1G11790	19.868
AT1G11800	5.52595
AT1G11803	0
AT1G11810	0.0491695
AT1G11820	24.0943
AT1G11840	195.228
AT1G11850	42.6226
AT1G11860	444.165
AT1G11870	17.0834
AT1G11880	4.82453
AT1G11890	37.1872
AT1G11900	2.49999
AT1G11905	12.0758
AT1G11910	247.693
AT1G11915	0.914197
AT1G11920	0
AT1G11925	0.279933
AT1G11930	61.3796
AT1G11940	4.85128
AT1G11950	2.86531
AT1G11960	4.76534
AT1G11970	0
AT1G11980	0
AT1G11990	0.313026
AT1G12000	34.8775
AT1G12010	1.26965
AT1G12013	0
AT1G12015	0
AT1G12020	10.4681
AT1G12030	0.0488861
AT1G12040	0
AT1G12050	27.3063
AT1G12060	14.1859
AT1G12064	0.016346
AT1G12070	0.234453
AT1G12080	20.9613
AT1G12090	780.405
AT1G12100	0.708433
AT1G12110	30.3862
AT1G12120	27.6339
AT1G12130	0.0312441
AT1G12140	26.7026
AT1G12150	0.739135
AT1G12160	4.49327
AT1G12170	0
AT1G12180	0
AT1G12190	0.0089705
AT1G12200	6.61419
AT1G12210	2.17123
AT1G12211	0
AT1G12220	6.86125
AT1G12230	47.746
AT1G12240	50.4963
AT1G12244	8.78373
AT1G12250	47.5421
AT1G12260	1.14356
AT1G12270	27.2342
AT1G12280	5.95275
AT1G12290	2.26913
AT1G12294	0
AT1G12300	0.682296
AT1G12310	77.6935
AT1G12320	13.4606
AT1G12330	13.5491
AT1G12340	0.234623
AT1G12350	16.5744
AT1G12360	32.1935
AT1G12370	1.49858
AT1G12380	3.70392
AT1G12390	15.0566
AT1G12400	12.8544
AT1G12410	140.381
AT1G12411	0
AT1G12420	11.4565
AT1G12423	0
AT1G12430	10.6849
AT1G12440	95.5224
AT1G12450	7.4304
AT1G12451	0
AT1G12460	3.67134
AT1G12470	14.0329
AT1G12480	3.01236
AT1G12490	0.0411088
AT1G12500	20.3018
AT1G12510	0
AT1G12520	32.4133
AT1G12530	14.6379
AT1G12540	0
AT1G12550	4.39708
AT1G12560	0
AT1G12570	2.55002
AT1G12580	16.3417
AT1G12590	0
AT1G12600	0.431542
AT1G12610	1.22178
AT1G12620	1.99916
AT1G12630	0.277857
AT1G12640	16.999
AT1G12650	20.5452
AT1G12660	0
AT1G12663	0
AT1G12665	0.0239942
AT1G12669	0
AT1G12670	0.0465846
AT1G12672	0.126333
AT1G12680	12.3363
AT1G12700	1.41777
AT1G12710	15.6624
AT1G12720	0
AT1G12725	0
AT1G12730	7.70937
AT1G12740	0.0304812
AT1G12750	14.1006
AT1G12760	31.126
AT1G12770	26.4444
AT1G12775	1.01719
AT1G12780	44.9884
AT1G12790	4.08321
AT1G12800	76.1135
AT1G12805	0.64079
AT1G12810	38.89
AT1G12820	20.9437
AT1G12830	18.4693
AT1G12840	116.369
AT1G12845	31.108
AT1G12850	26.8238
AT1G12855	0.0680566
AT1G12860	18.886
AT1G12870	0.0154785
AT1G12880	14.1349
AT1G12890	0.387684
AT1G12900	862.662
AT1G12910	21.4954
AT1G12920	49.4628
AT1G12930	7.63565
AT1G12935	0
AT1G12938	0
AT1G12940	0.399362
AT1G12950	0.216388
AT1G12960	0
AT1G12970	7.08754
AT1G12980	0.126584
AT1G12990	18.0689
AT1G13000	17.6467
AT1G13010	0
AT1G13020	18.8417
AT1G13030	4.99833
AT1G13040	1.72681
AT1G13050	3.76677
AT1G13060	104.081
AT1G13070	0.00579505
AT1G13080	21.8429
AT1G13090	47.3998
AT1G13100	7.05905
AT1G13110	84.4606
AT1G13120	9.12264
AT1G13130	0.313277
AT1G13140	0.562976
AT1G13150	0.973584
AT1G13160	11.5465
AT1G13170	10.9293
AT1G13180	7.91235
AT1G13190	20.1816
AT1G13195	8.52548
AT1G13200	0.0206063
AT1G13210	32.3657
AT1G13220	9.41586
AT1G13230	0.139561
AT1G13240	0
AT1G13245	112.13
AT1G13250	14.6558
AT1G13260	64.0555
AT1G13270	70.2437
AT1G13280	33.5446
AT1G13290	1.37702e-10
AT1G13300	0.0791668
AT1G13310	0.479278
AT1G13320	31.633
AT1G13330	2.3584
AT1G13340	20.3988
AT1G13350	14.1516
AT1G13360	112.615
AT1G13370	0.431889
AT1G13380	29.9535
AT1G13390	41.8297
AT1G13400	0.510142
AT1G13410	0.961774
AT1G13420	0.278946
AT1G13430	0.200074
AT1G13440	619.913
AT1G13448	0.147836
AT1G13450	19.0395
AT1G13460	7.46925
AT1G13470	92.1877
AT1G13480	0.214625
AT1G13485	0
AT1G13490	0.0117798
AT1G13500	0.0071252
AT1G13510	0.0385364
AT1G13520	1.74815
AT1G13530	0.668787
AT1G13540	0.566045
AT1G13550	0.561451
AT1G13560	38.9057
AT1G13570	14.293
AT1G13580	5.43816
AT1G13590	0
AT1G13600	4.17365
AT1G13605	0
AT1G13607	0
AT1G13608	0
AT1G13609	0.224463
AT1G13610	0.0274047
AT1G13620	0
AT1G13630	0.748784
AT1G13635	0.363741
AT1G13640	15.3994
AT1G13650	23.8245
AT1G13660	0
AT1G13670	1.80838
AT1G13680	0.202724
AT1G13690	20.5696
AT1G13700	11.5878
AT1G13710	4.96768
AT1G13720	0
AT1G13730	14.3056
AT1G13740	5.34042
AT1G13750	14.7291
AT1G13755	0
AT1G13760	0
AT1G13770	9.99714
AT1G13780	4.39331
AT1G13790	2.39026
AT1G13800	0.383316
AT1G13810	4.45005
AT1G13820	30.9379
AT1G13830	1.16836
AT1G13840	0
AT1G13850	0
AT1G13860	8.09343
AT1G13870	10.5807
AT1G13880	13.0369
AT1G13890	0
AT1G13900	12.28
AT1G13910	5.28585
AT1G13920	4.60112
AT1G13930	768.855
AT1G13940	6.05272
AT1G13950	12.1961
AT1G13960	10.6199
AT1G13970	1.73071
AT1G13980	9.23822
AT1G13990	62.6268
AT1G14000	39.8303
AT1G14010	41.9556
AT1G14020	7.22568
AT1G14030	30.031
AT1G14040	1.42195
AT1G14048	0
AT1G14060	15.13
AT1G14070	2.567
AT1G14071	0
AT1G14080	0.144511
AT1G14100	0.103171
AT1G14110	0
AT1G14120	0.0977596
AT1G14130	5.17604
AT1G14140	10.884
AT1G14150	73.794
AT1G14160	0.0335854
AT1G14170	14.6724
AT1G14180	4.05754
AT1G14182	1.18899e-08
AT1G14185	0.150673
AT1G14190	1.17719
AT1G14200	278.159
AT1G14205	17.6131
AT1G14210	17.9968
AT1G14220	0.030773
AT1G14225	0
AT1G14230	12.4357
AT1G14240	0.164523
AT1G14250	7.96248
AT1G14260	1.80063
AT1G14270	51.0055
AT1G14280	27.3204
AT1G14290	24.8702
AT1G14300	10.1056
AT1G14310	12.2643
AT1G14315	0
AT1G14320	519.731
AT1G14330	5.94203
AT1G14340	14.5031
AT1G14345	83.0166
AT1G14350	10.1319
AT1G14360	44.8512
AT1G14370	16.5822
AT1G14380	18.9428
AT1G14390	0.473642
AT1G14400	142.816
AT1G14410	33.6873
AT1G14420	0.0770369
AT1G14430	1.76621
AT1G14440	10.9398
AT1G14450	98.4089
AT1G14455	0.410737
AT1G14460	6.78038
AT1G14470	0.673429
AT1G14480	3.69014
AT1G14490	1.09424
AT1G14500	0
AT1G14510	37.5221
AT1G14518	0
AT1G14520	1.35264
AT1G14530	5.08076
AT1G14540	0.313425
AT1G14549	0
AT1G14550	0
AT1G14560	7.96235
AT1G14570	31.0129
AT1G14580	11.6979
AT1G14590	6.46357
AT1G14600	3.32605
AT1G14610	30.1302
AT1G14620	21.387
AT1G14630	5.75929
AT1G14640	2.06367
AT1G14642	4.41901
AT1G14650	22.4577
AT1G14660	2.81508
AT1G14670	56.8788
AT1G14680	1.60501
AT1G14685	36.7438
AT1G14686	0.0277142
AT1G14687	2.44426
AT1G14688	0
AT1G14690	20.1664
AT1G14700	10.1288
AT1G14710	31.4272
AT1G14720	29.1479
AT1G14730	4.44234
AT1G14740	32.5499
AT1G14750	0.793367
AT1G14755	0
AT1G14760	0.670339
AT1G14770	3.17828
AT1G14780	0.479706
AT1G14790	9.15066
AT1G14800	0
AT1G14810	50.8244
AT1G14820	13.5956
AT1G14830	30.166
AT1G14840	14.3094
AT1G14850	6.05312
AT1G14860	0.335997
AT1G14870	20.0705
AT1G14880	515.221
AT1G14890	19.4988
AT1G14900	16.7479
AT1G14910	19.4754
AT1G14920	29.8758
AT1G14930	0.0689794
AT1G14940	0
AT1G14950	0
AT1G14960	0
AT1G14970	3.93744
AT1G14980	131.077
AT1G14990	18.3571
AT1G15000	11.3078
AT1G15002	0
AT1G15010	9.90981
AT1G15015	0
AT1G15020	10.3544
AT1G15030	24.2483
AT1G15040	0.171264
AT1G15045	0
AT1G15050	0.187499
AT1G15060	11.6466
AT1G15080	2.87516
AT1G15090	0
AT1G15100	16.4589
AT1G15110	3.15041
AT1G15120	228.905
AT1G15125	60.6032
AT1G15130	28.7422
AT1G15140	82.5905
AT1G15150	0.0764236
AT1G15160	1.0188
AT1G15165	1.12107
AT1G15170	2.75936
AT1G15175	0.203725
AT1G15180	18.2876
AT1G15190	0.733545
AT1G15200	37.322
AT1G15210	0.055399
AT1G15215	7.64415
AT1G15220	5.51716
AT1G15230	22.2026
AT1G15240	13.0553
AT1G15250	30.0515
AT1G15260	20.9101
AT1G15270	314.673
AT1G15280	24.6002
AT1G15290	28.0453
AT1G15300	0.0056345
AT1G15310	0.850102
AT1G15320	0.0259759
AT1G15330	0.226815
AT1G15340	70.932
AT1G15350	20.4282
AT1G15360	0.327658
AT1G15370	41.0905
AT1G15380	1.09126
AT1G15385	1.55607e-08
AT1G15390	22.8117
AT1G15400	60.865
AT1G15405	0.042487
AT1G15410	6.98758
AT1G15415	0.439377
AT1G15420	18.2094
AT1G15430	10.9628
AT1G15440	8.25971
AT1G15450	0
AT1G15460	0.0101139
AT1G15470	11.3829
AT1G15480	5.7237
AT1G15490	4.27093
AT1G15500	63.9445
AT1G15510	3.20402
AT1G15520	7.72828
AT1G15530	7.11638
AT1G15540	0.0170098
AT1G15550	4.96638
AT1G15560	0
AT1G15570	8.77721
AT1G15580	1.77381
AT1G15590	0
AT1G15600	0
AT1G15610	0
AT1G15620	0.0111581
AT1G15630	0.0622294
AT1G15640	0.00927255
AT1G15650	0
AT1G15660	7.97261
AT1G15670	14.8339
AT1G15680	0
AT1G15690	231.628
AT1G15700	4.08173
AT1G15710	13.2268
AT1G15720	1.88297
AT1G15730	31.2333
AT1G15740	59.3315
AT1G15750	37.917
AT1G15757	0
AT1G15760	2.98218
AT1G15770	0.0460966
AT1G15772	0
AT1G15780	11.5419
AT1G15790	20.1172
AT1G15800	5.02123
AT1G15810	14.6906
AT1G15820	3743.35
AT1G15825	9.81885
AT1G15830	7.25366
AT1G15840	0
AT1G15850	0
AT1G15860	29.5823
AT1G15870	1.80275
AT1G15880	32.8974
AT1G15885	9.41121
AT1G15890	2.12918
AT1G15900	0.905397
AT1G15910	8.08962
AT1G15920	12.2089
AT1G15930	217.008
AT1G15940	11.066
AT1G15950	54.4357
AT1G15960	5.62939
AT1G15970	11.2427
AT1G15980	106.435
AT1G15990	0.0279884
AT1G16000	32.127
AT1G16010	21.8306
AT1G16020	8.42385
AT1G16022	1.03707
AT1G16025	1.21834
AT1G16030	9.11296
AT1G16040	12.6871
AT1G16060	3.26039
AT1G16070	2.44599
AT1G16080	71.5675
AT1G16090	2.00848
AT1G16100	0
AT1G16110	6.67554
AT1G16120	0.0166879
AT1G16130	0.851171
AT1G16140	0
AT1G16150	0.0217953
AT1G16160	0.0114284
AT1G16170	18.5181
AT1G16180	113.993
AT1G16190	14.0354
AT1G16210	53.3401
AT1G16220	1.93267
AT1G16225	0
AT1G16230	0
AT1G16240	52.6143
AT1G16250	6.13546
AT1G16260	14.15
AT1G16270	9.46415
AT1G16280	6.84432
AT1G16290	0.0574387
AT1G16300	3.40409
AT1G16310	2.75874
AT1G16320	38.846
AT1G16330	1.8596
AT1G16340	13.4322
AT1G16350	28.7369
AT1G16360	0.14755
AT1G16370	0.405268
AT1G16380	0
AT1G16390	2.57412
AT1G16400	2.32428
AT1G16410	78.4871
AT1G16420	1.49167
AT1G16430	9.86377
AT1G16440	0.0865319
AT1G16445	5.54648
AT1G16450	0
AT1G16460	44.0757
AT1G16470	72.0059
AT1G16480	0.879111
AT1G16489	0.13335
AT1G16490	0.615918
AT1G16500	14.0482
AT1G16510	4.99234
AT1G16515	2.71524
AT1G16520	12.4251
AT1G16530	2.8868
AT1G16540	4.21765
AT1G16560	39.4723
AT1G16570	10.7071
AT1G16590	4.50968
AT1G16600	0
AT1G16610	35.3837
AT1G16620	0
AT1G16630	3.32953
AT1G16635	0
AT1G16640	1.96203
AT1G16650	4.52328
AT1G16660	0
AT1G16670	12.3578
AT1G16680	11.3805
AT1G16690	4.95068
AT1G16700	54.8224
AT1G16705	0.497846
AT1G16710	6.64607
AT1G16720	79.1056
AT1G16730	5.32261
AT1G16740	40.9441
AT1G16750	4.04326
AT1G16760	0
AT1G16770	0.07632
AT1G16780	5.69975
AT1G16790	16.3152
AT1G16800	1.24691
AT1G16810	80.0497
AT1G16820	4.01297
AT1G16825	5.92877
AT1G16830	0.733046
AT1G16840	63.5279
AT1G16850	4.94423
AT1G16860	16.2008
AT1G16870	14.6075
AT1G16880	254.053
AT1G16890	132.125
AT1G16900	13.5991
AT1G16905	0
AT1G16910	0.122846
AT1G16916	21.0941
AT1G16920	32.1799
AT1G16930	3.90311
AT1G16940	0
AT1G16950	0.106413
AT1G16960	15.3847
AT1G16970	9.40893
AT1G16980	0
AT1G17000	0
AT1G17010	0
AT1G17020	0.967245
AT1G17030	0.48321
AT1G17040	3.57431
AT1G17050	13.1875
AT1G17060	1.68174
AT1G17070	4.97985
AT1G17080	66.5323
AT1G17090	3.43212
AT1G17100	54.8543
AT1G17110	17.8714
AT1G17120	12.582
AT1G17130	27.1364
AT1G17140	35.421
AT1G17145	16.1469
AT1G17147	8.41341
AT1G17150	0
AT1G17160	16.0526
AT1G17170	2.7144
AT1G17180	0.245457
AT1G17190	3.78133
AT1G17200	47.5259
AT1G17210	15.6971
AT1G17220	76.762
AT1G17230	3.26837
AT1G17232	0
AT1G17235	0.41775
AT1G17240	0.499578
AT1G17250	0
AT1G17255	0.0119824
AT1G17260	0.491571
AT1G17270	2.45978
AT1G17275	0
AT1G17277	0
AT1G17280	33.9296
AT1G17285	0.075896
AT1G17290	103.062
AT1G17300	0
AT1G17310	0.0137211
AT1G17330	16.519
AT1G17340	9.35582
AT1G17345	0.638917
AT1G17350	10.6941
AT1G17360	14.9981
AT1G17370	34.861
AT1G17380	4.97279
AT1G17390	0
AT1G17400	0.427404
AT1G17410	6.11041
AT1G17420	4.98907
AT1G17430	15.3508
AT1G17440	21.7579
AT1G17450	3.26835
AT1G17455	15.279
AT1G17460	5.19006
AT1G17470	48.5289
AT1G17480	3.66366
AT1G17490	28.2396
AT1G17495	0
AT1G17500	9.77026
AT1G17510	13.1359
AT1G17520	9.50011
AT1G17530	29.9607
AT1G17540	0.0186223
AT1G17545	0
AT1G17550	21.6009
AT1G17560	8.23396
AT1G17570	0
AT1G17580	8.48129
AT1G17590	4.9308
AT1G17600	4.31815
AT1G17610	8.10909
AT1G17615	0.310518
AT1G17620	37.9124
AT1G17630	1.06659
AT1G17640	3.51338
AT1G17650	34.556
AT1G17660	0
AT1G17665	7.32776
AT1G17670	0
AT1G17680	8.8669
AT1G17690	9.9746
AT1G17700	5.25178
AT1G17710	0.178008
AT1G17720	25.4597
AT1G17730	33.9537
AT1G17744	1.14088e-69
AT1G17745	28.1576
AT1G17750	0.724563
AT1G17760	7.62128
AT1G17770	0
AT1G17780	15.4209
AT1G17790	5.4029
AT1G17800	0
AT1G17810	0.0148346
AT1G17820	6.25717
AT1G17830	1.54669
AT1G17840	24.5585
AT1G17850	12.2377
AT1G17860	16.9979
AT1G17870	13.3533
AT1G17880	178.727
AT1G17890	34.88
AT1G17900	0
AT1G17910	0
AT1G17920	2.35152
AT1G17930	6.09072
AT1G17940	8.50671
AT1G17950	0.199853
AT1G17960	0.27292
AT1G17970	11.5278
AT1G17980	11.3488
AT1G17990	0.420013
AT1G18000	0.144791
AT1G18010	0
AT1G18020	0
AT1G18030	7.78669
AT1G18040	4.88281
AT1G18050	0
AT1G18060	62.925
AT1G18070	52.3513
AT1G18075	0
AT1G18080	301.888
AT1G18090	2.98445
AT1G18100	0.0144088
AT1G18120	0
AT1G18130	0
AT1G18140	0.681579
AT1G18150	23.452
AT1G18160	14.9152
AT1G18170	29.1339
AT1G18180	3.90752
AT1G18190	7.35353
AT1G18191	0
AT1G18200	1.34071
AT1G18210	78.7412
AT1G18220	0
AT1G18230	0.0358834
AT1G18240	0
AT1G18250	30.6364
AT1G18260	28.3323
AT1G18265	3.23203
AT1G18270	11.5733
AT1G18280	0.0246136
AT1G18290	0.0513495
AT1G18300	44.7166
AT1G18310	0
AT1G18320	1.35089
AT1G18330	37.561
AT1G18335	6.62172
AT1G18340	7.74764
AT1G18350	0.23153
AT1G18360	21.361
AT1G18370	7.38452
AT1G18382	0
AT1G18390	5.0788
AT1G18400	10.9161
AT1G18410	0.12271
AT1G18415	0.00386439
AT1G18420	0.0117932
AT1G18430	0
AT1G18440	14.7365
AT1G18450	25.7917
AT1G18460	20.7992
AT1G18470	27.9459
AT1G18480	13.0602
AT1G18485	4.31171
AT1G18486	3.29792e-12
AT1G18490	10.25
AT1G18500	41.5256
AT1G18510	0
AT1G18520	0
AT1G18530	0.0233155
AT1G18540	315.994
[truncated: 30,929 more rows]

## Sheet: RNA-Seq-HT
Gene ID	FPKM
AT1G01010	3.10213
AT1G01020	11.5256
AT1G01030	0.345398
AT1G01040	2.40213
AT1G01046	0
AT1G01050	39.0451
AT1G01060	2.58599
AT1G01070	2.07665
AT1G01073	0
AT1G01080	21.5884
AT1G01090	50.1679
AT1G01100	288.186
AT1G01110	0.659339
AT1G01115	0
AT1G01120	7.25704
AT1G01130	1.14034
AT1G01140	117.445
AT1G01150	0.0216609
AT1G01160	18.6463
AT1G01170	94.6119
AT1G01180	4.5506
AT1G01183	0
AT1G01190	0.741663
AT1G01200	0.151683
AT1G01210	7.79017
AT1G01220	2.07202
AT1G01225	1.68084
AT1G01230	15.1684
AT1G01240	28.328
AT1G01250	0.416552
AT1G01260	5.0252
AT1G01270	0
AT1G01280	0.0263909
AT1G01290	6.12312
AT1G01300	8.31784
AT1G01305	0.058266
AT1G01310	0.537536
AT1G01320	27.6884
AT1G01340	15.082
AT1G01350	37.0011
AT1G01355	0.155274
AT1G01360	43.9865
AT1G01370	1.31765
AT1G01380	0.764598
AT1G01390	0.747605
AT1G01400	0.0277982
AT1G01410	0
AT1G01420	0.721386
AT1G01430	10.7738
AT1G01440	4.15368
AT1G01448	0.126079
AT1G01450	0
AT1G01453	0.0216374
AT1G01460	0.008039
AT1G01470	612.301
AT1G01471	0.146307
AT1G01480	0.585299
AT1G01490	39.1967
AT1G01500	11.5902
AT1G01510	11.0698
AT1G01520	0.677775
AT1G01530	0.0222634
AT1G01540	15.3659
AT1G01550	81.817
AT1G01560	7.99268
AT1G01570	0.411657
AT1G01580	0.437818
AT1G01590	0.0303423
AT1G01600	1.37151
AT1G01610	10.2658
AT1G01620	129.084
AT1G01630	12.8247
AT1G01640	1.83279
AT1G01650	11.8084
AT1G01660	0.320547
AT1G01670	0.909294
AT1G01680	7.14384
AT1G01690	0.763607
AT1G01695	0.0477052
AT1G01700	0.243554
AT1G01710	13.5117
AT1G01720	300.18
AT1G01725	21.2889
AT1G01730	17.9334
AT1G01740	1.09068
AT1G01750	0.48392
AT1G01760	0.967237
AT1G01770	5.89319
AT1G01780	7.14018
AT1G01790	11.2957
AT1G01800	40.1304
AT1G01810	4.9565
AT1G01820	60.3118
AT1G01830	16.3096
AT1G01840	0.506125
AT1G01860	6.14677
AT1G01870	0
AT1G01880	0.781892
AT1G01890	0
AT1G01900	1.74017
AT1G01910	43.2552
AT1G01920	5.91591
AT1G01930	16.2004
AT1G01940	395.804
AT1G01950	2.95556
AT1G01960	7.69563
AT1G01970	8.61108
AT1G01980	0.0138882
AT1G01990	12.3604
AT1G02000	7.58356
AT1G02010	0.932468
AT1G02020	4.87416
AT1G02030	0.0602535
AT1G02040	0
AT1G02050	1.74003
AT1G02060	1.33344
AT1G02065	4.63106
AT1G02070	0.317114
AT1G02074	0.57788
AT1G02080	11.6549
AT1G02090	178.098
AT1G02100	29.6009
AT1G02110	14.7165
AT1G02120	26.4506
AT1G02130	20.9687
AT1G02136	0
AT1G02140	173.152
AT1G02145	4.5391
AT1G02150	28.3574
AT1G02160	31.819
AT1G02170	31.1511
AT1G02180	2.41697
AT1G02190	0.473799
AT1G02205	11.2176
AT1G02210	0
AT1G02220	10.4278
AT1G02228	0
AT1G02230	5.68661
AT1G02250	0.0989391
AT1G02260	1.65693
AT1G02270	26.0461
AT1G02280	55.5979
AT1G02290	16.1059
AT1G02300	17.7694
AT1G02305	47.147
AT1G02310	4.97613
AT1G02320	0
AT1G02330	16.0229
AT1G02335	5.36139
AT1G02340	2.23957
AT1G02350	2.44802
AT1G02360	1.68347
AT1G02370	2.64582
AT1G02380	10.0193
AT1G02390	6.43274
AT1G02391	0
AT1G02400	28.7998
AT1G02405	1.43715
AT1G02410	30.7575
AT1G02420	1.12073
AT1G02430	0.665814
AT1G02440	0.285365
AT1G02450	7.3856
AT1G02460	2.83868
AT1G02470	1.3763
AT1G02475	39.2715
AT1G02480	0
AT1G02490	0
AT1G02500	88.9415
AT1G02510	0.144705
AT1G02520	0.329313
AT1G02530	0.00334549
AT1G02540	0
AT1G02550	0
AT1G02560	107.743
AT1G02570	0.0973647
AT1G02575	0.014105
AT1G02580	0.07729
AT1G02590	0
AT1G02600	0
AT1G02610	5.2439
AT1G02620	0.95332
AT1G02630	0.964667
AT1G02640	34.7734
AT1G02650	1.36582
AT1G02660	10.5394
AT1G02670	0.26602
AT1G02680	13.9953
AT1G02681	0.204245
AT1G02690	2.35393
AT1G02700	2.50259
AT1G02710	0.640187
AT1G02720	2.1543
AT1G02730	0.926759
AT1G02740	3.20067
AT1G02750	9.2369
AT1G02760	0
AT1G02770	0.308002
AT1G02780	428.398
AT1G02790	0.0938018
AT1G02800	0.255796
AT1G02810	0.0583836
AT1G02813	0.403407
AT1G02816	14.5004
AT1G02820	4.99229
AT1G02830	0.0550985
AT1G02840	91.793
AT1G02850	8.16189
AT1G02860	15.9785
AT1G02870	16.3038
AT1G02880	17.7005
AT1G02890	40.9667
AT1G02900	0.942917
AT1G02910	34.1775
AT1G02920	419.226
AT1G02930	524.795
AT1G02940	0.271238
AT1G02950	1.89994
AT1G02952	0
AT1G02960	7.7824
AT1G02965	0
AT1G02970	0.982171
AT1G02980	4.37462
AT1G02990	2.03353
AT1G03000	3.81814
AT1G03010	0.637652
AT1G03020	1.10645
AT1G03022	0
AT1G03030	7.49805
AT1G03040	26.5221
AT1G03050	0.0335488
AT1G03055	2.21087
AT1G03060	4.18241
AT1G03070	852.213
AT1G03080	4.68605
AT1G03090	7.57017
AT1G03100	0.185634
AT1G03103	0.0215619
AT1G03106	2.4331e-07
AT1G03110	1.7639
AT1G03120	0.557715
AT1G03130	855.274
AT1G03140	51.8413
AT1G03150	15.0285
AT1G03160	6.43087
AT1G03170	0.118226
AT1G03180	5.7282
AT1G03190	2.48318
AT1G03200	9.76623
AT1G03210	21.8955
AT1G03220	552.124
AT1G03230	13.0225
AT1G03240	0.046789
AT1G03250	11.0232
AT1G03260	2.52392
AT1G03270	0.409171
AT1G03280	9.93673
AT1G03290	12.3965
AT1G03300	0.271244
AT1G03310	3.13788
AT1G03320	0.055701
AT1G03330	32.2011
AT1G03340	0.731129
AT1G03350	14.4777
AT1G03360	11.1888
AT1G03365	3.84091
AT1G03370	11.5204
AT1G03380	3.02184
AT1G03390	0.0295489
AT1G03400	20.2201
AT1G03410	0.479853
AT1G03420	0
AT1G03430	8.88247
AT1G03440	5.57913
AT1G03445	0.00397363
AT1G03457	2.06937
AT1G03470	5.88814
AT1G03475	92.1911
AT1G03490	0
AT1G03495	2.11604
AT1G03502	0
AT1G03506	0
AT1G03510	0.251267
AT1G03515	0
AT1G03520	2.83438
AT1G03530	1.54989
AT1G03540	0.421839
AT1G03545	0
AT1G03550	3.5358
AT1G03560	2.46719
AT1G03570	0
AT1G03580	0.302492
AT1G03590	10.0012
AT1G03600	343.888
AT1G03610	37.4647
AT1G03620	4.65062
AT1G03630	93.4023
AT1G03640	0
AT1G03650	2.19753
AT1G03660	1.04565
AT1G03670	0.0059729
AT1G03680	197.185
AT1G03687	3.43524
AT1G03700	0
AT1G03710	0.103264
AT1G03720	0
AT1G03730	5.97138
AT1G03740	8.0008
AT1G03743	0
AT1G03746	0
AT1G03750	1.14511
AT1G03760	6.58803
AT1G03770	1.37915
AT1G03780	0.567835
AT1G03790	0.0077635
AT1G03800	0.113766
AT1G03810	0.0435
AT1G03820	1.52524
AT1G03830	1.10732
AT1G03840	0.101793
AT1G03850	6.33254
AT1G03860	125.654
AT1G03870	6.40952
AT1G03880	0
AT1G03890	0
AT1G03900	56.9427
AT1G03905	2.99842
AT1G03910	26.711
AT1G03920	0.482678
AT1G03930	9.76666
AT1G03935	0
AT1G03940	2.56967
AT1G03950	9.84897
AT1G03960	1.95569
AT1G03970	21.0369
AT1G03980	0.122537
AT1G03982	0
AT1G03990	0.58722
AT1G04000	6.14672
AT1G04010	3.53168
AT1G04020	0.615788
AT1G04030	0.522026
AT1G04040	30.538
AT1G04050	0.531273
AT1G04070	6.98351
AT1G04080	29.4382
AT1G04090	0.132158
AT1G04100	3.39776
AT1G04110	0.157877
AT1G04120	3.76651
AT1G04130	27.965
AT1G04140	16.8253
AT1G04150	0.0767376
AT1G04160	5.53407
AT1G04170	26.3603
AT1G04171	0
AT1G04180	0.0328602
AT1G04190	8.73223
AT1G04200	7.82551
AT1G04210	11.3963
AT1G04220	0.682859
AT1G04230	6.10555
AT1G04240	8.85646
AT1G04250	6.91441
AT1G04260	9.25155
AT1G04270	252.383
AT1G04280	4.86557
AT1G04290	3.06716
AT1G04295	0
AT1G04300	19.3858
AT1G04310	3.25956
AT1G04320	0
AT1G04330	0.152165
AT1G04340	10.186
AT1G04350	13.1088
AT1G04360	0.334274
AT1G04370	0.0811812
AT1G04380	0.0215643
AT1G04390	3.05865
AT1G04400	70.3996
AT1G04410	262.346
AT1G04420	43.6731
AT1G04425	0.122728
AT1G04430	17.1166
AT1G04440	48.0832
AT1G04445	0.498472
AT1G04450	0
AT1G04457	0
AT1G04470	0
AT1G04480	168.012
AT1G04490	0.13217
AT1G04500	0.130294
AT1G04501	0
AT1G04510	11.8726
AT1G04520	1.14746
AT1G04530	23.941
AT1G04540	0.522621
AT1G04550	8.39184
AT1G04555	6.37336
AT1G04560	0.016868
AT1G04570	8.04556
AT1G04580	0.0254241
AT1G04590	8.25895
AT1G04600	0.864144
AT1G04610	0.0158152
AT1G04620	6.58946
AT1G04625	0
AT1G04630	43.514
AT1G04635	4.45537
AT1G04640	16.6629
AT1G04645	0.0682443
AT1G04650	0.176673
AT1G04660	0.394511
AT1G04670	0
AT1G04680	12.2724
AT1G04684	0
AT1G04690	34.5019
AT1G04700	0.0869193
AT1G04710	5.76393
AT1G04720	0
AT1G04730	0.853258
AT1G04750	86.3237
AT1G04760	0.46128
AT1G04770	6.09729
AT1G04778	0.36698
AT1G04780	17.1658
AT1G04790	6.10307
AT1G04800	53.5686
AT1G04810	21.7639
AT1G04820	85.0053
AT1G04830	13.7187
AT1G04840	0.200793
AT1G04850	40.0252
AT1G04860	6.29061
AT1G04870	7.56939
AT1G04880	0.163393
AT1G04890	0
AT1G04900	2.42507
AT1G04910	6.55537
AT1G04920	0.282004
AT1G04930	3.46033
AT1G04940	31.596
AT1G04945	1.76678
AT1G04950	5.71814
AT1G04960	27.2658
AT1G04970	22.8477
AT1G04980	41.474
AT1G04985	41.4459
AT1G04990	11.0763
AT1G05000	5.25095
AT1G05010	153.811
AT1G05020	0.338943
AT1G05030	8.75522
AT1G05040	1.73332e-07
AT1G05055	4.27064
AT1G05060	11.2987
AT1G05065	1.19128
AT1G05070	13.6183
AT1G05080	0
AT1G05085	0
AT1G05090	0.437135
AT1G05100	8.04471
AT1G05120	3.80554
AT1G05135	10.3467
AT1G05136	0
AT1G05140	19.6859
AT1G05150	4.93712
AT1G05160	4.16251
AT1G05170	25.3431
AT1G05180	16.7254
AT1G05190	218.719
AT1G05200	4.33793
AT1G05205	18.4411
AT1G05210	5.71461
AT1G05220	0.105591
AT1G05230	4.21155
AT1G05240	0
AT1G05250	0
AT1G05260	0.0860484
AT1G05270	18.1638
AT1G05280	0
AT1G05290	0
AT1G05291	0
AT1G05300	4.93095
AT1G05310	0.48376
AT1G05320	2.19765
AT1G05330	0.621998
AT1G05340	123.248
AT1G05350	11.3698
AT1G05360	2.70202
AT1G05370	0.424001
AT1G05380	5.23124
AT1G05385	38.3872
AT1G05390	0
AT1G05400	0.786926
AT1G05410	3.65883
AT1G05420	0.742104
AT1G05430	17.6865
AT1G05440	0.0596198
AT1G05450	0.034495
AT1G05460	1.08959
AT1G05470	1.66927
AT1G05490	0.126631
AT1G05500	17.9466
AT1G05510	0.0428285
AT1G05520	5.14095
AT1G05530	0
AT1G05540	0.374381
AT1G05550	0.00914325
AT1G05560	6.13389
AT1G05562	0.00966245
AT1G05570	8.31816
AT1G05575	9.35234
AT1G05577	0.0078008
AT1G05580	0.0254222
AT1G05590	1.70988
AT1G05600	1.44719
AT1G05610	0.42738
AT1G05615	0
AT1G05620	4.72636
AT1G05630	2.16355
AT1G05640	0.697135
AT1G05650	0
AT1G05660	0
AT1G05670	0.825154
AT1G05675	1.78878
AT1G05680	1.58862
AT1G05690	1.54423
AT1G05700	0.208374
AT1G05710	4.98111
AT1G05720	12.4337
AT1G05730	4.01625
AT1G05740	0.257678
AT1G05750	0.631633
AT1G05760	5.87059
AT1G05770	1.20053
AT1G05780	5.3727
AT1G05785	4.66101
AT1G05790	8.16167
AT1G05800	0.00854515
AT1G05805	17.823
AT1G05810	12.9191
AT1G05820	3.80163
AT1G05830	2.94769
AT1G05835	4.29502
AT1G05840	11.744
AT1G05850	252.2
AT1G05860	10.8401
AT1G05870	5.79032
AT1G05880	0.112238
AT1G05890	18.6547
AT1G05894	0.530809
AT1G05900	6.08596
AT1G05910	1.67427
AT1G05920	0
AT1G05925	0
AT1G05930	0.0119908
AT1G05940	10.0219
AT1G05950	0.653083
AT1G05960	9.2301
AT1G05970	9.54942
AT1G05980	0
AT1G05990	0.2338
AT1G06000	5.65449
AT1G06002	0
AT1G06010	22.4123
AT1G06020	0.286353
AT1G06030	4.73948
AT1G06040	144.901
AT1G06050	7.21734
AT1G06060	11.7129
AT1G06070	11.2422
AT1G06080	1.34581
AT1G06090	0.0384043
AT1G06100	0.693326
AT1G06110	17.9044
AT1G06120	0
AT1G06130	22.0842
AT1G06135	2.62833e-08
AT1G06137	0
AT1G06140	0.0851701
AT1G06148	0.332991
AT1G06149	6.03284
AT1G06150	0.690739
AT1G06160	2.418
AT1G06170	0.128159
AT1G06180	4.22761
AT1G06190	25.3101
AT1G06200	47.5688
AT1G06210	15.483
AT1G06220	7.74555
AT1G06225	0
AT1G06230	13.6067
AT1G06240	8.74115
AT1G06250	1.22585
AT1G06260	0
AT1G06265	0.0169812
AT1G06270	0.952183
AT1G06280	0.0195476
AT1G06290	26.9798
AT1G06310	0
AT1G06320	0.0673439
AT1G06330	0
AT1G06340	0
AT1G06350	0.300398
AT1G06360	2.42333
AT1G06370	0.315318
AT1G06380	3.72673
AT1G06390	14.5247
AT1G06400	40.2766
AT1G06410	12.6348
AT1G06420	0.488992
AT1G06430	53.0262
AT1G06440	0.261009
AT1G06450	1.76032
AT1G06460	57.9801
AT1G06470	5.66007
AT1G06475	0.722751
AT1G06480	0
AT1G06490	0.470457
AT1G06500	6.83667
AT1G06510	7.56693
AT1G06515	15.1466
AT1G06520	0.820936
AT1G06530	38.3685
AT1G06540	0.247176
AT1G06550	5.40797
AT1G06560	4.59929
AT1G06570	59.0712
AT1G06580	1.23083
AT1G06590	0.892702
AT1G06610	0
AT1G06620	5.13361
AT1G06630	14.8614
AT1G06640	51.6786
AT1G06645	7.37721
AT1G06650	41.6326
AT1G06660	0.702706
AT1G06670	4.54006
AT1G06680	1840.62
AT1G06690	21.2125
AT1G06700	29.7568
AT1G06710	0.549603
AT1G06720	3.3363
AT1G06730	4.12431
AT1G06740	0.00876335
AT1G06750	0.0232012
AT1G06760	33.1937
AT1G06770	3.0372
AT1G06780	4.36212
AT1G06790	6.79422
AT1G06800	5.24845
AT1G06810	0.0676045
AT1G06820	4.93732
AT1G06830	9.42521
AT1G06840	6.2027
AT1G06850	5.69956
AT1G06860	0
AT1G06870	7.33606
AT1G06880	0
AT1G06890	19.3644
AT1G06900	3.44081
AT1G06910	0.914016
AT1G06920	0
AT1G06923	4.10199e-08
AT1G06925	0.158535
AT1G06930	0
AT1G06950	20.9805
AT1G06960	7.55694
AT1G06970	0.0289318
AT1G06980	0.154718
AT1G06990	0
AT1G07000	21.3869
AT1G07010	17.4609
AT1G07020	23.294
AT1G07025	0
AT1G07030	39.4209
AT1G07040	17.3243
AT1G07050	1.05638
AT1G07051	0
AT1G07060	0.0231819
AT1G07070	11.5852
AT1G07080	41.0379
AT1G07090	5.70794
AT1G07100	0
AT1G07110	19.8246
AT1G07119	0
AT1G07120	0.0109469
AT1G07128	0
AT1G07130	0.116016
AT1G07135	12.52
AT1G07140	77.657
AT1G07150	4.98639
AT1G07160	3.92873
AT1G07170	31.3075
AT1G07175	0.608041
AT1G07180	17.8297
AT1G07190	0
AT1G07200	13.9624
AT1G07210	22.6683
AT1G07220	4.81692
AT1G07230	12.1417
AT1G07240	11.4355
AT1G07250	12.7817
AT1G07260	1.2149
AT1G07270	0.0654741
AT1G07280	20.2281
AT1G07290	0.364089
AT1G07300	2.78441
AT1G07310	33.3422
AT1G07320	156.038
AT1G07330	4.04573
AT1G07340	0.0264426
AT1G07350	535.13
AT1G07360	85.4383
AT1G07370	7.94848
AT1G07380	1.57062
AT1G07390	0.398007
AT1G07400	21019.8
AT1G07410	43.9211
AT1G07420	11.5019
AT1G07430	4.45739
AT1G07440	16.5059
AT1G07450	0.294644
AT1G07460	0.0220784
AT1G07470	5.70236
AT1G07473	0.0183955
AT1G07476	0
AT1G07480	6.53434
AT1G07485	0
AT1G07490	2.83008
AT1G07500	20.0027
AT1G07510	10.7436
AT1G07520	1.8338
AT1G07530	18.9044
AT1G07540	0
AT1G07550	0
AT1G07560	0.0056525
AT1G07570	7.48085
AT1G07580	0
AT1G07590	137.851
AT1G07600	1722.93
AT1G07610	14.4055
AT1G07615	6.135
AT1G07620	2.49784
AT1G07630	4.34321
AT1G07640	6.28613
AT1G07645	0
AT1G07650	5.66807
AT1G07660	17.0415
AT1G07670	29.4374
AT1G07680	0.0187575
AT1G07690	0
AT1G07700	48.6426
AT1G07702	0
AT1G07705	4.82405
AT1G07710	0.325592
AT1G07720	8.32266
AT1G07725	0.0210288
AT1G07728	0.0943481
AT1G07730	9.47598e-07
AT1G07740	0.569422
AT1G07745	1.92294
AT1G07747	0
AT1G07750	9.43264
AT1G07760	0
AT1G07770	231.087
AT1G07780	1.43534
AT1G07790	29.3994
AT1G07795	0
AT1G07800	0
AT1G07810	4.23389
AT1G07820	45.829
AT1G07830	19.7328
AT1G07840	8.66335
AT1G07850	0.153068
AT1G07860	0.126843
AT1G07870	22.3676
AT1G07880	2.09917
AT1G07885	0
AT1G07890	508.66
AT1G07900	5.0825
AT1G07901	6.9699
AT1G07910	4.22243
AT1G07920	77.2109
AT1G07930	100.704
AT1G07940	51.8299
AT1G07950	19.8422
AT1G07960	17.188
AT1G07970	2.68724
AT1G07980	10.7564
AT1G07985	2.0545
AT1G07990	12.2851
AT1G08000	3.45266
AT1G08005	0.213678
AT1G08010	8.37208
AT1G08030	3.29695
AT1G08032	0
AT1G08035	0.062165
AT1G08040	6.24068
AT1G08050	8.13081
AT1G08060	2.82113
AT1G08065	0
AT1G08070	0.475812
AT1G08080	0
AT1G08090	0.0635136
AT1G08100	0
AT1G08105	0
AT1G08110	66.2414
AT1G08115	0
AT1G08120	0.133233
AT1G08125	7.89241
AT1G08130	2.86926
AT1G08135	0.00992155
AT1G08140	0.00554115
AT1G08150	0.0045701
AT1G08160	0.951052
AT1G08165	0.0779986
AT1G08170	0
AT1G08180	3.79216
AT1G08190	9.42416
AT1G08200	68.3871
AT1G08210	10.1312
AT1G08220	3.5884
AT1G08230	1.94429
AT1G08240	0
AT1G08250	3.65963
AT1G08260	1.03123
AT1G08270	4.65503
AT1G08280	1.00134
AT1G08290	2.39911
AT1G08300	10.4366
AT1G08310	0.277921
AT1G08315	14.4172
AT1G08320	0.190294
AT1G08340	1.24813
AT1G08350	2.09252
AT1G08360	171.053
AT1G08370	16.1842
AT1G08380	2558.94
AT1G08390	10.8259
AT1G08400	1.96185
AT1G08410	9.93952
AT1G08420	11.6665
AT1G08430	0.0095447
AT1G08440	0.372989
AT1G08450	68.1835
AT1G08460	27.9864
AT1G08465	12.3959
AT1G08470	4.92092
AT1G08480	42.1017
AT1G08490	20.953
AT1G08500	1.37911
AT1G08510	29.6721
AT1G08520	42.9519
AT1G08530	6.15092
AT1G08540	21.7867
AT1G08550	43.5697
AT1G08560	9.63367
AT1G08570	201.201
AT1G08580	15.856
AT1G08590	0.0898956
AT1G08592	0
AT1G08600	2.44433
AT1G08610	2.13455
AT1G08620	2.54051
AT1G08630	0.483762
AT1G08640	27.8076
AT1G08650	86.2866
AT1G08660	12.45
AT1G08670	0
AT1G08680	6.38424
AT1G08695	0
AT1G08700	8.47159
AT1G08710	7.76626
AT1G08720	11.6903
AT1G08730	0.0747526
AT1G08735	0
AT1G08740	0
AT1G08750	3.44976
AT1G08760	4.02989
AT1G08770	12.6656
AT1G08780	15.5926
AT1G08790	0
AT1G08800	2.16585
AT1G08810	3.62961
AT1G08820	16.9775
AT1G08830	40.7028
AT1G08840	0.607819
AT1G08845	7.96573
AT1G08860	0.103284
AT1G08870	0
AT1G08880	85.7499
AT1G08890	5.66772
AT1G08900	19.8586
AT1G08910	61.466
AT1G08920	12.0579
AT1G08930	40.1362
AT1G08940	14.5164
AT1G08950	0
AT1G08960	1.24173
AT1G08970	19.0507
AT1G08980	38.9112
AT1G08985	0.050033
AT1G08990	0.00603265
AT1G09000	0.340374
AT1G09010	13.7018
AT1G09020	11.5579
AT1G09026	0
AT1G09030	0
AT1G09040	0.419882
AT1G09050	0.709809
AT1G09060	15.3165
AT1G09070	1434.4
AT1G09080	47.6347
AT1G09090	1.18818e-09
AT1G09100	14.0794
AT1G09110	0
AT1G09130	114.506
AT1G09140	363.613
AT1G09150	30.2639
AT1G09155	0.124945
AT1G09157	0.47039
AT1G09160	24.0501
AT1G09170	0.054517
AT1G09176	0.177571
AT1G09180	1.26335
AT1G09190	0.981678
AT1G09195	1.53993
AT1G09200	48.2197
AT1G09210	172.062
AT1G09220	0.141033
AT1G09230	6.57269
AT1G09240	2.41913
AT1G09245	0
AT1G09250	6.32178
AT1G09260	0
AT1G09270	21.5881
AT1G09280	6.20998
AT1G09290	3.64026
AT1G09300	2.47199
AT1G09310	313.736
AT1G09320	4.39592
AT1G09330	20.1654
AT1G09340	334.498
AT1G09350	1.73832
AT1G09360	0
AT1G09370	0
AT1G09380	0.0078202
AT1G09390	3.26168
AT1G09400	0.132277
AT1G09410	0.107685
AT1G09415	26.1921
AT1G09420	1.07145
AT1G09421	0.0496904
AT1G09430	57.5414
AT1G09440	1.36909
AT1G09450	0.758312
AT1G09460	2.95831
AT1G09470	1.09906
AT1G09480	2.51406
AT1G09483	0
AT1G09486	0.73798
AT1G09490	13.8693
AT1G09500	2.46506
AT1G09510	0
AT1G09520	12.3855
AT1G09530	6.65735
AT1G09540	0.237062
AT1G09550	0
AT1G09560	33.6827
AT1G09570	24.4093
AT1G09575	5.61069
AT1G09580	2.73703
AT1G09590	72.6292
AT1G09600	0.0161295
AT1G09610	0.298646
AT1G09620	13.699
AT1G09625	0
AT1G09630	8.3239
AT1G09640	91.0803
AT1G09645	18.2396
AT1G09650	0.0995439
AT1G09660	7.86646
AT1G09665	0.0284298
AT1G09680	0.261653
AT1G09690	237.573
AT1G09700	4.92415
AT1G09710	2.50771
AT1G09720	0
AT1G09730	6.99288
AT1G09740	29.2567
AT1G09750	29.7622
AT1G09760	24.663
AT1G09770	21.4431
AT1G09780	19.8786
AT1G09790	0
AT1G09794	26.5223
AT1G09795	42.796
AT1G09800	1.6741
AT1G09810	3.29735
AT1G09812	0.676272
AT1G09815	14.7184
AT1G09820	0.236801
AT1G09830	13.4024
AT1G09840	4.41172
AT1G09850	14.7194
AT1G09860	0.371077
AT1G09870	9.84406
AT1G09880	0.0726383
AT1G09890	0.411175
AT1G09900	2.66734
AT1G09910	4.74486
AT1G09920	26.0567
AT1G09930	0.726351
AT1G09932	10.0191
AT1G09935	0.307644
AT1G09940	22.3342
AT1G09950	58.6731
AT1G09960	3.85302
AT1G09970	89.6112
AT1G09980	3.51093
AT1G09995	1.60495
AT1G10000	0.970755
AT1G10010	0
AT1G10020	7.03613
AT1G10030	7.31008
AT1G10040	3.32311
AT1G10050	22.5946
AT1G10060	3.56865
AT1G10070	2.48599
AT1G10090	18.2783
AT1G10095	2.13645
AT1G10100	0
AT1G10110	0.0697244
AT1G10120	3.38631
AT1G10130	3.94419
AT1G10140	44.9363
AT1G10150	18.6438
AT1G10155	2.30057
AT1G10160	0
AT1G10170	667.849
AT1G10180	3.22399
AT1G10190	0
AT1G10200	43.4719
AT1G10210	6.05737
AT1G10220	2.01391
AT1G10230	45.8439
AT1G10240	3.93451
AT1G10250	0
AT1G10260	0
AT1G10270	2.78267
AT1G10280	1.60641
AT1G10290	11.1121
AT1G10300	0.0242276
AT1G10310	8.5262
AT1G10320	3.1035
AT1G10330	0.418992
AT1G10340	4.49815
AT1G10350	7.01027
AT1G10360	77.9311
AT1G10370	32.5897
AT1G10380	0.847257
AT1G10385	0.0060716
AT1G10390	21.0204
AT1G10400	0.0826223
AT1G10410	17.2724
AT1G10417	0.298681
AT1G10419	0
AT1G10430	9.93421
AT1G10440	0
AT1G10450	2.27393
AT1G10455	0.0323986
AT1G10460	1.4849
AT1G10470	41.6298
AT1G10480	0.578571
AT1G10490	1.96732
AT1G10500	80.2651
AT1G10510	8.40896
AT1G10520	1.16083
AT1G10522	12.4159
AT1G10530	0.788678
AT1G10540	0.120054
AT1G10550	0.112939
AT1G10560	1.14591
AT1G10570	4.22524
AT1G10580	6.99429
AT1G10585	2.50832
AT1G10586	0.122672
AT1G10588	0
AT1G10590	99.8382
AT1G10600	12.2571
AT1G10610	2.95792
AT1G10620	0
AT1G10630	56.5585
AT1G10640	0.912857
AT1G10650	5.67629
AT1G10652	0
AT1G10657	13.4981
AT1G10660	9.66574
AT1G10670	79.7758
AT1G10680	0
AT1G10682	0
AT1G10690	5.29744
AT1G10700	12.3297
AT1G10705	0
AT1G10710	0.0842496
AT1G10717	0
AT1G10720	14.181
AT1G10730	2.6464
AT1G10740	16.7687
AT1G10745	0
AT1G10747	0
AT1G10750	1.48754
AT1G10760	15.9442
AT1G10770	0.0397325
AT1G10780	0.237428
AT1G10790	0
AT1G10800	0.515953
AT1G10810	0.505819
AT1G10820	5.05899
AT1G10830	32.5538
AT1G10840	42.093
AT1G10850	0.866277
AT1G10865	38.6874
AT1G10870	3.2171
AT1G10880	0
AT1G10890	34.2009
AT1G10900	3.398
AT1G10910	7.68206
AT1G10920	0.775492
AT1G10930	2.78453
AT1G10940	44.5125
AT1G10950	32.053
AT1G10960	1038.85
AT1G10970	20.062
AT1G10980	0.20247
AT1G10990	0.565176
AT1G11000	2.45945
AT1G11010	0
AT1G11020	6.46167
AT1G11030	0
AT1G11040	0
AT1G11050	2.19175
AT1G11060	3.06464
AT1G11070	0.212072
AT1G11080	12.6293
AT1G11090	6.05262
AT1G11100	5.41631
AT1G11110	0.0214088
AT1G11112	0.143518
AT1G11120	0.490991
AT1G11125	0.777058
AT1G11130	1.36323
AT1G11145	0
AT1G11150	0
AT1G11160	0.693555
AT1G11170	0.244565
AT1G11175	0
AT1G11180	6.78025
AT1G11185	0
AT1G11190	0.465023
AT1G11200	3.61747
AT1G11210	1.20063
AT1G11220	0.232124
AT1G11230	0.0319687
AT1G11240	19.3807
AT1G11250	0.0289172
AT1G11260	83.9505
AT1G11265	0
AT1G11270	46.1711
AT1G11280	1.71176
AT1G11290	0.874195
AT1G11300	1.73844
AT1G11310	27.2686
AT1G11320	1.84912
AT1G11330	4.95078
AT1G11340	0.375632
AT1G11350	6.59797
AT1G11360	10.1913
AT1G11362	0.0683888
AT1G11370	0
AT1G11380	8.16121
AT1G11390	6.82878
AT1G11400	34.0515
AT1G11410	2.76519
AT1G11420	0.545721
AT1G11430	62.1049
AT1G11440	1.9442
AT1G11450	0.131124
AT1G11460	0.0129985
AT1G11470	0
AT1G11475	30.5144
AT1G11480	25.1589
AT1G11482	0
AT1G11490	0.0379071
AT1G11500	0.15287
AT1G11510	0
AT1G11520	0
AT1G11530	25.2099
AT1G11540	0.219311
AT1G11545	1.51084
AT1G11550	0
AT1G11560	0.0582698
AT1G11570	0.918376
AT1G11572	0.0469529
AT1G11580	4.31759
AT1G11590	0
AT1G11592	0.830593
AT1G11593	0
AT1G11595	0
AT1G11600	4.26557
AT1G11608	0
AT1G11610	0
AT1G11620	0
AT1G11630	6.06485
AT1G11640	0
AT1G11650	107.551
AT1G11655	0
AT1G11660	84.2094
AT1G11670	0.386556
AT1G11680	12.2723
AT1G11684	0
AT1G11690	0.0190288
AT1G11700	1.96465
AT1G11710	0.42083
AT1G11720	1.99671
AT1G11730	1.48788
AT1G11735	0
AT1G11740	0.0670412
AT1G11750	63.2335
AT1G11755	2.56214
AT1G11760	6.73198
AT1G11765	0.0278544
AT1G11770	0
AT1G11780	4.04432
AT1G11785	0.286019
AT1G11790	13.2812
AT1G11800	3.84347
AT1G11803	0
AT1G11810	0
AT1G11820	24.4436
AT1G11840	168.113
AT1G11850	6.21188
AT1G11860	249.44
AT1G11870	7.23077
AT1G11880	2.90548
AT1G11890	24.8202
AT1G11900	1.44141
AT1G11905	4.84373
AT1G11910	142.999
AT1G11915	0.207921
AT1G11920	0
AT1G11925	0.928213
AT1G11930	38.3215
AT1G11940	2.36528
AT1G11950	0.814288
AT1G11960	49.0485
AT1G11970	0
AT1G11980	0
AT1G11990	0.0589635
AT1G12000	10.6986
AT1G12010	0.584104
AT1G12013	0
AT1G12015	0
AT1G12020	4.90852
AT1G12030	0.0497419
AT1G12040	1.05756
AT1G12050	15.2709
AT1G12060	63.0583
AT1G12064	0.560123
AT1G12070	0
AT1G12080	7.66289
AT1G12090	56.8766
AT1G12100	0.0942417
AT1G12110	7.25009
AT1G12120	5.32171
AT1G12130	0.00824485
AT1G12140	10.5995
AT1G12150	0.250163
AT1G12160	3.0645
AT1G12170	0
AT1G12180	0
AT1G12190	0
AT1G12200	4.32052
AT1G12210	0.610378
AT1G12211	0.0843455
AT1G12220	4.14981
AT1G12230	31.9922
AT1G12240	16.6992
AT1G12244	2.87859
AT1G12250	38.2134
AT1G12260	0.278067
AT1G12270	18.9772
AT1G12280	2.62441
AT1G12290	1.37225
AT1G12294	0
AT1G12300	0.210523
AT1G12310	28.0927
AT1G12320	6.30253
AT1G12330	7.01121
AT1G12340	0
AT1G12350	11.2027
AT1G12360	24.6155
AT1G12370	0.813285
AT1G12380	1.58206
AT1G12390	7.51293
AT1G12400	6.18435
AT1G12410	107.026
AT1G12411	0
AT1G12420	5.18826
AT1G12423	0
AT1G12430	2.77799
AT1G12440	49.4036
AT1G12450	2.96137
AT1G12451	0
AT1G12460	0.860475
AT1G12470	18.6149
AT1G12480	2.33674
AT1G12490	0.243432
AT1G12500	3.27414
AT1G12510	0
AT1G12520	14.7301
AT1G12530	5.64675
AT1G12540	0
AT1G12550	2.13537
AT1G12560	0
AT1G12570	0.602967
AT1G12580	9.42512
AT1G12590	0
AT1G12600	0
AT1G12610	2.14982
AT1G12620	0.876297
AT1G12630	0
AT1G12640	15.9533
AT1G12650	46.9582
AT1G12660	0
AT1G12663	0
AT1G12665	0
AT1G12669	0
AT1G12670	0.060631
AT1G12672	0.0244831
AT1G12680	12.3001
AT1G12700	0.296628
AT1G12710	13.2338
AT1G12720	0
AT1G12725	0
AT1G12730	2.43527
AT1G12740	0.316171
AT1G12750	5.60855
AT1G12760	29.1908
AT1G12770	14.9922
AT1G12775	0.426032
AT1G12780	52.6185
AT1G12790	3.84727
AT1G12800	17.0044
AT1G12805	0.22793
AT1G12810	57.5803
AT1G12820	11.3596
AT1G12830	16.1965
AT1G12840	87.4539
AT1G12845	3.59888
AT1G12850	7.98209
AT1G12855	0.0108101
AT1G12860	3.34062
AT1G12870	0.0130134
AT1G12880	5.52471
AT1G12890	0.187814
AT1G12900	195.255
AT1G12910	20.2673
AT1G12920	27.1386
AT1G12930	2.34911
AT1G12935	0
AT1G12938	0
AT1G12940	0.361523
AT1G12950	0.106382
AT1G12960	0
AT1G12970	14.3111
AT1G12980	0.0772468
AT1G12990	9.37227
AT1G13000	3.52827
AT1G13010	0
AT1G13020	9.03367
AT1G13030	1.73995
AT1G13040	0.516867
AT1G13050	1.85938
AT1G13060	57.5438
AT1G13070	0.00772035
AT1G13080	20.5726
AT1G13090	23.9813
AT1G13100	1.18973
AT1G13110	18.7293
AT1G13120	6.01873
AT1G13130	0.0064204
AT1G13140	0.165243
AT1G13150	0.59575
AT1G13160	4.60779
AT1G13170	1.65779
AT1G13180	2.90721
AT1G13190	14.4344
AT1G13195	11.6242
AT1G13200	0.0115755
AT1G13210	4.6452
AT1G13220	6.07788
AT1G13230	0.0280358
AT1G13240	0
AT1G13245	37.6868
AT1G13250	9.42799
AT1G13260	25.605
AT1G13270	24.1582
AT1G13280	16.8564
AT1G13290	0.0457055
AT1G13300	0.0690873
AT1G13310	0.993441
AT1G13320	17.6624
AT1G13330	0.82166
AT1G13340	56.6975
AT1G13350	13.9764
AT1G13360	110.287
AT1G13370	8.8401
AT1G13380	15.9959
AT1G13390	63.3867
AT1G13400	0.283683
AT1G13410	0.0475137
AT1G13420	0.108746
AT1G13430	0.0869142
AT1G13440	306.603
AT1G13448	0
AT1G13450	28.3922
AT1G13460	3.98712
AT1G13470	22.0939
AT1G13480	0.248237
AT1G13485	0
AT1G13490	0
AT1G13500	0
AT1G13510	0
AT1G13520	12.1455
AT1G13530	0.15767
AT1G13540	0.166138
AT1G13550	0.177714
AT1G13560	13.5082
AT1G13570	4.97212
AT1G13580	0.829132
AT1G13590	0
AT1G13600	5.07709
AT1G13605	0.0446992
AT1G13607	0
AT1G13608	0.240962
AT1G13609	0.0450974
AT1G13610	0.322491
AT1G13620	0
AT1G13630	0.531555
AT1G13635	0.0712098
AT1G13640	24.7546
AT1G13650	9.75867
AT1G13660	0
AT1G13670	1.1148
AT1G13680	0.0762463
AT1G13690	65.2573
AT1G13700	8.0391
AT1G13710	5.63174
AT1G13720	0
AT1G13730	3.05741
AT1G13740	7.0514
AT1G13750	1.91397
AT1G13755	0
AT1G13760	0
AT1G13770	3.77042
AT1G13780	1.72364
AT1G13790	1.13389
AT1G13800	0.185009
AT1G13810	5.15198
AT1G13820	22.0827
AT1G13830	0.243429
AT1G13840	0
AT1G13850	0
AT1G13860	1.63316
AT1G13870	3.79875
AT1G13880	6.44594
AT1G13890	0
AT1G13900	8.39806
AT1G13910	0.92741
AT1G13920	1.32703
AT1G13930	307.071
AT1G13940	2.94679
AT1G13950	4.23074
AT1G13960	7.54183
AT1G13970	0.56277
AT1G13980	5.18494
AT1G13990	83.468
AT1G14000	28.3845
AT1G14010	36.7698
AT1G14020	3.02454
AT1G14030	12.0903
AT1G14040	0.376768
AT1G14048	0.049134
AT1G14060	9.58611
AT1G14070	0.605055
AT1G14071	0
AT1G14080	0.0496094
AT1G14100	0.0176916
AT1G14110	0
AT1G14120	0.106787
AT1G14130	2.91697
AT1G14140	5.81574
AT1G14150	41.8196
AT1G14160	0
AT1G14170	4.38021
AT1G14180	1.79073
AT1G14182	0
AT1G14185	0.0541777
AT1G14190	1.26398
AT1G14200	201.557
AT1G14205	58.1848
AT1G14210	18.4768
AT1G14220	0
AT1G14225	0
AT1G14230	5.05313
AT1G14240	0.100075
AT1G14250	1.4074
AT1G14260	0.63271
AT1G14270	33.0913
AT1G14280	9.7495
AT1G14290	18.3989
AT1G14300	10.2413
AT1G14310	6.44398
AT1G14315	0
AT1G14320	230.749
AT1G14330	7.9512
AT1G14340	7.70753
AT1G14345	17.7957
AT1G14350	3.97419
AT1G14360	128.261
AT1G14370	7.12455
AT1G14380	6.91525
AT1G14390	0.0912126
AT1G14400	177.367
AT1G14410	9.02489
AT1G14420	0.0763984
AT1G14430	0.948859
AT1G14440	4.08975
AT1G14450	102.49
AT1G14455	0.0512495
AT1G14460	1.05661
AT1G14470	0.141755
AT1G14480	0.926557
AT1G14490	0.318132
AT1G14500	0
AT1G14510	22.228
AT1G14518	0
AT1G14520	0.769087
AT1G14530	6.55102
AT1G14540	0.459968
AT1G14549	0
AT1G14550	0.0326427
AT1G14560	3.78036
AT1G14570	20.5541
AT1G14580	3.8412
AT1G14590	34.2249
AT1G14600	2.90853
AT1G14610	10.5053
AT1G14620	17.4501
AT1G14630	0.834857
AT1G14640	1.18485
AT1G14642	0.52983
AT1G14650	13.4595
AT1G14660	1.69737
AT1G14670	19.5511
AT1G14680	0.453879
AT1G14685	34.9144
AT1G14686	0.040303
AT1G14687	1.47907
AT1G14688	0.0261342
AT1G14690	6.37462
AT1G14700	2.24173
AT1G14710	15.6894
AT1G14720	9.96131
AT1G14730	1.10847
AT1G14740	38.4089
AT1G14750	0.431326
AT1G14755	0
AT1G14760	0.491987
AT1G14770	0.576939
AT1G14780	1.27872
AT1G14790	2.21291
AT1G14800	0
AT1G14810	36.9332
AT1G14820	5.5636
AT1G14830	16.065
AT1G14840	2.59459
AT1G14850	3.22242
AT1G14860	0.342813
AT1G14870	24.0078
AT1G14880	270.125
AT1G14890	16.1474
AT1G14900	5.44539
AT1G14910	19.1624
AT1G14920	4.93702
AT1G14930	0.0581053
AT1G14940	0.0169831
AT1G14950	0
AT1G14960	0
AT1G14970	2.41281
AT1G14980	477.501
AT1G14990	6.07299
AT1G15000	1.35028
AT1G15002	0
AT1G15010	6.81513
AT1G15015	0
AT1G15020	3.65421
AT1G15030	19.3373
AT1G15040	0.263313
AT1G15045	0
AT1G15050	0.0714825
AT1G15060	7.31177
AT1G15080	0.341572
AT1G15090	0
AT1G15100	7.0599
AT1G15110	4.74702
AT1G15120	164.16
AT1G15125	48.727
AT1G15130	25.9125
AT1G15140	40.0488
AT1G15150	0.0323908
AT1G15160	0.49881
AT1G15165	1.94325
AT1G15170	1.65103
AT1G15175	0.0372911
AT1G15180	6.55548
AT1G15190	1.33554
AT1G15200	32.7631
AT1G15210	0.011038
AT1G15215	2.8473
AT1G15220	1.56939
AT1G15230	69.1082
AT1G15240	6.41787
AT1G15250	14.942
AT1G15260	3.21502
AT1G15270	193.151
AT1G15280	13.6826
AT1G15290	16.1401
AT1G15300	0
AT1G15310	0.323142
AT1G15320	0.0098609
AT1G15330	0.721676
AT1G15340	39.0849
AT1G15350	11.8758
AT1G15360	0.0374903
AT1G15370	28.6312
AT1G15380	2.07346
AT1G15385	0.271335
AT1G15390	8.61349
AT1G15400	45.4121
AT1G15405	0
AT1G15410	15.827
AT1G15415	1.62003
AT1G15420	13.2709
AT1G15430	13.1195
AT1G15440	13.9028
AT1G15450	0
AT1G15460	0.00576535
AT1G15470	3.50896
AT1G15480	3.28069
AT1G15490	1.26751
AT1G15500	31.5296
AT1G15510	1.63078
AT1G15520	3.60934
AT1G15530	12.9308
AT1G15540	0
AT1G15550	20.4243
AT1G15560	0
AT1G15570	1.82983
AT1G15580	1.60857
AT1G15590	0.0158541
AT1G15600	0
AT1G15610	0
AT1G15620	0
AT1G15630	0
AT1G15640	0
AT1G15650	0
AT1G15660	1.15222
AT1G15670	24.2813
AT1G15680	0
AT1G15690	71.7949
AT1G15700	4.84532
AT1G15710	7.32815
AT1G15720	1.18282
AT1G15730	20.462
AT1G15740	50.936
AT1G15750	20.9779
AT1G15757	0
AT1G15760	0.836248
AT1G15770	0
AT1G15772	0
AT1G15780	5.6863
AT1G15790	10.5404
AT1G15800	2.61578
AT1G15810	6.77363
AT1G15820	2437.48
AT1G15825	9.67583
AT1G15830	6.45758
AT1G15840	0.0664379
AT1G15850	0
AT1G15860	44.6547
AT1G15870	1.37728
AT1G15880	27.3121
AT1G15885	5.03838
AT1G15890	1.20083
AT1G15900	0.902139
AT1G15910	4.38413
AT1G15920	32.593
AT1G15930	221.762
AT1G15940	20.605
AT1G15950	45.4183
AT1G15960	2.82512
AT1G15970	18.4374
AT1G15980	67.7978
AT1G15990	0.382758
AT1G16000	24.8944
AT1G16010	25.9151
AT1G16020	6.62356
AT1G16022	5.93893
AT1G16025	17.8032
AT1G16030	7459.9
AT1G16040	89.0352
AT1G16060	0.573071
AT1G16070	0.901612
AT1G16080	55.7142
AT1G16090	1.028
AT1G16100	0
AT1G16110	1.62717
AT1G16120	0.0110952
AT1G16130	0.424552
AT1G16140	0
AT1G16150	0.0495923
AT1G16160	0.0321187
AT1G16170	8.59352
AT1G16180	101.796
AT1G16190	9.03263
AT1G16210	85.6351
AT1G16220	0.481762
AT1G16225	0
AT1G16230	0
AT1G16240	63.4936
AT1G16250	4.37838
AT1G16260	3.48655
AT1G16270	3.93087
AT1G16280	11.9187
AT1G16290	0.0198531
AT1G16300	0.992679
AT1G16310	0.546805
AT1G16320	30.5945
AT1G16330	0.561889
AT1G16340	6.7539
AT1G16350	17.8064
AT1G16360	0.0939531
AT1G16370	0.105938
AT1G16380	0
AT1G16390	0.259696
AT1G16400	0.142595
AT1G16410	7.10052
AT1G16420	0.447328
AT1G16430	20.5303
AT1G16440	0.0348793
AT1G16445	2.43303
AT1G16450	0
AT1G16460	23.6439
AT1G16470	31.8869
AT1G16480	0.16501
AT1G16489	0.156002
AT1G16490	0.0736231
AT1G16500	6.90214
AT1G16510	2.62896
AT1G16515	0.118332
AT1G16520	10.9724
AT1G16530	1.11682
AT1G16540	3.28503
AT1G16560	16.9735
AT1G16570	4.42829
AT1G16590	1.94215
AT1G16600	0
AT1G16610	22.6783
AT1G16620	0
AT1G16630	0.273455
AT1G16635	0
AT1G16640	3.85647
AT1G16650	4.00265
AT1G16660	0
AT1G16670	8.13942
AT1G16680	5.42363
AT1G16690	0.866375
AT1G16700	45.8057
AT1G16705	0.129049
AT1G16710	2.7348
AT1G16720	49.175
AT1G16730	6.66883
AT1G16740	23.5602
AT1G16750	1.22339
AT1G16760	0
AT1G16770	0.00873945
AT1G16780	2.00375
AT1G16790	7.2006
AT1G16800	0.335529
AT1G16810	54.9121
AT1G16820	1.39768
AT1G16825	4.89208
AT1G16830	0.579376
AT1G16840	96.0172
AT1G16850	4.60658
AT1G16860	6.90939
AT1G16870	10.2096
AT1G16880	98.7433
AT1G16890	124.061
AT1G16900	5.94682
AT1G16905	0
AT1G16910	0.135596
AT1G16916	13.7261
AT1G16920	18.337
AT1G16930	0.991001
AT1G16940	0
AT1G16950	0.275947
AT1G16960	5.37223
AT1G16970	2.73492
AT1G16980	0.00923545
AT1G17000	0
AT1G17010	0
AT1G17020	2.28947
AT1G17030	0.020479
AT1G17040	1.51614
AT1G17050	6.88509
AT1G17060	0.594267
AT1G17070	6.75606
AT1G17080	95.5563
AT1G17090	2.47669
AT1G17100	41.5253
AT1G17110	6.54812
AT1G17120	4.69118
AT1G17130	25.4465
AT1G17140	9.39978
AT1G17145	18.8657
AT1G17147	6.94772
AT1G17150	0
AT1G17160	7.36145
AT1G17170	1.37112
AT1G17180	0.086969
AT1G17190	1.02619
AT1G17200	21.2443
AT1G17210	12.4838
AT1G17220	19.1684
AT1G17230	2.04282
AT1G17232	0.0093237
AT1G17235	0.476085
AT1G17240	0.284651
AT1G17250	0
AT1G17255	0
AT1G17260	0.239376
AT1G17270	1.00389
AT1G17275	0
AT1G17277	0
AT1G17280	35.5317
AT1G17285	0.0705828
AT1G17290	87.1497
AT1G17300	0.124333
AT1G17310	0.0372208
AT1G17330	7.88374
AT1G17340	7.50221
AT1G17345	0.126134
AT1G17350	8.92376
AT1G17360	8.22099
AT1G17370	33.4711
AT1G17380	9.12184
AT1G17390	0
AT1G17400	0.117132
AT1G17410	7.51853
AT1G17420	3.6007
AT1G17430	1.88226
AT1G17440	8.46173
AT1G17450	1.07253
AT1G17455	8.52472
AT1G17460	2.6025
AT1G17470	25.4445
AT1G17480	0.278932
AT1G17490	14.5591
AT1G17495	0
AT1G17500	2.06542
AT1G17510	3.65798
AT1G17520	6.02691
AT1G17530	39.2399
AT1G17540	0.0186847
AT1G17545	0
AT1G17550	13.5247
AT1G17560	1.69471
AT1G17570	0
AT1G17580	2.71718
AT1G17590	3.6596
AT1G17600	2.19691
AT1G17610	1.84389
AT1G17615	0.0801837
AT1G17620	27.1479
AT1G17630	0.148876
AT1G17640	1.82559
AT1G17650	15.8567
AT1G17660	0
AT1G17665	6.74878
AT1G17670	0
AT1G17680	3.04411
AT1G17690	6.52391
AT1G17700	1.61099
AT1G17710	0.693784
AT1G17720	17.8846
AT1G17730	29.379
AT1G17744	0.050962
AT1G17745	21.9448
AT1G17750	0.124164
AT1G17760	2.81645
AT1G17770	0
AT1G17780	28.4837
AT1G17790	3.39053
AT1G17800	0
AT1G17810	0.0255467
AT1G17820	5.83426
AT1G17830	0.913143
AT1G17840	7.94359
AT1G17850	4.28703
AT1G17860	14.478
AT1G17870	613
AT1G17880	111.646
AT1G17890	19.5358
AT1G17900	0
AT1G17910	0
AT1G17920	0.687384
AT1G17930	3.10951
AT1G17940	4.20168
AT1G17950	0.136613
AT1G17960	0.216761
AT1G17970	5.88823
AT1G17980	11.9566
AT1G17990	0.878861
AT1G18000	0.294133
AT1G18010	0
AT1G18020	0.0281056
AT1G18030	19.2276
AT1G18040	3.2737
AT1G18050	0
AT1G18060	44.5724
AT1G18070	33.5302
AT1G18075	0
AT1G18080	155.254
AT1G18090	0.410438
AT1G18100	1.42218e-32
AT1G18120	0
AT1G18130	0
AT1G18140	0.055712
AT1G18150	7.62178
AT1G18160	8.10536
AT1G18170	12.7307
AT1G18180	3.17694
AT1G18190	2.97281
AT1G18191	0
AT1G18200	2.30129
AT1G18210	53.3452
AT1G18220	0
AT1G18230	0
AT1G18240	0
AT1G18250	2.5543
AT1G18260	41.7493
AT1G18265	0.418056
AT1G18270	5.74197
AT1G18280	0.0217887
AT1G18290	0.0651686
AT1G18300	23.7124
AT1G18310	0.00775015
AT1G18320	2.71208
AT1G18330	42.0564
AT1G18335	6.13032
AT1G18340	2.39741
AT1G18350	0.0759444
AT1G18360	8.64559
AT1G18370	0.463646
AT1G18382	0
AT1G18390	4.9532
AT1G18400	8.63722
AT1G18410	0.0404378
AT1G18415	0.015783
AT1G18420	0.0525524
AT1G18430	0
AT1G18440	8.90754
AT1G18450	19.0468
AT1G18460	35.8626
AT1G18470	17.8892
AT1G18480	13.2521
AT1G18485	1.70332
AT1G18486	1.56164e-11
AT1G18490	7.81929
AT1G18500	30.0226
AT1G18510	0.0568712
AT1G18520	0.014437
AT1G18530	0
AT1G18540	89.9378
[truncated: 30,929 more rows]

## Sheet: RNA-Seq-SA
Gene ID	FPKM
AT1G01010	4.03536
AT1G01020	5.41086
AT1G01030	0.354952
AT1G01040	4.33449
AT1G01046	0
AT1G01050	39.2449
AT1G01060	1.51035
AT1G01070	4.30321
AT1G01073	0
AT1G01080	41.7797
AT1G01090	43.4666
AT1G01100	262.275
AT1G01110	0.8632
AT1G01115	0
AT1G01120	19.7836
AT1G01130	1.73445
AT1G01140	34.3542
AT1G01150	0.0448617
AT1G01160	14.3234
AT1G01170	124.939
AT1G01180	6.06573
AT1G01183	0
AT1G01190	1.25483
AT1G01200	0.440997
AT1G01210	5.96494
AT1G01220	5.90907
AT1G01225	1.33572
AT1G01230	19.923
AT1G01240	25.4622
AT1G01250	0.448215
AT1G01260	4.29733
AT1G01270	0
AT1G01280	0
AT1G01290	9.62985
AT1G01300	20.464
AT1G01305	0
AT1G01310	0.0194414
AT1G01320	37.0867
AT1G01340	3.84376
AT1G01350	7.8056
AT1G01355	0.0420267
AT1G01360	8.5619
AT1G01370	2.1287
AT1G01380	0.86877
AT1G01390	0.591205
AT1G01400	0.00832675
AT1G01410	0
AT1G01420	2.29297
AT1G01430	18.646
AT1G01440	4.92052
AT1G01448	0.136704
AT1G01450	0
AT1G01453	0.0494312
AT1G01460	0.006238
AT1G01470	62.3553
AT1G01471	0
AT1G01480	1.50145
AT1G01490	35.0157
AT1G01500	6.14854
AT1G01510	9.09037
AT1G01520	0.56831
AT1G01530	0.054303
AT1G01540	17.2847
AT1G01550	76.0369
AT1G01560	6.31105
AT1G01570	0.426585
AT1G01580	0.238816
AT1G01590	0.0884255
AT1G01600	0.983465
AT1G01610	14.1221
AT1G01620	147.985
AT1G01630	19.9492
AT1G01640	4.02494
AT1G01650	13.5348
AT1G01660	0.52637
AT1G01670	1.63614
AT1G01680	9.78491
AT1G01690	1.57945
AT1G01695	0.4538
AT1G01700	0.662475
AT1G01710	10.2125
AT1G01720	20.6617
AT1G01725	13.0754
AT1G01730	15.0813
AT1G01740	1.5528
AT1G01750	1.32703
AT1G01760	1.15697
AT1G01770	6.2912
AT1G01780	12.5434
AT1G01790	15.454
AT1G01800	30.6548
AT1G01810	0.777643
AT1G01820	40.6453
AT1G01830	12.2481
AT1G01840	0.70458
AT1G01860	5.4562
AT1G01870	0
AT1G01880	0.70761
AT1G01890	0
AT1G01900	2.25875
AT1G01910	19.0462
AT1G01920	3.42553
AT1G01930	4.04002
AT1G01940	8.04202
AT1G01950	2.71254
AT1G01960	9.73541
AT1G01970	10.5853
AT1G01980	0.00461313
AT1G01990	8.8255
AT1G02000	2.76478
AT1G02010	1.74101
AT1G02020	4.04791
AT1G02030	0.118006
AT1G02040	0.00868155
AT1G02050	1.84583
AT1G02060	1.13828
AT1G02065	0.905845
AT1G02070	0.135796
AT1G02074	0
AT1G02080	10.3249
AT1G02090	18.732
AT1G02100	13.0623
AT1G02110	10.3629
AT1G02120	28.1125
AT1G02130	22.0779
AT1G02136	0
AT1G02140	79.7533
AT1G02145	10.6986
AT1G02150	34.0212
AT1G02160	31.2715
AT1G02170	17.4716
AT1G02180	2.93144
AT1G02190	0.245334
AT1G02205	19.1796
AT1G02210	0
AT1G02220	8.18192
AT1G02228	0
AT1G02230	3.01818
AT1G02250	0.0883165
AT1G02260	6.83982
AT1G02270	11.1669
AT1G02280	81.731
AT1G02290	4.8959
AT1G02300	15.711
AT1G02305	57.4443
AT1G02310	1.33333
AT1G02320	0
AT1G02330	14.1301
AT1G02335	7.64069
AT1G02340	2.23849
AT1G02350	1.82233
AT1G02360	5.15295
AT1G02370	2.09368
AT1G02380	1.71301
AT1G02390	3.89279
AT1G02391	0
AT1G02400	1.51415
AT1G02405	0.129423
AT1G02410	12.0742
AT1G02420	1.07071
AT1G02430	1.71238
AT1G02440	0.403151
AT1G02450	22.6031
AT1G02460	1.1105
AT1G02470	5.11795
AT1G02475	39.3637
AT1G02480	0
AT1G02490	0.96114
AT1G02500	104.584
AT1G02510	0
AT1G02520	0.42945
AT1G02530	0.0225952
AT1G02540	0
AT1G02550	0.0284057
AT1G02560	146.443
AT1G02570	0.0108968
AT1G02575	0.0111961
AT1G02580	0.221604
AT1G02590	0
AT1G02600	0
AT1G02610	7.3499
AT1G02620	0.438316
AT1G02630	0.561448
AT1G02640	3.83819
AT1G02650	0.243245
AT1G02660	5.74417
AT1G02670	0.329458
AT1G02680	12.1122
AT1G02681	0.066487
AT1G02690	3.95022
AT1G02700	0.18674
AT1G02710	2.27959
AT1G02720	2.87822
AT1G02730	6.11913
AT1G02740	4.05218
AT1G02750	7.52333
AT1G02760	0
AT1G02770	0.138875
AT1G02780	442.593
AT1G02790	0.0214555
AT1G02800	0.71838
AT1G02810	0.170697
AT1G02813	0
AT1G02816	12.4989
AT1G02820	2.59426
AT1G02830	0
AT1G02840	65.298
AT1G02850	3.51489
AT1G02860	3.82769
AT1G02870	10.5217
AT1G02880	8.94404
AT1G02890	10.8639
AT1G02900	1.59795
AT1G02910	18.4182
AT1G02920	132.946
AT1G02930	184.426
AT1G02940	0.242861
AT1G02950	2.36935
AT1G02952	0
AT1G02960	7.07486
AT1G02965	0.0224601
AT1G02970	0.938744
AT1G02980	0.0106692
AT1G02990	2.88709
AT1G03000	5.35985
AT1G03010	0.793052
AT1G03020	1.16012
AT1G03022	0
AT1G03030	6.86869
AT1G03040	16.9432
AT1G03050	0.0729715
AT1G03055	2.3083
AT1G03060	3.1323
AT1G03070	2.07234
AT1G03080	7.775
AT1G03090	9.48616
AT1G03100	0.645219
AT1G03103	0
AT1G03106	0.138888
AT1G03110	3.63533
AT1G03120	0.187927
AT1G03130	735.948
AT1G03140	26.1315
AT1G03150	12.5557
AT1G03160	12.6344
AT1G03170	0.097503
AT1G03180	1.27776
AT1G03190	2.33787
AT1G03200	6.44695
AT1G03210	18.3713
AT1G03220	20.0528
AT1G03230	8.5582
AT1G03240	8.3627e-08
AT1G03250	8.91063
AT1G03260	3.8119
AT1G03270	1.03381
AT1G03280	16.2108
AT1G03290	21.1231
AT1G03300	0.946945
AT1G03310	8.52292
AT1G03320	0.0428842
AT1G03330	21.597
AT1G03340	2.32541
AT1G03350	13.421
AT1G03360	5.99259
AT1G03365	4.28491
AT1G03370	7.7321
AT1G03380	7.41007
AT1G03390	0
AT1G03400	21.6807
AT1G03410	0.996115
AT1G03420	0
AT1G03430	13.5922
AT1G03440	4.52951
AT1G03445	0
AT1G03457	1.25137
AT1G03470	2.93184
AT1G03475	92.6844
AT1G03490	0.00967825
AT1G03495	2.05954
AT1G03502	0
AT1G03506	0
AT1G03510	0.505287
AT1G03515	0
AT1G03520	3.43897
AT1G03530	2.51226
AT1G03540	0.591015
AT1G03545	0
AT1G03550	3.97793
AT1G03560	1.40049
AT1G03570	0
AT1G03580	0.702055
AT1G03590	8.49129
AT1G03600	351.302
AT1G03610	14.4228
AT1G03620	1.61895
AT1G03630	110.664
AT1G03640	0
AT1G03650	2.50673
AT1G03660	2.65532
AT1G03670	0
AT1G03680	189.233
AT1G03687	4.08846
AT1G03700	0.0330949
AT1G03710	0.124168
AT1G03720	0
AT1G03730	6.50255
AT1G03740	8.44474
AT1G03743	0
AT1G03746	0
AT1G03750	1.61096
AT1G03760	3.505
AT1G03770	1.42566
AT1G03780	2.78059
AT1G03790	0.059424
AT1G03800	0.012598
AT1G03810	0
AT1G03820	5.81782
AT1G03830	1.69379
AT1G03840	0.298511
AT1G03850	30.4833
AT1G03860	26.9025
AT1G03870	67.4847
AT1G03880	0
AT1G03890	0
AT1G03900	39.9073
AT1G03905	0.73086
AT1G03910	14.4062
AT1G03920	0.40582
AT1G03930	12.8736
AT1G03935	0
AT1G03940	3.8819
AT1G03950	9.46742
AT1G03960	2.66973
AT1G03970	6.62755
AT1G03980	0.0992615
AT1G03982	0
AT1G03990	0.602637
AT1G04000	9.34914
AT1G04010	2.36268
AT1G04020	2.17879
AT1G04030	1.59628
AT1G04040	48.0048
AT1G04050	1.04519
AT1G04070	5.43667
AT1G04080	21.4455
AT1G04090	0.120583
AT1G04100	1.80089
AT1G04110	1.16265
AT1G04120	6.55866
AT1G04130	5.18239
AT1G04140	16.9199
AT1G04150	0.0186804
AT1G04160	0.758663
AT1G04170	29.7162
AT1G04171	0
AT1G04180	0.377945
AT1G04190	11.3161
AT1G04200	6.96006
AT1G04210	6.54815
AT1G04220	1.28735
AT1G04230	5.26697
AT1G04240	15.2766
AT1G04250	4.98605
AT1G04260	15.4224
AT1G04270	187.694
AT1G04280	13.0752
AT1G04290	2.389
AT1G04295	0
AT1G04300	11.6665
AT1G04310	1.65098
AT1G04320	0
AT1G04330	0.56205
AT1G04340	11.1993
AT1G04350	18.4566
AT1G04360	0.238391
AT1G04370	0
AT1G04380	0.0496805
AT1G04390	1.80125
AT1G04400	43.0945
AT1G04410	273.201
AT1G04420	32.711
AT1G04425	0.451172
AT1G04430	21.6562
AT1G04440	23.6962
AT1G04445	0.304719
AT1G04450	0
AT1G04457	0
AT1G04470	0.00245562
AT1G04480	143.984
AT1G04490	0.238624
AT1G04500	0.148018
AT1G04501	0
AT1G04510	13.33
AT1G04520	3.90336
AT1G04530	24.8172
AT1G04540	0.98832
AT1G04550	9.67203
AT1G04555	6.80823
AT1G04560	1.2188
AT1G04570	1.4983
AT1G04580	0.145168
AT1G04590	7.66422
AT1G04600	0.578505
AT1G04610	0.058375
AT1G04620	9.98527
AT1G04625	0
AT1G04630	25.5914
AT1G04635	1.80792
AT1G04640	39.0483
AT1G04645	0.046517
AT1G04650	0.430943
AT1G04660	1.45077
AT1G04670	0.0151615
AT1G04680	20.5328
AT1G04684	0
AT1G04690	35.6066
AT1G04700	0.163894
AT1G04710	5.76502
AT1G04720	0
AT1G04730	1.22953
AT1G04750	42.317
AT1G04760	1.35427
AT1G04770	10.7899
AT1G04778	0.459246
AT1G04780	11.4998
AT1G04790	6.24708
AT1G04800	148.67
AT1G04810	9.87336
AT1G04820	164.344
AT1G04830	5.91437
AT1G04840	0.329713
AT1G04850	37.3486
AT1G04860	4.08319
AT1G04870	9.33682
AT1G04880	0.094048
AT1G04890	0
AT1G04900	2.53641
AT1G04910	8.29356
AT1G04920	0.344081
AT1G04930	1.38612
AT1G04940	38.4472
AT1G04945	1.85914
AT1G04950	5.93069
AT1G04960	10.0095
AT1G04970	14.6235
AT1G04980	9.72506
AT1G04985	15.6892
AT1G04990	16.8319
AT1G05000	3.11002
AT1G05010	77.72
AT1G05020	0.0555885
AT1G05030	4.43411
AT1G05040	0.0128655
AT1G05055	5.19782
AT1G05060	11.5873
AT1G05065	1.32155
AT1G05070	14.1171
AT1G05080	0
AT1G05085	0.070304
AT1G05090	0.322417
AT1G05100	2.85364
AT1G05120	5.20938
AT1G05135	30.4269
AT1G05136	0
AT1G05140	22.9911
AT1G05150	7.7902
AT1G05160	3.35851
AT1G05170	5.27815
AT1G05180	10.6907
AT1G05190	234.624
AT1G05200	8.72106
AT1G05205	19.5045
AT1G05210	4.00863
AT1G05220	0.302182
AT1G05230	5.12134
AT1G05240	0
AT1G05250	0
AT1G05260	0.638477
AT1G05270	14.5913
AT1G05280	0
AT1G05290	0
AT1G05291	0
AT1G05300	7.92384
AT1G05310	1.50327
AT1G05320	5.39996
AT1G05330	0.273576
AT1G05340	21.1385
AT1G05350	10.1217
AT1G05360	3.6361
AT1G05370	0.663235
AT1G05380	4.63165
AT1G05385	27.4828
AT1G05390	0
AT1G05400	0.51552
AT1G05410	6.65285
AT1G05420	1.66043
AT1G05430	13.7572
AT1G05440	0.683547
AT1G05450	0.210343
AT1G05460	2.43963
AT1G05470	1.87998
AT1G05490	0.161088
AT1G05500	12.8683
AT1G05510	0
AT1G05520	8.16351
AT1G05530	0.0068972
AT1G05540	0.882435
AT1G05550	0.39744
AT1G05560	1.78792
AT1G05562	0
AT1G05570	12.7215
AT1G05575	5.18502
AT1G05577	0.0645375
AT1G05580	0
AT1G05590	5.22728
AT1G05600	2.06026
AT1G05610	0.315209
AT1G05615	0
AT1G05620	7.16852
AT1G05630	3.82959
AT1G05640	0.73276
AT1G05650	0
AT1G05660	0.00720425
AT1G05670	1.0472
AT1G05675	0.523886
AT1G05680	2.0044
AT1G05690	1.4534
AT1G05700	0.0209312
AT1G05710	3.84638
AT1G05720	14.0294
AT1G05730	1.12837
AT1G05740	0.0273008
AT1G05750	0.91859
AT1G05760	4.01066
AT1G05770	0.72054
AT1G05780	3.29838
AT1G05785	7.10043
AT1G05790	5.15254
AT1G05800	0
AT1G05805	22.4921
AT1G05810	5.59893
AT1G05820	0.704385
AT1G05830	5.10425
AT1G05835	9.99079
AT1G05840	13.55
AT1G05850	187.022
AT1G05860	5.31425
AT1G05870	13.9708
AT1G05880	0.281707
AT1G05890	18.2295
AT1G05894	0.203756
AT1G05900	7.26728
AT1G05910	4.11862
AT1G05920	0
AT1G05925	0
AT1G05930	0
AT1G05940	14.3689
AT1G05950	1.33907
AT1G05960	6.39117
AT1G05970	7.5746
AT1G05980	0
AT1G05990	0.015856
AT1G06000	5.85078
AT1G06002	0.00877905
AT1G06010	19.9442
AT1G06020	0.176769
AT1G06030	0.061358
AT1G06040	103.781
AT1G06050	3.30812
AT1G06060	11.118
AT1G06070	5.91191
AT1G06080	3.45581
AT1G06090	0.159945
AT1G06100	0.994393
AT1G06110	15.4479
AT1G06120	0
AT1G06130	14.6932
AT1G06135	9.81415e-09
AT1G06137	0.225641
AT1G06140	0.335774
AT1G06148	0.17774
AT1G06149	5.71921
AT1G06150	0.640415
AT1G06160	2.34151
AT1G06170	0.085191
AT1G06180	4.17975
AT1G06190	33.3794
AT1G06200	22.9766
AT1G06210	10.402
AT1G06220	9.11411
AT1G06225	0
AT1G06230	10.1016
AT1G06240	6.23073
AT1G06250	0.545847
AT1G06260	0
AT1G06265	0.0323225
AT1G06270	1.45394
AT1G06280	0
AT1G06290	20.7225
AT1G06310	0.0079635
AT1G06320	0
AT1G06330	0
AT1G06340	0.0310079
AT1G06350	2.10608
AT1G06360	16.0697
AT1G06370	0.364462
AT1G06380	4.97607
AT1G06390	19.4542
AT1G06400	48.0014
AT1G06410	18.8616
AT1G06420	1.04742
AT1G06430	28.0227
AT1G06440	0.53528
AT1G06450	2.46124
AT1G06460	87.7239
AT1G06470	9.64954
AT1G06475	0.92936
AT1G06480	0
AT1G06490	0.597036
AT1G06500	11.2081
AT1G06510	12.2794
AT1G06515	15.104
AT1G06520	0.720305
AT1G06530	79.4588
AT1G06540	0.261829
AT1G06550	9.72971
AT1G06560	3.40564
AT1G06570	20.3562
AT1G06580	0.663077
AT1G06590	1.89842
AT1G06610	0
AT1G06620	5.47504
AT1G06630	7.05796
AT1G06640	22.3413
AT1G06645	6.70077
AT1G06650	34.463
AT1G06660	0.8333
AT1G06670	4.77955
AT1G06680	4268.75
AT1G06690	16.0255
AT1G06700	23.8819
AT1G06710	0.76519
AT1G06720	4.09044
AT1G06730	3.48371
AT1G06740	0
AT1G06750	0.0237959
AT1G06760	85.6625
AT1G06770	2.31513
AT1G06780	2.9966
AT1G06790	6.68639
AT1G06800	3.79473
AT1G06810	0
AT1G06820	8.97963
AT1G06830	10.0894
AT1G06840	3.28378
AT1G06850	4.75584
AT1G06860	0
AT1G06870	5.54321
AT1G06880	0
AT1G06890	21.6841
AT1G06900	6.35506
AT1G06910	1.90024
AT1G06920	0
AT1G06923	0
AT1G06925	0.0281113
AT1G06930	0
AT1G06950	34.7996
AT1G06960	10.1837
AT1G06970	0.0104653
AT1G06980	2.25216
AT1G06990	0
AT1G07000	11.1164
AT1G07010	9.49718
AT1G07020	20.6624
AT1G07025	0.0216502
AT1G07030	8.3222
AT1G07040	21.0358
AT1G07050	18.1225
AT1G07051	0
AT1G07060	0.0289404
AT1G07070	17.331
AT1G07080	40.3516
AT1G07090	7.63645
AT1G07100	0
AT1G07110	26.4873
AT1G07119	0.0175654
AT1G07120	0.0131458
AT1G07128	0
AT1G07130	0.348486
AT1G07135	44.2437
AT1G07140	57.9216
AT1G07150	0.62856
AT1G07160	0.25165
AT1G07170	16.4929
AT1G07175	0
AT1G07180	6.66665
AT1G07190	0
AT1G07200	4.1257
AT1G07210	12.139
AT1G07220	5.66901
AT1G07230	14.1645
AT1G07240	9.54095
AT1G07250	16.2472
AT1G07260	1.20139
AT1G07270	0.298453
AT1G07280	39.501
AT1G07290	0.390597
AT1G07300	3.15397
AT1G07310	16.0782
AT1G07320	182.9
AT1G07330	0.0374495
AT1G07340	0
AT1G07350	60.7736
AT1G07360	16.2228
AT1G07370	7.84742
AT1G07380	2.84318
AT1G07390	0.617202
AT1G07400	119.569
AT1G07410	1.12425
AT1G07420	17.3411
AT1G07430	2.82321
AT1G07440	15.4833
AT1G07450	0.079228
AT1G07460	0.0131733
AT1G07470	9.16073
AT1G07473	0.693345
AT1G07476	0.0145192
AT1G07480	7.20936
AT1G07485	0.025479
AT1G07490	4.19779
AT1G07500	0.404014
AT1G07510	6.86416
AT1G07520	2.51014
AT1G07530	7.95554
AT1G07540	0.0141148
AT1G07550	0.0100218
AT1G07560	0
AT1G07570	3.01701
AT1G07580	0
AT1G07590	75.2639
AT1G07600	889.984
AT1G07610	16.9298
AT1G07615	2.37662
AT1G07620	3.39072
AT1G07630	7.91541
AT1G07640	10.3604
AT1G07645	0
AT1G07650	18.2433
AT1G07660	15.5682
AT1G07670	7.57039
AT1G07680	0
AT1G07690	0
AT1G07700	24.8431
AT1G07702	0
AT1G07705	7.37434
AT1G07710	0.168406
AT1G07720	13.5388
AT1G07725	0
AT1G07728	0.0300823
AT1G07730	0.263842
AT1G07740	0.7312
AT1G07745	2.15332
AT1G07747	0.0534745
AT1G07750	16.0991
AT1G07760	0
AT1G07770	215.8
AT1G07780	3.48978
AT1G07790	17.2875
AT1G07795	0
AT1G07800	0
AT1G07810	7.53593
AT1G07820	76.8114
AT1G07830	12.4047
AT1G07840	7.56267
AT1G07850	0.0101246
AT1G07860	0.141745
AT1G07870	3.77833
AT1G07880	1.87754
AT1G07885	0
AT1G07890	414.874
AT1G07900	2.34283
AT1G07901	4.41454
AT1G07910	2.57212
AT1G07920	79.5495
AT1G07930	154.128
AT1G07940	103.977
AT1G07950	8.52755
AT1G07960	13.8005
AT1G07970	3.18088
AT1G07980	8.81702
AT1G07985	0.623581
AT1G07990	13.4456
AT1G08000	4.38345
AT1G08005	0.81906
AT1G08010	6.731
AT1G08030	5.11378
AT1G08032	0
AT1G08035	0.131311
AT1G08040	10.165
AT1G08050	7.69346
AT1G08060	2.32175
AT1G08065	0
AT1G08070	0.403687
AT1G08080	0.0325121
AT1G08090	0.137214
AT1G08100	0
AT1G08105	0
AT1G08110	42.085
AT1G08115	0
AT1G08120	0
AT1G08125	9.02198
AT1G08130	5.97307
AT1G08135	0
AT1G08140	0
AT1G08150	0
AT1G08160	5.41899
AT1G08165	1.02608
AT1G08170	0
AT1G08180	4.1498
AT1G08190	11.4201
AT1G08200	50.4421
AT1G08210	6.44044
AT1G08220	3.11734
AT1G08230	2.84389
AT1G08240	0
AT1G08250	3.05561
AT1G08260	1.28369
AT1G08270	0.67048
AT1G08280	1.44031
AT1G08290	0.668785
AT1G08300	0.92303
AT1G08310	0.141611
AT1G08315	6.13054
AT1G08320	0.244622
AT1G08340	0.790829
AT1G08350	2.97545
AT1G08360	154.562
AT1G08370	11.8487
AT1G08380	2363.74
AT1G08390	6.3296
AT1G08400	1.37834
AT1G08410	4.70732
AT1G08420	7.58388
AT1G08430	0.047234
AT1G08440	0.194348
AT1G08450	109.159
AT1G08460	15.5272
AT1G08465	9.61031
AT1G08470	6.61106
AT1G08480	40.9044
AT1G08490	14.3795
AT1G08500	1.32294
AT1G08510	27.47
AT1G08520	64.0493
AT1G08530	7.18785
AT1G08540	25.5011
AT1G08550	36.6507
AT1G08560	19.9098
AT1G08570	53.3346
AT1G08580	46.6492
AT1G08590	0.0403019
AT1G08592	0
AT1G08600	3.65652
AT1G08610	1.98136
AT1G08620	3.42702
AT1G08630	1.13861
AT1G08640	33.4035
AT1G08650	23.9076
AT1G08660	10.7966
AT1G08670	0
AT1G08680	8.82177
AT1G08695	0
AT1G08700	14.1634
AT1G08710	4.84357
AT1G08720	6.23099
AT1G08730	0.063054
AT1G08735	0
AT1G08740	0
AT1G08750	5.6094
AT1G08760	3.68596
AT1G08770	8.63412
AT1G08780	17.2663
AT1G08790	0
AT1G08800	3.51429
AT1G08810	2.91252
AT1G08820	13.5559
AT1G08830	77.239
AT1G08840	1.00877
AT1G08845	5.6589
AT1G08860	0.073485
AT1G08870	0
AT1G08880	45.2654
AT1G08890	7.84555
AT1G08900	19.0405
AT1G08910	5.61067
AT1G08920	13.4089
AT1G08930	64.492
AT1G08940	7.74193
AT1G08950	0
AT1G08960	2.58602
AT1G08970	25.7313
AT1G08980	34.2075
AT1G08985	0
AT1G08990	0.0096216
AT1G09000	0.560285
AT1G09010	17.3063
AT1G09020	10.4928
AT1G09026	0
AT1G09030	0
AT1G09040	0.979751
AT1G09050	0.862725
AT1G09060	8.20369
AT1G09070	127.622
AT1G09080	3.76929
AT1G09090	0.00316862
AT1G09100	11.5333
AT1G09110	0
AT1G09130	89.994
AT1G09140	36.3081
AT1G09150	29.9767
AT1G09155	0.338668
AT1G09157	0.0407001
AT1G09160	7.10673
AT1G09170	0.093899
AT1G09176	0.118426
AT1G09180	1.50789
AT1G09190	1.03706
AT1G09195	2.84347
AT1G09200	63.8682
AT1G09210	58.7126
AT1G09220	0.486506
AT1G09230	7.26311
AT1G09240	11.462
AT1G09245	0
AT1G09250	15.5259
AT1G09260	0
AT1G09270	15.4265
AT1G09280	5.40019
AT1G09290	3.88789
AT1G09300	3.18528
AT1G09310	403.15
AT1G09320	2.58855
AT1G09330	17.5411
AT1G09340	420.704
AT1G09350	0.73673
AT1G09360	0
AT1G09370	0.0613245
AT1G09380	0.140648
AT1G09390	11.5823
AT1G09400	0.697466
AT1G09410	0.23853
AT1G09415	25.8309
AT1G09420	1.91917
AT1G09421	0
AT1G09430	32.5464
AT1G09440	2.27212
AT1G09450	0.934475
AT1G09460	1.41194
AT1G09470	1.7517
AT1G09480	2.84018
AT1G09483	0
AT1G09486	0.69479
AT1G09490	15.2383
AT1G09500	9.26383
AT1G09510	0.190357
AT1G09520	7.44125
AT1G09530	3.524
AT1G09540	0.14273
AT1G09550	0
AT1G09560	67.7279
AT1G09570	20.0161
AT1G09575	1.52562
AT1G09580	4.04992
AT1G09590	97.9116
AT1G09600	0.129917
AT1G09610	0.521933
AT1G09620	17.0893
AT1G09625	0
AT1G09630	12.0343
AT1G09640	83.7391
AT1G09645	17.1954
AT1G09650	0.161435
AT1G09660	9.49959
AT1G09665	0
AT1G09680	1.04527
AT1G09690	200.949
AT1G09700	3.35882
AT1G09710	1.78371
AT1G09720	0
AT1G09730	6.79129
AT1G09740	16.5599
AT1G09750	192.822
AT1G09760	25.6454
AT1G09770	21.3731
AT1G09780	32.5633
AT1G09790	0
AT1G09794	4.95486
AT1G09795	33.0131
AT1G09800	1.4511
AT1G09810	3.66255
AT1G09812	0.987165
AT1G09815	25.2485
AT1G09820	0.924175
AT1G09830	14.1965
AT1G09840	10.5051
AT1G09850	9.42178
AT1G09860	0.05991
AT1G09870	7.81859
AT1G09880	0.167095
AT1G09890	0.69003
AT1G09900	4.76703
AT1G09910	5.59865
AT1G09920	17.3716
AT1G09930	0.232008
AT1G09932	13.503
AT1G09935	0.166641
AT1G09940	5.31355
AT1G09950	0.140622
AT1G09960	1.41009
AT1G09970	22.0655
AT1G09980	5.21711
AT1G09995	1.986
AT1G10000	0.579645
AT1G10010	0.00625205
AT1G10020	11.7443
AT1G10030	9.03081
AT1G10040	1.39051
AT1G10050	3.35612
AT1G10060	4.4247
AT1G10070	10.0225
AT1G10090	7.58974
AT1G10095	4.74874
AT1G10100	0
AT1G10110	0.180406
AT1G10120	4.91472
AT1G10130	6.50265
AT1G10140	29.5773
AT1G10150	10.3056
AT1G10155	1.00442
AT1G10160	0
AT1G10170	7.64652
AT1G10180	3.98388
AT1G10190	0
AT1G10200	55.8065
AT1G10210	7.71539
AT1G10220	0.057417
AT1G10230	14.022
AT1G10240	2.64015
AT1G10250	0
AT1G10260	0
AT1G10270	1.67312
AT1G10280	1.51032
AT1G10290	14.9642
AT1G10300	0.0120717
AT1G10310	12.8613
AT1G10320	8.51061
AT1G10330	0.470104
AT1G10340	11.1596
AT1G10350	10.9201
AT1G10360	31.9874
AT1G10370	5.1104
AT1G10380	2.93221
AT1G10385	0.00737655
AT1G10390	15.0414
AT1G10400	0.0474427
AT1G10410	15.288
AT1G10417	0.259752
AT1G10419	0
AT1G10430	10.1665
AT1G10440	0
AT1G10450	4.61002
AT1G10455	0.052262
AT1G10460	0.856625
AT1G10470	62.0917
AT1G10480	0.269131
AT1G10490	4.35198
AT1G10500	52.3276
AT1G10510	11.2761
AT1G10520	0.404677
AT1G10522	24.9232
AT1G10530	0.230899
AT1G10540	0.577419
AT1G10550	0.66831
AT1G10560	1.388
AT1G10570	6.61326
AT1G10580	9.26808
AT1G10585	3.11645
AT1G10586	0.0220513
AT1G10588	0
AT1G10590	70.9123
AT1G10600	10.0636
AT1G10610	3.90642
AT1G10620	0
AT1G10630	74.9024
AT1G10640	9.8176
AT1G10650	6.25759
AT1G10652	0
AT1G10657	11.8611
AT1G10660	12.6542
AT1G10670	50.4475
AT1G10680	0
AT1G10682	0.0262278
AT1G10690	7.71573
AT1G10700	10.9783
AT1G10705	0
AT1G10710	0.135948
AT1G10717	0
AT1G10720	8.62933
AT1G10730	3.52211
AT1G10740	8.72447
AT1G10745	0
AT1G10747	0
AT1G10750	0.624905
AT1G10760	41.2544
AT1G10770	0.0397528
AT1G10780	1.85212
AT1G10790	0.0596625
AT1G10800	0.253712
AT1G10810	0.344776
AT1G10820	6.68375
AT1G10830	12.8768
AT1G10840	31.9271
AT1G10850	3.54392
AT1G10865	22.505
AT1G10870	4.00065
AT1G10880	0
AT1G10890	28.8274
AT1G10900	7.54767
AT1G10910	10.5156
AT1G10920	3.40874
AT1G10930	2.08639
AT1G10940	32.0702
AT1G10950	33.7957
AT1G10960	196.345
AT1G10970	3.95301
AT1G10980	0.175241
AT1G10990	2.84481
AT1G11000	2.50303
AT1G11010	0
AT1G11020	6.68853
AT1G11030	0
AT1G11040	0
AT1G11050	4.54706
AT1G11060	3.37433
AT1G11070	0.165402
AT1G11080	2.18038
AT1G11090	5.77952
AT1G11100	0.223357
AT1G11110	0
AT1G11112	0.535595
AT1G11120	1.95684
AT1G11125	0.615815
AT1G11130	3.00157
AT1G11145	0
AT1G11150	0
AT1G11160	0.301611
AT1G11170	0.927711
AT1G11175	0.0139282
AT1G11180	8.12053
AT1G11185	0
AT1G11190	2.14398
AT1G11200	8.49284
AT1G11210	9.87452
AT1G11220	1.61559
AT1G11230	0
AT1G11240	34.5267
AT1G11250	0.019842
AT1G11260	81.2074
AT1G11265	0
AT1G11270	0.948094
AT1G11280	4.39296
AT1G11290	1.01914
AT1G11300	1.832
AT1G11310	68.5654
AT1G11320	1.10796
AT1G11330	9.43722
AT1G11340	0.51498
AT1G11350	8.9247
AT1G11360	15.908
AT1G11362	0.0333396
AT1G11370	0
AT1G11380	3.55643
AT1G11390	2.47197
AT1G11400	21.0942
AT1G11410	3.73702
AT1G11420	1.06957
AT1G11430	64.9868
AT1G11440	6.08113
AT1G11450	0.369236
AT1G11460	0.0616045
AT1G11470	0
AT1G11475	24.6234
AT1G11480	14.4714
AT1G11482	0.0320097
AT1G11490	0.0509305
AT1G11500	0.284846
AT1G11510	0
AT1G11520	0
AT1G11530	27.0352
AT1G11540	0.244428
AT1G11545	9.67526
AT1G11550	0
AT1G11560	0.0306269
AT1G11570	0.998065
AT1G11572	0.054344
AT1G11580	12.8245
AT1G11590	0
AT1G11592	0.731176
AT1G11593	0
AT1G11595	0
AT1G11600	3.50477
AT1G11608	0
AT1G11610	0
AT1G11620	0
AT1G11630	3.13693
AT1G11640	0
AT1G11650	80.1571
AT1G11655	0
AT1G11660	9.39865
AT1G11670	1.14017
AT1G11680	26.9131
AT1G11684	0
AT1G11690	0
AT1G11700	4.24549
AT1G11710	0.329372
AT1G11720	5.7536
AT1G11730	0.83103
AT1G11735	0
AT1G11740	0.202567
AT1G11750	48.1214
AT1G11755	4.33197
AT1G11760	4.53632
AT1G11765	0
AT1G11770	0.0103102
AT1G11780	2.96758
AT1G11785	0.20102
AT1G11790	8.08272
AT1G11800	3.07049
AT1G11803	0
AT1G11810	0.00726145
AT1G11820	11.1812
AT1G11840	104.603
AT1G11850	21.4359
AT1G11860	226.898
AT1G11870	8.02466
AT1G11880	2.4344
AT1G11890	16.7797
AT1G11900	1.09125
AT1G11905	6.31984
AT1G11910	167.665
AT1G11915	0.366356
AT1G11920	0
AT1G11925	0.424312
AT1G11930	34.144
AT1G11940	2.54832
AT1G11950	1.28308
AT1G11960	2.45471
AT1G11970	0
AT1G11980	0
AT1G11990	0.115672
AT1G12000	16.7549
AT1G12010	0.354502
AT1G12013	0
AT1G12015	0
AT1G12020	12.1636
AT1G12030	0.0172189
AT1G12040	0
AT1G12050	15.629
AT1G12060	11.896
AT1G12064	0
AT1G12070	0.0422346
AT1G12080	21.3979
AT1G12090	424.907
AT1G12100	0.410996
AT1G12110	16.7546
AT1G12120	16.4868
AT1G12130	0.162807
AT1G12140	16.1593
AT1G12150	0.404512
AT1G12160	3.64964
AT1G12170	0
AT1G12180	0
AT1G12190	0
AT1G12200	3.4448
AT1G12210	1.37239
AT1G12211	0
AT1G12220	4.16362
AT1G12230	25.5028
AT1G12240	40.7238
AT1G12244	5.19389
AT1G12250	27.9874
AT1G12260	0.427706
AT1G12270	14.3903
AT1G12280	3.99855
AT1G12290	1.52735
AT1G12294	0
AT1G12300	0.310337
AT1G12310	47.6407
AT1G12320	13.692
AT1G12330	7.22806
AT1G12340	0.0499095
AT1G12350	11.6538
AT1G12360	18.4476
AT1G12370	0.842446
AT1G12380	1.98148
AT1G12390	9.84383
AT1G12400	11.8744
AT1G12410	64.7047
AT1G12411	0
AT1G12420	5.89174
AT1G12423	0
AT1G12430	5.1362
AT1G12440	53.118
AT1G12450	3.85927
AT1G12451	0
AT1G12460	2.9387
AT1G12470	7.82609
AT1G12480	1.15861
AT1G12490	0.018795
AT1G12500	10.3402
AT1G12510	0
AT1G12520	17.3581
AT1G12530	7.67013
AT1G12540	0
AT1G12550	2.22197
AT1G12560	0
AT1G12570	1.50551
AT1G12580	9.02763
AT1G12590	0
AT1G12600	0.175957
AT1G12610	0.062007
AT1G12620	1.10172
AT1G12630	0.121403
AT1G12640	10.8627
AT1G12650	12.8348
AT1G12660	0
AT1G12663	0
AT1G12665	0.0254116
AT1G12669	0
AT1G12670	0.050004
AT1G12672	0.156011
AT1G12680	6.84943
AT1G12700	0.730167
AT1G12710	7.0682
AT1G12720	0
AT1G12725	0
AT1G12730	5.03669
AT1G12740	0.00485543
AT1G12750	6.13491
AT1G12760	18.8988
AT1G12770	15.7434
AT1G12775	0.71031
AT1G12780	30.0761
AT1G12790	1.78014
AT1G12800	40.6711
AT1G12805	0.775737
AT1G12810	23.454
AT1G12820	16.3375
AT1G12830	12.5334
AT1G12840	55.5455
AT1G12845	27.0943
AT1G12850	12.4246
AT1G12855	0.0132955
AT1G12860	10.4216
AT1G12870	0.008011
AT1G12880	5.61217
AT1G12890	0.102554
AT1G12900	364.106
AT1G12910	15.0913
AT1G12920	25.297
AT1G12930	4.35649
AT1G12935	0
AT1G12938	0
AT1G12940	0.560335
AT1G12950	0.111713
AT1G12960	0
AT1G12970	4.13859
AT1G12980	0.00777245
AT1G12990	7.80086
AT1G13000	9.1097
AT1G13010	0
AT1G13020	11.4855
AT1G13030	2.54285
AT1G13040	0.812075
AT1G13050	1.79695
AT1G13060	69.7737
AT1G13070	0.0180201
AT1G13080	12.4465
AT1G13090	32.8901
AT1G13100	5.17861
AT1G13110	52.5521
AT1G13120	4.26521
AT1G13130	0.17216
AT1G13140	0.415065
AT1G13150	0.572483
AT1G13160	4.91861
AT1G13170	4.89881
AT1G13180	4.03248
AT1G13190	11.6858
AT1G13195	5.39855
AT1G13200	0
AT1G13210	18.9059
AT1G13220	4.49457
AT1G13230	0.0800335
AT1G13240	0
AT1G13245	66.7515
AT1G13250	8.05856
AT1G13260	32.7693
AT1G13270	35.4963
AT1G13280	22.3667
AT1G13290	0
AT1G13300	0.193764
AT1G13310	0.610925
AT1G13320	19.0393
AT1G13330	1.00536
AT1G13340	17.7077
AT1G13350	7.86705
AT1G13360	118.569
AT1G13370	0.321035
AT1G13380	16.0789
AT1G13390	28.3195
AT1G13400	0.17367
AT1G13410	0.453063
AT1G13420	0.175726
AT1G13430	0.0892625
AT1G13440	345.849
AT1G13448	0.0764805
AT1G13450	11.876
AT1G13460	3.93491
AT1G13470	33.9858
AT1G13480	0.360708
AT1G13485	0
AT1G13490	0.0320929
AT1G13500	0.00747795
AT1G13510	0
AT1G13520	5.09511
AT1G13530	0.440603
AT1G13540	0.734315
AT1G13550	0.76417
AT1G13560	25.3758
AT1G13570	8.60477
AT1G13580	2.40113
AT1G13590	0
AT1G13600	2.16027
AT1G13605	0
AT1G13607	0
AT1G13608	0
AT1G13609	0.130074
AT1G13610	0.0876656
AT1G13620	0
AT1G13630	0.30456
AT1G13635	0.168446
AT1G13640	9.2798
AT1G13650	35.1827
AT1G13660	0
AT1G13670	0.943561
AT1G13680	0.160667
AT1G13690	14.9105
AT1G13700	8.84378
AT1G13710	1.42582
AT1G13720	0
AT1G13730	9.25005
AT1G13740	3.21515
AT1G13750	8.58327
AT1G13755	0
AT1G13760	0
AT1G13770	4.49562
AT1G13780	2.53154
AT1G13790	1.04099
AT1G13800	0.165741
AT1G13810	1.95119
AT1G13820	14.9788
AT1G13830	2.7457
AT1G13840	0
AT1G13850	0
AT1G13860	3.70223
AT1G13870	4.7788
AT1G13880	7.93453
AT1G13890	0.0113872
AT1G13900	5.91389
AT1G13910	2.78828
AT1G13920	4.80908
AT1G13930	526.503
AT1G13940	2.99833
AT1G13950	13.1766
AT1G13960	6.4553
AT1G13970	1.8192
AT1G13980	4.95766
AT1G13990	42.1936
AT1G14000	23.2182
AT1G14010	23.3041
AT1G14020	2.95787
AT1G14030	16.7305
AT1G14040	0.68723
AT1G14048	0
AT1G14060	6.72963
AT1G14070	1.29939
AT1G14071	0
AT1G14080	0.378379
AT1G14100	0.0362289
AT1G14110	0
AT1G14120	0.185617
AT1G14130	2.58234
AT1G14140	6.01089
AT1G14150	42.5863
AT1G14160	0
AT1G14170	8.42153
AT1G14180	2.38708
AT1G14182	1.85105e-07
AT1G14185	0.108832
AT1G14190	0.483747
AT1G14200	332.976
AT1G14205	13.176
AT1G14210	11.8795
AT1G14220	0
AT1G14225	0
AT1G14230	6.09869
AT1G14240	0.410093
AT1G14250	3.44257
AT1G14260	0.70228
AT1G14270	24.1146
AT1G14280	18.0312
AT1G14290	15.9929
AT1G14300	4.50594
AT1G14310	6.81922
AT1G14315	0
AT1G14320	311.821
AT1G14330	6.12004
AT1G14340	8.93879
AT1G14345	69.1025
AT1G14350	5.01257
AT1G14360	17.1166
AT1G14370	9.7545
AT1G14380	11.9272
AT1G14390	0.180282
AT1G14400	84.9381
AT1G14410	15.5199
AT1G14420	0.0235761
AT1G14430	0.913901
AT1G14440	4.31852
AT1G14450	63.3381
AT1G14455	0.0194676
AT1G14460	3.15426
AT1G14470	0.395589
AT1G14480	1.46502
AT1G14490	0.360247
AT1G14500	0.00705235
AT1G14510	20.544
AT1G14518	0
AT1G14520	1.13521
AT1G14530	2.03903
AT1G14540	0.477646
AT1G14549	0
AT1G14550	0
AT1G14560	4.45395
AT1G14570	17.6312
AT1G14580	6.68969
AT1G14590	11.1222
AT1G14600	1.80148
AT1G14610	15.4722
AT1G14620	10.6045
AT1G14630	2.15685
AT1G14640	1.42946
AT1G14642	1.09946
AT1G14650	13.236
AT1G14660	1.41786
AT1G14670	26.8409
AT1G14680	0.675415
AT1G14685	36.4167
AT1G14686	0.0193455
AT1G14687	3.3893
AT1G14688	0
AT1G14690	10.5545
AT1G14700	5.79646
AT1G14710	16.3759
AT1G14720	20.7945
AT1G14730	2.24426
AT1G14740	18.2302
AT1G14750	0.250338
AT1G14755	0
AT1G14760	0.648936
AT1G14770	1.24433
AT1G14780	0.476069
AT1G14790	5.40131
AT1G14800	0
AT1G14810	31.7101
AT1G14820	6.71267
AT1G14830	15.0252
AT1G14840	6.86445
AT1G14850	2.89362
AT1G14860	0.53385
AT1G14870	29.2643
AT1G14880	723.131
AT1G14890	17.2999
AT1G14900	7.80969
AT1G14910	10.6989
AT1G14920	17.4918
AT1G14930	0
AT1G14940	0
AT1G14950	0
AT1G14960	0
AT1G14970	1.57666
AT1G14980	97.6521
AT1G14990	8.5136
AT1G15000	6.88217
AT1G15002	0
AT1G15010	5.28133
AT1G15015	1.40131e-09
AT1G15020	5.92704
AT1G15030	13.1386
AT1G15040	1.65141
AT1G15045	0
AT1G15050	0.0876155
AT1G15060	6.37856
AT1G15080	1.57965
AT1G15090	0
AT1G15100	14.5089
AT1G15110	2.72662
AT1G15120	115.979
AT1G15125	35.5899
AT1G15130	16.4151
AT1G15140	37.7197
AT1G15150	0.076363
AT1G15160	0.471469
AT1G15165	1.02251
AT1G15170	1.67041
AT1G15175	0.104746
AT1G15180	12.1507
AT1G15190	0.508765
AT1G15200	23.8667
AT1G15210	0.108978
AT1G15215	3.72972
AT1G15220	2.77726
AT1G15230	13.6361
AT1G15240	7.35305
AT1G15250	18.9356
AT1G15260	11.1878
AT1G15270	238.051
AT1G15280	15.3074
AT1G15290	15.2603
AT1G15300	0
AT1G15310	0.650695
AT1G15320	0.0229125
AT1G15330	1.36962
AT1G15340	97.3569
AT1G15350	24.642
AT1G15360	0.0885855
AT1G15370	21.9961
AT1G15380	14.7496
AT1G15385	0.62367
AT1G15390	15.3074
AT1G15400	39.398
AT1G15405	0
AT1G15410	4.44581
AT1G15415	0.507705
AT1G15420	8.12316
AT1G15430	5.87834
AT1G15440	3.61853
AT1G15450	0
AT1G15460	0
AT1G15470	4.87647
AT1G15480	2.30161
AT1G15490	2.03682
AT1G15500	35.744
AT1G15510	1.78265
AT1G15520	15.2159
AT1G15530	5.93047
AT1G15540	0.0178681
AT1G15550	3.64722
AT1G15560	0
AT1G15570	3.78582
AT1G15580	1.50472
AT1G15590	0
AT1G15600	0
AT1G15610	0.0135075
AT1G15620	0.0586075
AT1G15630	0.136956
AT1G15640	0.009732
AT1G15650	0
AT1G15660	3.34365
AT1G15670	12.6385
AT1G15680	0
AT1G15690	142.506
AT1G15700	2.23285
AT1G15710	5.47026
AT1G15720	0.869878
AT1G15730	16.2023
AT1G15740	37.1262
AT1G15750	21.4002
AT1G15757	0
AT1G15760	1.47443
AT1G15770	0
AT1G15772	0.078306
AT1G15780	6.71936
AT1G15790	13.6908
AT1G15800	3.1119
AT1G15810	8.89299
AT1G15820	4594.29
AT1G15825	9.41122
AT1G15830	4.59281
AT1G15840	0
AT1G15850	0
AT1G15860	15.3734
AT1G15870	0.869564
AT1G15880	20.2433
AT1G15885	8.43701
AT1G15890	1.12267
AT1G15900	0.387346
AT1G15910	4.60982
AT1G15920	8.46919
AT1G15930	143.979
AT1G15940	6.16742
AT1G15950	31.0356
AT1G15960	2.51417
AT1G15970	4.81426
AT1G15980	52.8347
AT1G15990	0.0125475
AT1G16000	13.8267
AT1G16010	12.2203
AT1G16020	5.03256
AT1G16022	0.29593
AT1G16025	0.193642
AT1G16030	16.6124
AT1G16040	9.18463
AT1G16060	2.08582
AT1G16070	1.00307
AT1G16080	31.5123
AT1G16090	1.56083
AT1G16100	0
AT1G16110	5.26731
AT1G16120	0
AT1G16130	1.05293
AT1G16140	5.48115e-07
AT1G16150	0.0658445
AT1G16160	0.00382352
AT1G16170	10.8815
AT1G16180	72.9447
AT1G16190	6.2781
AT1G16210	34.1889
AT1G16220	0.973365
AT1G16225	0
AT1G16230	0
AT1G16240	31.1804
AT1G16250	3.59987
AT1G16260	7.96406
AT1G16270	4.71624
AT1G16280	3.87237
AT1G16290	0.00616315
AT1G16300	2.10648
AT1G16310	2.00412
AT1G16320	20.7624
AT1G16330	0.72116
AT1G16340	6.69302
AT1G16350	17.5238
AT1G16360	0.0345725
AT1G16370	0.192677
AT1G16380	0
AT1G16390	1.42549
AT1G16400	2.29093
AT1G16410	62.7569
AT1G16420	1.32504
AT1G16430	4.5207
AT1G16440	0.0527145
AT1G16445	3.30081
AT1G16450	0
AT1G16460	29.225
AT1G16470	52.3478
AT1G16480	0.356884
AT1G16489	0.061617
AT1G16490	0.291639
AT1G16500	12.1617
AT1G16510	5.23669
AT1G16515	1.01976
AT1G16520	5.51841
AT1G16530	1.86563
AT1G16540	2.81064
AT1G16560	19.0673
AT1G16570	5.53073
AT1G16590	2.62502
AT1G16600	0
AT1G16610	19.4523
AT1G16620	0
AT1G16630	1.527
AT1G16635	0
AT1G16640	0.87121
AT1G16650	2.23363
AT1G16660	0
AT1G16670	6.98749
AT1G16680	5.58839
AT1G16690	2.3147
AT1G16700	61.6111
AT1G16705	0.100493
AT1G16710	3.88943
AT1G16720	44.1871
AT1G16730	3.72253
AT1G16740	23.2736
AT1G16750	2.40118
AT1G16760	0
AT1G16770	0.0399926
AT1G16780	2.8454
AT1G16790	15.5414
AT1G16800	0.53832
AT1G16810	52.71
AT1G16820	2.3149
AT1G16825	4.5785
AT1G16830	0.326903
AT1G16840	42.4054
AT1G16850	3.91359
AT1G16860	7.74879
AT1G16870	6.22215
AT1G16880	139.25
AT1G16890	70.5329
AT1G16900	6.84904
AT1G16905	0
AT1G16910	0.0500675
AT1G16916	16.7484
AT1G16920	14.6602
AT1G16930	1.50879
AT1G16940	0
AT1G16950	0.214147
AT1G16960	8.3512
AT1G16970	4.17031
AT1G16980	0
AT1G17000	0
AT1G17010	0
AT1G17020	4.03089
AT1G17030	0.375143
AT1G17040	1.87195
AT1G17050	8.54326
AT1G17060	1.02686
AT1G17070	2.78227
AT1G17080	39.7769
AT1G17090	1.49473
AT1G17100	139.348
AT1G17110	9.53181
AT1G17120	7.55842
AT1G17130	20.4139
AT1G17140	23.0282
AT1G17145	9.21924
AT1G17147	4.63836
AT1G17150	0
AT1G17160	11.7924
AT1G17170	4.14696
AT1G17180	0.169471
AT1G17190	1.95926
AT1G17200	54.6358
AT1G17210	9.54102
AT1G17220	43.3174
AT1G17230	1.36326
AT1G17232	0
AT1G17235	0.20808
AT1G17240	0.269574
AT1G17250	0
AT1G17255	0.00550135
AT1G17260	0.376556
AT1G17270	1.28595
AT1G17275	0
AT1G17277	0
AT1G17280	22.5066
AT1G17285	0.0592825
AT1G17290	49.6724
AT1G17300	1.27078e-08
AT1G17310	0.159369
AT1G17330	8.8308
AT1G17340	6.6623
AT1G17345	0.371249
AT1G17350	5.51696
AT1G17360	8.20083
AT1G17370	18.8131
AT1G17380	4.15675
AT1G17390	0
AT1G17400	0.226164
AT1G17410	3.5819
AT1G17420	3.07126
AT1G17430	6.27863
AT1G17440	12.2174
AT1G17450	1.90252
AT1G17455	15.748
AT1G17460	2.83376
AT1G17470	31.9687
AT1G17480	1.33406
AT1G17490	15.6126
AT1G17495	0
AT1G17500	5.11702
AT1G17510	6.45593
AT1G17520	5.20306
AT1G17530	18.0241
AT1G17540	0.0031612
AT1G17545	0
AT1G17550	11.9298
AT1G17560	3.12085
AT1G17570	0
AT1G17580	4.62251
AT1G17590	2.97578
AT1G17600	2.47838
AT1G17610	3.78735
AT1G17615	0.36661
AT1G17620	18.7694
AT1G17630	0.483381
AT1G17640	2.27197
AT1G17650	19.8563
AT1G17660	0
AT1G17665	4.48851
AT1G17670	0
AT1G17680	5.26637
AT1G17690	5.8618
AT1G17700	5.08444
AT1G17710	0.139341
AT1G17720	13.1653
AT1G17730	17.0722
AT1G17744	0.0373821
AT1G17745	18.6919
AT1G17750	0.284363
AT1G17760	4.09069
AT1G17770	0
AT1G17780	8.56969
AT1G17790	2.96457
AT1G17800	0
AT1G17810	0.0078195
AT1G17820	3.39337
AT1G17830	1.05018
AT1G17840	12.3647
AT1G17850	6.82915
AT1G17860	9.95373
AT1G17870	16.897
AT1G17880	103.439
AT1G17890	15.5613
AT1G17900	0
AT1G17910	0
AT1G17920	1.08913
AT1G17930	3.13729
AT1G17940	4.55183
AT1G17950	0.0981655
AT1G17960	0.125132
AT1G17970	6.11877
AT1G17980	5.27463
AT1G17990	0.055756
AT1G18000	0.154728
AT1G18010	0
AT1G18020	0
AT1G18030	3.66434
AT1G18040	2.43436
AT1G18050	0
AT1G18060	32.7527
AT1G18070	24.466
AT1G18075	0
AT1G18080	185.8
AT1G18090	1.62867
AT1G18100	0.0149976
AT1G18120	0.0063909
AT1G18130	0
AT1G18140	0.536438
AT1G18150	10.9815
AT1G18160	8.25914
AT1G18170	15.1327
AT1G18180	2.42279
AT1G18190	3.67988
AT1G18191	0
AT1G18200	1.7348
AT1G18210	41.6831
AT1G18220	0
AT1G18230	0
AT1G18240	0
AT1G18250	12.9986
AT1G18260	13.9578
AT1G18265	1.49305
AT1G18270	7.13978
AT1G18280	0
AT1G18290	0.0933565
AT1G18300	15.7701
AT1G18310	0.00473159
AT1G18320	0.624055
AT1G18330	31.8421
AT1G18335	3.34311
AT1G18340	4.32496
AT1G18350	0.156409
AT1G18360	9.61412
AT1G18370	3.98233
AT1G18382	0
AT1G18390	3.87704
AT1G18400	4.26555
AT1G18410	0.0628285
AT1G18415	0.020076
AT1G18420	0
AT1G18430	0
AT1G18440	6.41806
AT1G18450	12.588
AT1G18460	10.9506
AT1G18470	15.5596
AT1G18480	6.94842
AT1G18485	2.05685
AT1G18486	0
AT1G18490	5.76537
AT1G18500	22.0657
AT1G18510	0
AT1G18520	0
AT1G18530	0.0245591
AT1G18540	178.428
[truncated: 30,929 more rows]

## Sheet: NC
All interacting genes in NC	FPKM
AT1G01920	7.60881
AT1G02065	2.08732
AT1G02260	12.3042
AT1G02270	20.8276
AT1G02720	6.88307
AT1G02800	1.91509
AT1G05090	0.513494
AT1G05240	0
AT1G05250	0
AT1G06090	0.654546
AT1G06130	26.705
AT1G06137	0
AT1G06140	0.762159
AT1G06290	36.7945
AT1G06840	5.29646
AT1G07770	318.351
AT1G07780	5.93293
AT1G07790	48.203
AT1G08105	0
AT1G08390	14.7406
AT1G08400	2.19791
AT1G08620	5.50906
AT1G08630	0.789243
AT1G08735	0
AT1G08740	0
AT1G09483	0.0362419
AT1G10155	0.9264
AT1G10160	0
AT1G11265	0
AT1G11450	1.21264
AT1G11460	0.0939198
AT1G12420	11.4565
AT1G12590	0
AT1G12600	0.431542
AT1G13320	31.633
AT1G13340	20.3988
AT1G13660	0
AT1G15910	8.08962
AT1G15920	12.2089
AT1G16620	0
AT1G16630	3.32953
AT1G17620	37.9124
AT1G17980	11.3488
AT1G17990	0.420013
AT1G18000	0.144791
AT1G18020	0
AT1G18030	7.78669
AT1G18230	0.0358834
AT1G18240	0
AT1G18330	37.561
AT1G19080	6.12598
AT1G19260	0
AT1G19550	0.235417
AT1G19570	223.837
AT1G20580	71.4139
AT1G20610	3.99781
AT1G21020	0
AT1G21040	0
AT1G21090	6.0039
AT1G21110	2.26477
AT1G21120	4.46329
AT1G21130	178.084
AT1G21945	0
AT1G22000	0.0699144
AT1G22060	9.35183
AT1G22260	0.388968
AT1G22270	30.7635
AT1G22560	0
AT1G23810	0.024795
AT1G23920	0
AT1G23930	0
AT1G24240	14.2637
AT1G24807	0
AT1G24909	0
AT1G24938	0
AT1G24967	0
AT1G25054	0.0396218
AT1G25083	0
AT1G25097	0
AT1G25155	0
AT1G25784	0
AT1G25886	0
AT1G26630	648.592
AT1G26640	17.9644
AT1G27170	0.779533
AT1G27180	1.21033
AT1G27240	0.0291287
AT1G27780	0
AT1G27810	0
AT1G27815	0
AT1G29350	7.90857
AT1G29355	0
AT1G29370	8.31688
AT1G29440	12.0247
AT1G29510	10.0164
AT1G29760	7.88819
AT1G29770	2.30933
AT1G30030	0
AT1G30784	0
AT1G31210	0
AT1G31358	0
AT1G32590	0
AT1G32720	0
AT1G32820	0
AT1G32830	0
AT1G32840	0
AT1G33120	107.789
AT1G33130	0
AT1G33140	156.839
AT1G33460	0
AT1G33670	0
AT1G33720	12.4584
AT1G33813	0
AT1G33817	0
AT1G34010	10.9646
AT1G34440	0.0241582
AT1G34470	9.81107
AT1G34480	0.412455
AT1G34610	0
AT1G34620	0
AT1G34700	0
AT1G34720	0
AT1G34740	0
AT1G34790	0
AT1G34792	0
AT1G34795	0
AT1G34800	0
AT1G34805	0
AT1G34810	0
AT1G34815	0
AT1G34820	0
AT1G34825	0
AT1G34828	0
AT1G34840	0
AT1G34850	0
AT1G34860	0
AT1G34910	0
AT1G34967	0
AT1G35060	0
AT1G35080	0
AT1G35100	0
AT1G35110	0
AT1G35290	0.677361
AT1G35530	0.768432
AT1G35600	0
AT1G35647	0
AT1G35940	0
AT1G36035	0
AT1G36080	0
AT1G36090	0
AT1G36130	0
AT1G36270	0
AT1G36460	0
AT1G36540	0
AT1G36560	0
AT1G36590	0
AT1G36763	0
AT1G36775	0
AT1G36790	0
AT1G37057	0
AT1G37160	0
AT1G37340	0
AT1G37471	0
AT1G38065	0
AT1G38131	2.36142
AT1G38194	0
AT1G38212	0
AT1G38230	0
AT1G38240	0
AT1G38260	0
AT1G38270	0
AT1G38280	0
AT1G38300	0
AT1G38310	0
AT1G38330	0
AT1G38360	0
AT1G38390	0
AT1G38400	0
AT1G38410	0
AT1G38423	0
AT1G38440	0
AT1G38450	0
AT1G38460	0
AT1G39430	0
AT1G39510	0
AT1G39511	0
AT1G39513	0
AT1G39515	0
AT1G39590	0
AT1G39670	0
AT1G39830	0
AT1G39910	0
AT1G39990	0
AT1G40070	0
AT1G40071	0
AT1G40072	0
AT1G40073	0
AT1G40074	0
AT1G40075	0
AT1G40077	0
AT1G40093	0
AT1G40095	0
AT1G40100	0
AT1G40101	0
AT1G40105	0
AT1G40107	0
AT1G40112	0
AT1G40113	0
AT1G40115	0
AT1G40117	0
AT1G40118	0
AT1G40119	0
AT1G40121	0
AT1G40124	0
AT1G40127	0
AT1G40129	0
AT1G40130	0
AT1G40131	0
AT1G40133	0
AT1G40135	0
AT1G40136	0
AT1G40137	0
AT1G40141	0
AT1G40143	0
AT1G40150	0
AT1G41115	0
AT1G41600	0
AT1G41630	0
AT1G41650	0
AT1G41660	0
AT1G41680	0
AT1G41690	0
AT1G41700	0
AT1G41710	0
AT1G41726	0
AT1G41775	0
AT1G41820	0
AT1G41910	0
AT1G42045	0
AT1G42080	0
AT1G42110	0
AT1G42140	0
AT1G42360	0
AT1G42365	0
AT1G42367	0
AT1G42370	0
AT1G42375	0
AT1G42510	0
AT1G42690	0
AT1G42705	0
AT1G43080	0
AT1G43090	0
AT1G43100	0
AT1G43110	0
AT1G43160	0.179265
AT1G43171	0
AT1G43740	0
AT1G43745	0
AT1G43750	0
AT1G43755	0
AT1G43785	0
AT1G43840	0
AT1G43960	0
AT1G43980	0.511567
AT1G43990	0
AT1G44180	0.0112826
AT1G44820	19.0301
AT1G44910	11.4694
AT1G44920	59.1917
AT1G45070	0
AT1G45080	0
AT1G45090	0
AT1G45221	0
AT1G45223	0
AT1G46120	0
AT1G47690	0
AT1G47700	0
AT1G48240	16.5978
AT1G48290	0
AT1G48680	0
AT1G48710	0
AT1G48720	0
AT1G49090	0
AT1G49660	14.2241
AT1G50180	1.62891
AT1G50300	8.68496
AT1G50810	0
AT1G50850	0
AT1G50950	4.90536
AT1G51580	9.14865
AT1G51745	5.20082
AT1G51750	0
AT1G52020	0
AT1G52087	0
AT1G52430	0.111915
AT1G52450	0.392347
AT1G52940	0
AT1G52960	0
AT1G53730	18.7855
AT1G53810	0
AT1G53820	0
AT1G53870	0
AT1G53880	0
AT1G53887	4.63955
AT1G53890	0.0294199
AT1G53900	0
AT1G53910	78.8496
AT1G54420	0
AT1G54923	0
AT1G55710	0
AT1G55860	12.3454
AT1G56080	1.65092
AT1G56085	0
AT1G56675	0
AT1G56780	0
AT1G56830	0
AT1G56900	0
AT1G56950	0
AT1G57000	0
AT1G57050	0
AT1G57060	0
AT1G57110	0
AT1G57200	0
AT1G57250	0
AT1G57310	0
AT1G57370	0
AT1G57440	0
AT1G57500	0
AT1G57640	0
AT1G58020	0
AT1G58060	6.34719
AT1G58140	0
AT1G58561	0
AT1G58602	45.2415
AT1G58643	0
AT1G58684	0
AT1G58725	0
AT1G58766	0
AT1G58807	2.69866
AT1G58808	0
AT1G58848	2.11657
AT1G58889	0
AT1G58936	0
AT1G58983	0
AT1G59030	0
AT1G59077	0
AT1G59124	0
AT1G59171	0
AT1G59218	0.0691522
AT1G59265	0
AT1G59312	0
AT1G59359	0.118985
AT1G59453	0
AT1G60820	0
AT1G60830	0.492916
AT1G60910	0
AT1G60995	11.9494
AT1G61170	10.7454
AT1G61180	8.85182
AT1G61190	28.8598
AT1G61210	6.74902
AT1G61310	3.38203
AT1G61510	0
AT1G62000	0.0593858
AT1G62080	0.0127543
AT1G62460	0
AT1G62580	0.222957
AT1G62600	16.4548
AT1G62620	1.71999
AT1G62670	1.62154
AT1G62766	0
AT1G62900	0
AT1G62910	0.709134
AT1G62930	1.54952
AT1G63070	0
AT1G63090	24.1644
AT1G63130	3.31684
AT1G63140	0.0253861
AT1G63150	0.960758
AT1G63320	0.0534425
AT1G63340	0.0070097
AT1G63370	0.300397
AT1G63390	1.70213
AT1G63400	0.735733
AT1G63460	40.9167
AT1G63470	10.5882
AT1G63590	0
AT1G63600	0
AT1G64410	0
AT1G64600	4.01509
AT1G64610	6.38055
AT1G65347	0
AT1G65710	2.52818
AT1G65985	1.64156
AT1G66320	0
AT1G66640	0
AT1G66790	0
AT1G67000	3.17545
AT1G67400	5.38519
AT1G67610	0.106443
AT1G67623	0.034759
AT1G70010	0
AT1G70180	12.2821
AT1G70320	17.8813
AT1G71390	1.51009
AT1G71920	0.0321056
AT1G74270	120.854
AT1G74280	5.78433
AT1G74290	1.19997
AT1G76630	7.33808
AT1G76640	0.140162
AT1G76900	27.2921
AT1G76950	5.97703
AT1G78095	0
AT1G78350	0
AT1G78510	20.5564
AT1G78520	0.0354098
AT1G79090	17.2115
AT1G79990	47.3348
AT1G80410	33.4884
AT1G80700	6.94998
AT1G80990	0.0211162
AT2G01022	0
AT2G01023	3.38831
AT2G01026	0
AT2G01028	0
AT2G01029	0
AT2G01034	0
AT2G01037	0
AT2G01830	7.8369
AT2G02190	0
AT2G02200	0
AT2G02210	0
AT2G02510	107.436
AT2G02515	0
AT2G02610	0
AT2G02640	0
AT2G03030	0
AT2G03100	0
AT2G03850	0.194688
AT2G03860	0
AT2G04010	0
AT2G04036	0
AT2G04090	0.0125822
AT2G04100	2.79462
AT2G04130	0
AT2G04160	17.6238
AT2G04310	0
AT2G04378	27.3163
AT2G04395	0.175699
AT2G04770	0
AT2G04830	0
AT2G04840	0.1596
AT2G04852	0.0437549
AT2G04860	1.30211
AT2G04950	0
AT2G04970	0
AT2G04980	0
AT2G05050	0
AT2G05220	146.532
AT2G05230	3.05682e-09
AT2G05240	0
AT2G05250	0.0064403
AT2G05390	0
AT2G05400	0
AT2G05560	0
AT2G05642	0
AT2G05660	0
AT2G05740	0
AT2G05960	0
AT2G06250	0
AT2G06290	0
AT2G06310	0
AT2G06340	0
AT2G06430	0
AT2G06440	0
AT2G06450	0
AT2G06470	0
AT2G06541	0
AT2G06580	0
AT2G06590	0
AT2G06600	0
AT2G06645	0
AT2G06670	0
AT2G06680	0
AT2G06690	0
AT2G06890	0
AT2G06950	0
AT2G07010	0
AT2G07140	0.373824
AT2G07250	0
AT2G07260	0
AT2G07395	0
AT2G07410	0
AT2G07420	0
AT2G07455	0
AT2G07660	0
AT2G07681	0.00389481
AT2G07704	0
AT2G07753	0
AT2G07760	0
AT2G07761	0
AT2G07766	0
AT2G07771	0
AT2G07778	0
AT2G07789	0
AT2G07793	0
AT2G07835	0.147347
AT2G08986	0
AT2G09187	0
AT2G09860	0
AT2G09920	0
AT2G09930	0
AT2G09950	0
AT2G10010	0
AT2G10170	0
AT2G10175	0
AT2G10190	0
AT2G10250	0
AT2G10280	0
AT2G10310	0
AT2G10640	0
AT2G10680	0
AT2G10760	0
AT2G10780	0
AT2G11300	0
AT2G11320	0
AT2G11340	0
AT2G11550	0
AT2G11590	0
AT2G11780	0
AT2G12010	0
AT2G12020	0
AT2G12050	0
AT2G12100	0
AT2G12130	0
AT2G12150	0
AT2G12210	0
AT2G12240	0
AT2G12280	0
AT2G12320	0
AT2G12330	0
AT2G12490	0
AT2G12505	0
AT2G12520	0
AT2G12530	0
AT2G12540	0
AT2G12800	0
AT2G12810	0
AT2G12815	0
AT2G12820	0
AT2G12830	0
AT2G12835	0
AT2G12840	0
AT2G12845	0
AT2G12850	0
AT2G13010	0
AT2G13160	0
AT2G13170	0
AT2G13250	0
AT2G13260	0
AT2G13380	0
AT2G13390	0
AT2G13400	0
AT2G13930	0
AT2G14130	0
AT2G14140	0
AT2G14150	0
AT2G14160	0
AT2G14230	0
AT2G14240	0
AT2G14770	0
AT2G14800	0.732004
AT2G14950	0
AT2G14980	0
AT2G14990	0
AT2G15140	0
AT2G15145	0
AT2G15150	0
AT2G15190	0
AT2G15200	0
AT2G15210	0
AT2G15650	0
AT2G16670	0
AT2G17064	0
AT2G18520	3.08826
AT2G19360	0
AT2G19500	0.0139922
AT2G19850	0
AT2G20120	32.2914
AT2G20130	16.0298
AT2G20170	0
AT2G20180	12.2231
AT2G21385	62.4313
AT2G21390	38.5163
AT2G21460	0.00117783
AT2G21490	0.0250676
AT2G22300	23.3691
AT2G22710	0
AT2G22950	0
AT2G23490	0
AT2G23500	0
AT2G23710	0
AT2G23720	0
AT2G24660	0
AT2G24690	6.74358
AT2G24930	0
AT2G25550	0
AT2G25930	26.3561
AT2G26020	6.83093
AT2G26030	9.89038
AT2G26160	7.18774e-09
AT2G27790	3.78644
AT2G28620	6.61421
AT2G29165	0
AT2G29230	0
AT2G29240	0
AT2G29605	0
AT2G29850	0
AT2G30210	0.135361
AT2G30220	0
AT2G30910	7.43264
AT2G30942	4.68626
AT2G31300	5.19919
AT2G31520	0
AT2G34130	0
AT2G34270	0
AT2G34280	0
AT2G35170	2.98656
AT2G35510	24.1459
AT2G37420	3.92165
AT2G38195	1.01877e-136
AT2G38220	0
AT2G39340	15.4342
AT2G39350	1.40783
AT2G39710	6.13618
AT2G40680	0
AT2G40955	0
AT2G40960	15.7653
AT2G41340	2.95925
AT2G41350	12.2839
AT2G41760	16.651
AT2G41770	8.89066
AT2G44850	3.03409
AT2G44990	0.105732
AT2G46680	8.46045
AT2G46720	1.03303
AT2G46790	8.11545
AT3G01880	0.0224811
AT3G03700	0
AT3G04440	0
AT3G04690	1.6391
AT3G05415	0
AT3G06435	2.59831
AT3G06480	8.32519
AT3G06483	74.9232
AT3G06700	465.24
AT3G08730	27.1966
AT3G08943	10.6373
AT3G08947	2.62883
AT3G09165	0
AT3G09170	0
AT3G09510	0
AT3G10114	0
AT3G10282	0.0459504
AT3G10970	66.3753
AT3G11050	1.00919
AT3G11070	14.9065
AT3G11970	0
AT3G13050	10.2138
AT3G13225	10.2288
AT3G13227	0
AT3G14515	0
AT3G14517	0
AT3G15320	0
AT3G15380	13.7308
AT3G15540	17.6393
AT3G18630	1.2847
AT3G19790	19.0315
AT3G19810	35.9012
AT3G20420	4.80818
AT3G20440	6.96723
AT3G20705	0
AT3G21920	0
AT3G21930	0
AT3G22234	0
AT3G22238	0
AT3G23510	0.648131
AT3G23530	25.1475
AT3G23725	0
AT3G23910	8.41784
AT3G24255	0.212963
AT3G24365	0
AT3G24370	0
AT3G24400	0.0586313
AT3G24860	8.91268
AT3G24870	2.35438
AT3G24880	1.78344
AT3G25815	0
AT3G25820	0
AT3G25826	0
AT3G25830	0
AT3G25840	23.947
AT3G26525	0
AT3G26530	0
AT3G26922	2.4969
AT3G26934	0.0509755
AT3G27140	0
AT3G27327	0
AT3G27328	0
AT3G27883	0
AT3G27980	0
AT3G28160	0
AT3G28170	0
AT3G28290	0
AT3G28291	0
AT3G28300	0
AT3G28640	1.52757
AT3G28660	1.32298
AT3G28685	0
AT3G28810	0
AT3G28820	0
AT3G28945	0.00145403
AT3G29120	0
AT3G29210	0
AT3G29450	0
AT3G29578	0
AT3G29610	0
AT3G29615	0
AT3G29632	0
AT3G29640	0
AT3G29641	0
AT3G29700	0
AT3G29730	0
AT3G29740	0
AT3G29766	0
AT3G29775	0
AT3G30396	0
AT3G30418	0
AT3G30440	0
AT3G30450	0
AT3G30455	0
AT3G30655	0
AT3G30663	0
AT3G30665	0
AT3G30668	0
AT3G30690	0
AT3G30695	0
AT3G30700	0
AT3G30767	0
AT3G30827	0
AT3G30833	0
AT3G30839	0
AT3G31373	0
AT3G31377	0
AT3G31390	0
AT3G31442	0
AT3G31900	0
AT3G31996	0
AT3G32010	0
AT3G32020	0
AT3G32023	0
AT3G32092	0
AT3G32210	0
AT3G32275	0
AT3G32305	0
AT3G32320	0
AT3G32389	0
AT3G32415	0
AT3G32894	0
AT3G32895	0
AT3G32900	0
AT3G32901	0
AT3G32912	0
AT3G32975	0
AT3G33011	0
AT3G33058	0
AT3G33069	0
AT3G33073	0
AT3G33076	0
AT3G33084	0
AT3G33085	0
AT3G33100	0
AT3G33124	0
AT3G33127	0
AT3G33197	0
AT3G33530	17.9685
AT3G33537	0
AT3G34299	0
AT3G37820	0
AT3G38525	0
AT3G42236	0
AT3G42253	0
AT3G42254	0
AT3G42255	0
AT3G42257	0
AT3G42258	0
AT3G42445	0
AT3G42466	0
AT3G42553	0
AT3G42717	0
AT3G42718	0
AT3G42730	0
AT3G42760	0
AT3G42766	0
AT3G42806	0
AT3G42945	0
AT3G43304	0
AT3G43307	0
AT3G43330	0
AT3G43350	0
AT3G43352	0
AT3G43390	0
AT3G43400	0
AT3G43523	0
AT3G43635	0
AT3G43684	0
AT3G43686	0
AT3G43862	0
AT3G43867	0
AT3G44080	0.0084674
AT3G44090	0
AT3G44096	0
AT3G44120	0.464211
AT3G44470	0
AT3G44480	26.2659
AT3G44500	0
AT3G44630	19.5756
AT3G44660	0
AT3G44670	28.8171
AT3G44713	0.436359
AT3G44716	6.11918
AT3G45340	0
AT3G45510	0
AT3G45520	0
AT3G46270	0
AT3G46487	0
AT3G46490	6.44823
AT3G47260	0
AT3G47270	0.0078291
AT3G47280	0
AT3G47300	9.66547
AT3G47320	0
AT3G47550	34.2305
AT3G47560	37.7159
AT3G47890	7.1335
AT3G48050	11.827
AT3G48060	4.88793
AT3G50022	0
AT3G50674	0
AT3G50710	0.0110441
AT3G50780	11.1591
AT3G52070	0
AT3G52080	0.00311909
AT3G53340	18.1748
AT3G53342	0
AT3G54170	20.2509
AT3G54190	29.3651
AT3G54730	0.106741
AT3G55200	0.880773
AT3G55220	0.765133
AT3G55300	0
AT3G55485	0
AT3G56210	16.0496
AT3G56670	0
AT3G57990	44.1948
AT3G59720	0
AT3G59730	0.0411443
AT3G60040	1.42078
AT3G60150	4.27048
AT3G60160	3.6995
AT3G60176	0
AT3G60565	0
AT3G60570	0
AT3G60910	16.2639
AT3G60935	0
AT3G60950	0.0326059
AT3G60970	0.349614
AT3G60972	0
AT3G61028	0.126214
AT3G61030	0
AT3G61320	11.1331
AT3G61330	0
AT3G61480	7.86259
AT3G61510	0
AT3G61520	1.54927
AT3G61740	3.36877
AT3G61755	0
AT3G61780	7.72541
AT3G62470	1.90722
AT3G62520	0
AT3G62530	352.763
AT3G62540	0.315871
AT3G62550	113.048
AT3G62970	16.5803
AT3G62980	56.9128
AT3G63500	20.91
AT3G63510	10.9585
AT4G00020	2.71581
AT4G00490	29.4874
AT4G00600	0
AT4G00610	0
AT4G00752	9.97245
AT4G01020	2.37674
AT4G01023	0.0366699
AT4G01180	0.0203719
AT4G01640	0
AT4G01650	14.8851
AT4G01980	0
AT4G02230	135.399
AT4G02235	0
AT4G02260	28.407
AT4G02314	0
AT4G02489	0
AT4G02970	1.99487
AT4G03300	0
AT4G03350	0
AT4G03460	0.0663469
AT4G03530	0
AT4G03580	0
AT4G03790	0
AT4G03810	0
AT4G03910	0
AT4G03935	0.769444
AT4G03978	0
AT4G03979	0
AT4G03981	0
AT4G03990	0
AT4G04010	0
AT4G04030	0
AT4G04120	0
AT4G04223	1.42016
AT4G04280	0
AT4G04290	0
AT4G04310	0
AT4G04393	0
AT4G04410	0
AT4G04430	0
AT4G04540	1.16247
AT4G04570	54.6441
AT4G04590	0
AT4G04820	0
AT4G05133	0
AT4G05280	0
AT4G05360	0
AT4G05560	0
AT4G05592	0
AT4G05593	0
AT4G05612	0
AT4G05630	0
AT4G05631	0.869422
AT4G05635	0
AT4G05638	0
AT4G06484	0
AT4G06492	0
AT4G06510	0
AT4G06511	0
AT4G06530	0
AT4G06531	0
AT4G06555	0
AT4G06560	0
AT4G06573	0
AT4G06585	0
AT4G06601	0
AT4G06604	0
AT4G06605	0
AT4G06607	0
AT4G06620	0
AT4G06622	0
AT4G06624	0
AT4G06626	0
AT4G06628	0
AT4G06630	0
AT4G06656	0
AT4G06660	0
AT4G06664	0
AT4G06666	0
AT4G06694	0
AT4G06702	0
AT4G06708	0
AT4G06710	0
AT4G06712	0
AT4G06714	0
AT4G06716	0
AT4G06722	0
AT4G06724	0
AT4G06726	0
AT4G06738	0
AT4G07031	0
AT4G07355	0
AT4G07360	0
AT4G07435	0
AT4G07456	0
AT4G07458	0
AT4G07540	0
AT4G07620	0
AT4G07666	0
AT4G07755	0
AT4G07780	0
AT4G07841	0
AT4G07846	0
AT4G07850	0
AT4G07869	0
AT4G08050	0
AT4G08070	0
AT4G08078	0
AT4G08080	0
AT4G08100	0
AT4G08104	0
AT4G08180	10.6025
AT4G08190	0
AT4G08336	0
AT4G08390	81.0836
AT4G08430	0
AT4G08680	0
AT4G08710	0
AT4G08760	0
AT4G08880	0
AT4G08990	0.0329206
AT4G09146	0
AT4G09200	0
AT4G09205	0
AT4G09210	0
AT4G09255	0
AT4G09260	0
AT4G09310	0
AT4G09370	0
AT4G09380	0
AT4G09400	0
AT4G09455	0
AT4G09595	0
AT4G09660	0
AT4G09990	1.32672
AT4G10000	22.6227
AT4G10460	0
AT4G10660	0
AT4G10700	0
AT4G11830	21.7567
AT4G11840	15.0677
AT4G11850	20.5209
AT4G12260	0
AT4G13251	0
AT4G13253	0
AT4G13254	0
AT4G13256	0
AT4G13257	0
AT4G13259	0
AT4G13261	0
AT4G13262	0
AT4G13493	0
AT4G13494	0
AT4G13615	285.063
AT4G13750	1.39344
AT4G13870	5.07831
AT4G13880	0.726442
AT4G14140	0.0357685
AT4G15096	0
AT4G15210	0.488451
AT4G15233	2.93748
AT4G15236	0.214052
AT4G15290	0.00879924
AT4G15320	0.0514778
AT4G15980	0
AT4G16008	19.2265
AT4G16010	0
AT4G16015	0.919647
AT4G16020	0
AT4G16220	0.0169018
AT4G16230	0
AT4G16630	12.5254
AT4G16860	41.9641
AT4G16880	25.1684
AT4G16890	39.3069
AT4G16940	0.123913
AT4G16950	31.0694
AT4G16960	2.11003
AT4G16970	2.25889
AT4G18692	0
AT4G19260	0
AT4G19280	0
AT4G19300	0
AT4G19305	0
AT4G19320	0
AT4G19330	0
AT4G19340	0
AT4G20180	0
AT4G20510	0
AT4G20520	0
AT4G20570	0
AT4G20580	0
AT4G20600	0
AT4G20650	0
AT4G20700	0
AT4G20715	0
AT4G20720	2.98383
AT4G20725	0
AT4G22030	0
AT4G22040	0
AT4G22285	11.9213
AT4G22350	5.35143
AT4G22450	0
AT4G22690	68.4071
AT4G22710	1.06825
AT4G22720	12.7959
AT4G23140	47.2985
AT4G23160	1.37428
AT4G23700	2.43124
AT4G25800	3.06482
AT4G25810	2.33995
AT4G26360	0
AT4G27200	0
AT4G27210	0
AT4G27330	0.00702185
AT4G27340	8.22736
AT4G27500	92.6872
AT4G27510	0.55663
AT4G27597	0
AT4G28050	16.3547
AT4G28960	0
AT4G28970	0
AT4G30260	35.5575
AT4G30270	64.9139
AT4G31480	38.0515
AT4G31490	30.1182
AT4G32205	0
AT4G32210	7.69667
AT4G33320	0
AT4G34070	15.8651
AT4G34080	0
AT4G34215	30.1182
AT4G34460	38.4927
AT4G35250	70.7472
AT4G36100	0.052772
AT4G37680	24.3773
AT4G37760	21.6634
AT4G37780	0.0364964
AT4G38310	0.667982
AT5G01080	0
AT5G01630	1.72841
AT5G03180	3.98348
AT5G03640	0.222092
AT5G04560	11.7141
AT5G05580	19.9458
AT5G05590	3.38164
AT5G06510	1.44351
AT5G06520	0.147288
AT5G08540	53.0142
AT5G08550	5.81062
AT5G09590	57.2516
AT5G09600	6.04401
AT5G09610	0.038087
AT5G10330	6.77112
AT5G10336	1.03801
AT5G10370	2.45329
AT5G10450	305.266
AT5G10660	0.316184
AT5G11750	12.1643
AT5G11760	30.2071
AT5G13200	27.4059
AT5G13205	0
AT5G13480	8.5518
AT5G14820	0.0957961
AT5G15690	0
AT5G15710	4.39724
AT5G16000	13.4048
AT5G16210	13.2201
AT5G16336	0
AT5G16340	1.00809
AT5G16370	12.0888
AT5G17125	0
AT5G17165	1.42141
AT5G17520	16.06
AT5G17523	0
AT5G18633	0
AT5G19660	7.07492
AT5G19670	3.6195
AT5G19770	128.252
AT5G19780	125.099
AT5G20040	13.0701
AT5G20590	12.336
AT5G20600	12.9945
AT5G20620	61.49
AT5G20630	405.343
AT5G22610	0
AT5G22770	14.9034
AT5G22780	18.1366
AT5G25045	0
AT5G25130	10.7324
AT5G25140	9.06641
AT5G25200	0.00801065
AT5G25205	0
AT5G25290	0.0120129
AT5G26020	0
AT5G26283	0
AT5G26290	0
AT5G26300	0
AT5G26618	0
AT5G26940	12.2554
AT5G27070	0
AT5G27260	0
AT5G27290	25.6472
AT5G27889	2.29676
AT5G27890	1.46214
AT5G27902	0
AT5G27925	0
AT5G28110	0
AT5G28120	0
AT5G28130	0
AT5G28170	0
AT5G28173	0
AT5G28235	0
AT5G28253	0
AT5G28263	0
AT5G28310	0.0917547
AT5G28320	0.565182
AT5G28330	2.31072
AT5G28340	0.472217
AT5G28350	9.91498
AT5G28360	0.0177851
AT5G28370	0
AT5G28380	0.0185067
AT5G28390	5.16418
AT5G28400	0.998103
AT5G28450	0.544963
AT5G28460	0.0761548
AT5G28466	0
AT5G28480	0
AT5G28487	0
AT5G28526	0
AT5G28845	0
AT5G28923	0
AT5G28993	0
AT5G29032	0
AT5G29075	0
AT5G29465	0
AT5G29568	0
AT5G29571	0
AT5G29975	0
AT5G30269	0
AT5G30276	0
AT5G31637	0
AT5G31719	0
AT5G31736	0
AT5G31770	0
AT5G31778	0
AT5G31787	0
AT5G31804	0
AT5G31838	0
AT5G31873	0
AT5G31891	0
AT5G31927	0
AT5G31945	0
AT5G31963	0
AT5G31980	0
AT5G31981	0
AT5G31989	0
AT5G32125	0
AT5G32161	0
AT5G32169	0
AT5G32179	0
AT5G32197	0
AT5G32215	0
AT5G32254	0
AT5G32293	0
AT5G32312	0
AT5G32345	0
AT5G32400	0
AT5G32402	0
AT5G32405	0
AT5G32420	0
AT5G32423	0
AT5G32426	0
AT5G32430	0
AT5G32433	0
AT5G32473	0
AT5G32486	0
AT5G32489	0
AT5G32490	0
AT5G32505	0
AT5G32514	0
AT5G32516	0
AT5G32580	0
AT5G32620	0
AT5G32622	0
AT5G32624	0
AT5G32654	0
AT5G32726	0
AT5G32750	0
AT5G33150	0
AT5G33207	0
AT5G33223	0
AT5G33226	0
AT5G33232	0
AT5G33270	0
AT5G33383	0
AT5G33385	0
AT5G33990	0
AT5G34174	0
AT5G34266	0
AT5G34358	0
AT5G34376	0
AT5G34394	0
AT5G34412	0
AT5G34790	0
AT5G34836	0
AT5G34837	0
AT5G34838	0
AT5G34842	0
AT5G34862	0
AT5G34863	0
AT5G34890	0
AT5G34900	0
AT5G34980	0
AT5G34985	0
AT5G35025	0
AT5G35052	0
AT5G35140	0
AT5G35142	0
AT5G35180	25.6728
AT5G35575	0
AT5G35640	0.028593
AT5G35790	98.3251
AT5G35791	0
AT5G35798	0
AT5G35820	0
AT5G35912	0
AT5G35915	2.30755e-06
AT5G36020	0
AT5G36035	0
AT5G36070	0
AT5G36075	0
AT5G36650	0
AT5G36655	0
AT5G36660	0
AT5G36661	0
AT5G36670	0
AT5G36690	0
AT5G36700	1.09038
AT5G36722	0
AT5G36732	0
AT5G36737	0
AT5G36738	0
AT5G36740	0.0813777
AT5G36780	0
AT5G36790	2.60214
AT5G36810	0
AT5G36840	0
AT5G36860	0
AT5G36870	0.00975345
AT5G37150	0
AT5G37160	0
AT5G37210	0.0171114
AT5G37250	0
AT5G37383	0
AT5G37390	0
AT5G37440	1.81914
AT5G37660	5.28609
AT5G37665	0
AT5G37760	0.124479
AT5G37940	0.708924
AT5G38000	0.413382
AT5G38383	0
AT5G38410	3587.68
AT5G38430	1075.86
AT5G39060	0
AT5G39155	0
AT5G39160	1.35479
AT5G39185	0
AT5G39190	2.87178
AT5G39270	0
AT5G39290	0
AT5G39340	28.1541
AT5G39360	11.7089
AT5G39750	0
AT5G39810	0
AT5G39830	47.0461
AT5G39840	3.39043
AT5G39863	0
AT5G40605	0
AT5G40820	0.356587
AT5G40910	17.9924
AT5G40920	0.292671
AT5G41740	9.49001
AT5G41750	17.0093
AT5G41790	19.6409
AT5G42350	2.31065
AT5G42360	4.50043
AT5G42830	12.2313
AT5G43010	32.4962
AT5G43015	0
AT5G43480	0.55632
AT5G43800	0
AT5G43810	15.7937
AT5G44030	5.31292
AT5G44415	0
AT5G44416	0
AT5G44875	0
AT5G44880	0
AT5G44890	0
AT5G44894	0
AT5G45082	0
AT5G45570	0
AT5G45605	0
AT5G46460	0.980524
AT5G46990	0
AT5G47000	0.054365
AT5G47455	14.3954
AT5G48620	34.0931
AT5G48850	3.17356
AT5G48940	0.0664116
AT5G50210	15.0828
AT5G50220	0
AT5G50510	0
AT5G50520	0.00505255
AT5G50530	0.98826
AT5G50540	0
AT5G50550	0
AT5G50560	0.599785
AT5G50562	0
AT5G50570	0.0673981
AT5G50580	0
AT5G50590	0
AT5G50610	0
AT5G50630	0
AT5G50640	0.360885
AT5G50645	1.56976e-10
AT5G50650	0
AT5G50665	1.91363
AT5G50670	0
AT5G50680	0
AT5G50690	0
AT5G50710	0
AT5G51610	0.109616
AT5G51850	1.9065
AT5G51860	0.0130565
AT5G52065	0
AT5G52080	0
AT5G52090	0
AT5G52200	31.6212
AT5G52230	3.9777
AT5G53060	5.24778
AT5G53742	0.0368927
AT5G54203	0
AT5G54206	0
AT5G55350	0
AT5G55370	0
AT5G55840	1.80871
AT5G55850	96.4886
AT5G55875	0
AT5G55880	0
AT5G55890	0
AT5G56080	0
AT5G56090	5.18705
AT5G56367	0
AT5G56368	0.134259
AT5G57126	0
AT5G58050	0.0394212
AT5G58170	0.00290228
AT5G58820	0
AT5G59395	0
AT5G60110	0
AT5G60170	18.534
AT5G61740	1.18453
AT5G61750	0.0915866
AT5G63920	2.43093
AT5G64550	10.2506
AT5G67480	33.9988

## Sheet: HT
Total interacting gene in HT	FPKM
AT1G02065	4.63106
AT1G05090	0.437135
AT1G05240	0
AT1G05250	0
AT1G06090	0.0384043
AT1G06130	22.0842
AT1G06290	26.9798
AT1G07770	231.087
AT1G07780	1.43534
AT1G07790	29.3994
AT1G08105	0
AT1G08735	0
AT1G08740	0
AT1G09483	0
AT1G11265	0
AT1G11450	0.131124
AT1G11460	0.0129985
AT1G13660	0
AT1G15910	4.38413
AT1G16620	0
AT1G16630	0.273455
AT1G17980	11.9566
AT1G17990	0.878861
AT1G18000	0.294133
AT1G18020	0.0281056
AT1G18030	19.2276
AT1G18230	0
AT1G18240	0
AT1G18330	42.0564
AT1G19080	2.57632
AT1G19260	0
AT1G19550	0.326153
AT1G19570	203.906
AT1G20580	49.9524
AT1G20610	0.586861
AT1G21020	0
AT1G21040	0
AT1G21090	1.85823
AT1G21110	1.65592
AT1G21120	2.78047
AT1G21130	72.7818
AT1G21945	0
AT1G22000	0.0251039
AT1G22060	2.63269
AT1G22260	0.141485
AT1G23810	0.063383
AT1G23920	0
AT1G23930	0
AT1G24240	2.3757
AT1G24807	0.0225117
AT1G24909	0
AT1G24938	0
AT1G24967	0
AT1G25054	0.0360953
AT1G25083	0
AT1G25097	0
AT1G25155	0
AT1G25784	0
AT1G25886	0
AT1G27170	1.52142
AT1G27180	0.282295
AT1G27780	0
AT1G27815	0
AT1G29350	4.97584
AT1G29355	0
AT1G29370	6.18693
AT1G29440	1.49842
AT1G29510	2.04408
AT1G31210	0
AT1G31358	0
AT1G32590	0
AT1G32720	0
AT1G32820	0
AT1G32830	0
AT1G32840	0
AT1G33120	83.2226
AT1G33130	0
AT1G33140	122.665
AT1G33460	0
AT1G33720	3.41414
AT1G33817	0
AT1G34440	0
AT1G34610	0
AT1G34620	0
AT1G34700	0
AT1G34740	0
AT1G34790	0
AT1G34792	0
AT1G34795	0
AT1G34800	0
AT1G34805	0
AT1G34810	0
AT1G34820	0
AT1G34825	0
AT1G34828	0
AT1G34840	0
AT1G34850	0
AT1G34860	0
AT1G34910	0
AT1G34967	0
AT1G35060	0
AT1G35080	0
AT1G35100	0
AT1G35110	0
AT1G35290	0.394613
AT1G35600	0
AT1G35647	0
AT1G36035	0
AT1G36080	0
AT1G36090	0
AT1G36130	0
AT1G36270	0
AT1G36460	0
AT1G36540	0
AT1G36560	0
AT1G36590	0
AT1G36763	0
AT1G36775	0
AT1G36790	0
AT1G37057	0
AT1G37160	0
AT1G37340	0
AT1G37471	0
AT1G38065	0
AT1G38131	0.320113
AT1G38194	0
AT1G38212	0
AT1G38230	0
AT1G38240	0
AT1G38260	0
AT1G38270	0
AT1G38280	0
AT1G38300	0
AT1G38310	0
AT1G38330	0
AT1G38360	0
AT1G38390	0
AT1G38400	0
AT1G38410	0
AT1G38423	0
AT1G38440	0
AT1G38450	0
AT1G39510	0
AT1G39511	0
AT1G39513	0
AT1G39515	0
AT1G39590	0
AT1G39670	0
AT1G39830	0
AT1G39910	0
AT1G39990	0
AT1G40070	0
AT1G40071	0
AT1G40072	0
AT1G40073	0
AT1G40074	0
AT1G40075	0
AT1G40077	0
AT1G40093	0
AT1G40095	0
AT1G40100	0
AT1G40101	0
AT1G40107	0
AT1G40112	0
AT1G40113	0
AT1G40115	0
AT1G40117	0
AT1G40118	0
AT1G40119	0
AT1G40121	0
AT1G40124	0
AT1G40127	0
AT1G40129	0
AT1G40130	0
AT1G40131	0
AT1G40133	0
AT1G40135	0
AT1G40136	0
AT1G40137	0
AT1G40141	0
AT1G40143	0
AT1G40150	0
AT1G41115	0
AT1G41600	0
AT1G41630	0
AT1G41650	0
AT1G41660	0
AT1G41680	0
AT1G41690	0
AT1G41700	0
AT1G41710	0
AT1G41775	0
AT1G41910	0
AT1G42045	0
AT1G42110	0
AT1G42140	0
AT1G42360	0
AT1G42365	0
AT1G42367	0
AT1G42370	0
AT1G42375	0
AT1G42510	0
AT1G42690	0
AT1G43080	0
AT1G43090	0
AT1G43100	0
AT1G43110	0
AT1G43171	0.011394
AT1G43740	0
AT1G43745	0
AT1G43750	0
AT1G43755	0
AT1G43785	0
AT1G43840	0
AT1G43960	0
AT1G43980	0.0612791
AT1G43990	0
AT1G45070	0
AT1G45090	0
AT1G45221	0
AT1G45223	0
AT1G46120	0
AT1G47690	0
AT1G47700	0
AT1G48240	4.88114
AT1G48290	0
AT1G48680	0
AT1G48710	0.00274114
AT1G48720	0.058987
AT1G49090	0
AT1G49660	6.72515
AT1G50180	0.452908
AT1G50300	6.19681
AT1G50810	0
AT1G50850	0
AT1G51745	3.76552
AT1G51750	0
AT1G52020	0
AT1G52087	0
AT1G52430	0.00957965
AT1G52450	0.0152495
AT1G52960	0
AT1G53810	0
AT1G53820	0
AT1G53870	0
AT1G53880	0
AT1G53887	0.554052
AT1G53890	0
AT1G53900	0
AT1G53910	47.2579
AT1G54923	0
AT1G55710	0
AT1G55860	7.28139
AT1G56675	0
AT1G56780	0
AT1G56830	0
AT1G56900	0
AT1G56950	0
AT1G57000	0
AT1G57050	0
AT1G57060	0
AT1G57110	0
AT1G57200	0
AT1G57250	0
AT1G57370	0
AT1G57440	0
AT1G57500	0
AT1G57640	0
AT1G58020	0
AT1G58140	0
AT1G58561	0
AT1G58602	9.89892
AT1G58643	0
AT1G58684	0
AT1G58725	0
AT1G58766	0
AT1G58807	2.44111
AT1G58808	0
AT1G58848	2.00904
AT1G58889	0
AT1G58936	0
AT1G58983	0
AT1G59030	0
AT1G59077	0
AT1G59124	0.00590755
AT1G59171	0
AT1G59218	0.39208
AT1G59265	0
AT1G59312	0
AT1G59359	0.0100488
AT1G59453	0
AT1G60820	0
AT1G60830	0.340896
AT1G60910	0
AT1G61170	2.49942
AT1G61180	2.48226
AT1G61190	7.07326
AT1G61310	1.30156
AT1G61510	0
AT1G62000	0.0802407
AT1G62080	0
AT1G62460	0
AT1G62580	0.0568942
AT1G62600	11.6867
AT1G62620	0.648435
AT1G62670	0.108609
AT1G62766	0
AT1G62900	0
AT1G62910	0.090167
AT1G62930	0.836795
AT1G63070	0
AT1G63090	12.7327
AT1G63130	1.48731
AT1G63140	0.0744916
AT1G63150	0.185985
AT1G63320	0
AT1G63340	0.0094596
AT1G63370	0.081243
AT1G63390	0.399855
AT1G63400	0.187497
AT1G64410	0
AT1G65347	0
AT1G65710	0.0454626
AT1G66320	0.00795335
AT1G66640	0
AT1G66790	0
AT1G67610	0.053961
AT1G70010	0
AT1G70320	20.7126
AT1G71920	0.0082512
AT1G74270	82.2518
AT1G74280	2.33909
AT1G74290	2.02331
AT1G78095	0
AT1G78350	0
AT1G80700	1.94432
AT1G80990	0.0465836
AT2G01022	0
AT2G01023	70.0868
AT2G01026	0
AT2G01028	0
AT2G01029	0
AT2G01034	0
AT2G01037	0
AT2G02190	0
AT2G02200	0
AT2G02210	0
AT2G02610	0
AT2G02640	0
AT2G03030	0
AT2G03100	0
AT2G04010	0
AT2G04036	0
AT2G04090	0.0590201
AT2G04100	4.47711
AT2G04130	0
AT2G04310	0
AT2G04378	7.5449
AT2G04395	0.0691646
AT2G04770	0
AT2G04950	0
AT2G04970	0
AT2G04980	0
AT2G05050	0
AT2G05220	67.8323
AT2G05230	4.02552e-09
AT2G05240	0
AT2G05250	0.0110601
AT2G05390	0
AT2G05400	0.0180172
AT2G05560	0
AT2G05642	0
AT2G05660	0
AT2G05740	0
AT2G05960	0
AT2G06250	0
AT2G06290	0
AT2G06310	0
AT2G06340	0
AT2G06430	0
AT2G06440	0
AT2G06450	0
AT2G06541	0
AT2G06580	0
AT2G06600	0
AT2G06645	0
AT2G06680	0
AT2G06690	0
AT2G06890	0
AT2G06950	0
AT2G07010	0
AT2G07140	0.104954
AT2G07250	0
AT2G07260	0
AT2G07395	0
AT2G07410	0
AT2G07420	0
AT2G07455	0
AT2G07660	0
AT2G07681	0.153771
AT2G07704	0
AT2G07753	0
AT2G07760	0
AT2G07761	0
AT2G07766	0
AT2G07771	0
AT2G07778	0
AT2G07789	0
AT2G07793	0
AT2G07835	3.71819
AT2G09187	0
AT2G09860	0
AT2G09920	0
AT2G09930	0
AT2G09950	0
AT2G10010	0
AT2G10175	0
AT2G10190	0
AT2G10280	0
AT2G10310	0
AT2G10640	0
AT2G10680	0
AT2G10780	0
AT2G11340	0
AT2G11550	0
AT2G11590	0
AT2G12010	0
AT2G12050	0
AT2G12100	0
AT2G12130	0
AT2G12150	0
AT2G12210	0
AT2G12240	0
AT2G12280	0.0358458
AT2G12320	0
AT2G12490	0
AT2G12505	0
AT2G12520	0
AT2G12530	0
AT2G12540	0
AT2G12800	0
AT2G12810	0
AT2G12815	0
AT2G12820	0
AT2G12830	0
AT2G12835	0
AT2G12840	0
AT2G12845	0
AT2G12850	0
AT2G13010	0
AT2G13160	0
AT2G13250	0
AT2G13260	0
AT2G13380	0
AT2G13390	0
AT2G13400	0
AT2G13930	0
AT2G14130	0
AT2G14140	0
AT2G14150	0
AT2G14230	0
AT2G14240	0
AT2G14770	0
AT2G14800	0.210045
AT2G14950	0
AT2G14980	0
AT2G15140	0
AT2G15145	0
AT2G15150	0
AT2G15190	0
AT2G15200	0
AT2G15210	0
AT2G15650	0
AT2G18520	0.566328
AT2G19360	0
AT2G19850	0
AT2G20120	23.7606
AT2G20130	15.7624
AT2G21460	0.00158928
AT2G22710	0
AT2G23500	0
AT2G23710	0
AT2G23720	0
AT2G24690	3.21161
AT2G24930	0
AT2G25550	0
AT2G26160	1.20281
AT2G27790	7.81657
AT2G29165	0
AT2G29230	0
AT2G29240	0
AT2G29605	0
AT2G29850	0
AT2G30910	3.73771
AT2G30942	1.70229
AT2G31300	1.98703
AT2G31520	0
AT2G34130	0
AT2G34270	0.013636
AT2G34280	0.0095162
AT2G35510	33.7205
AT2G40680	0
AT2G40955	0
AT2G40960	10.8815
AT2G44850	1.46246
AT2G44990	0.0915733
AT2G46680	14.0391
AT2G46720	0.621711
AT2G46790	18.212
AT3G03700	0.00671825
AT3G04440	0
AT3G05415	0
AT3G06435	2.00005
AT3G06700	167.079
AT3G08943	3.13999
AT3G08947	0.569245
AT3G09165	0
AT3G09170	0
AT3G09510	0
AT3G10114	0
AT3G10282	0
AT3G11970	0
AT3G14515	0
AT3G14517	0
AT3G15320	0
AT3G18630	0.50854
AT3G21920	0
AT3G21930	0
AT3G22234	0
AT3G22238	0
AT3G23510	0.288129
AT3G23530	10.4199
AT3G23725	0
AT3G23910	16.8644
AT3G24255	0.130878
AT3G24365	0
AT3G24400	0.0252766
AT3G24860	10.8777
AT3G24870	1.10013
AT3G24880	0.852467
AT3G25815	0
AT3G25820	0
AT3G25826	0
AT3G25830	0
AT3G25840	10.3918
AT3G26525	0
AT3G26530	0
AT3G26922	0.499368
AT3G26934	0
AT3G27140	0
AT3G27327	0
AT3G27328	0
AT3G27883	0
AT3G27980	0
AT3G28160	0
AT3G28170	0.0619515
AT3G28290	0
AT3G28291	0
AT3G28300	0
AT3G28640	0.311595
AT3G28660	0.221963
AT3G28810	0
AT3G28820	0
AT3G28945	0
AT3G29120	0
AT3G29210	0
AT3G29450	0
AT3G29615	0
AT3G29632	0
AT3G29640	0
AT3G29641	0
AT3G29730	0
AT3G29766	0
AT3G29775	0
AT3G30396	0
AT3G30418	0
AT3G30440	0
AT3G30450	0
AT3G30455	0
AT3G30655	0
AT3G30663	0
AT3G30665	0
AT3G30668	0
AT3G30690	0
AT3G30695	0
AT3G30700	0
AT3G30767	0
AT3G31373	0
AT3G31377	0
AT3G31390	0
AT3G32010	0
AT3G32020	0
AT3G32023	0
AT3G32092	0
AT3G32210	0
AT3G32275	0
AT3G32305	0
AT3G32389	0
AT3G32415	0
AT3G32894	0
AT3G32895	0
AT3G32900	0
AT3G32901	0
AT3G32975	0
AT3G33011	0
AT3G33058	0
AT3G33069	0
AT3G33073	0
AT3G33076	0
AT3G33084	0
AT3G33085	0
AT3G33100	0
AT3G33124	0
AT3G33127	0
AT3G33197	0
AT3G33530	8.47701
AT3G33537	0
AT3G34299	0
AT3G37820	0
AT3G38525	0
AT3G42236	0
AT3G42253	0
AT3G42254	0
AT3G42255	0
AT3G42257	0
AT3G42445	0
AT3G42466	0
AT3G42553	0
AT3G42717	0
AT3G42718	0
AT3G42730	0
AT3G42760	0
AT3G42806	0
AT3G42945	0
AT3G43304	0
AT3G43307	0
AT3G43330	0
AT3G43350	0
AT3G43352	0
AT3G43390	0
AT3G43523	0
AT3G43684	0
AT3G43862	0
AT3G43867	0
AT3G44080	0
AT3G44090	0
AT3G44096	0
AT3G44120	0.281571
AT3G44470	0
AT3G44480	15.4684
AT3G44500	0
AT3G44630	12.8058
AT3G44660	0
AT3G44670	12.1778
AT3G44713	0.0850103
AT3G44716	4.1014
AT3G45340	0
AT3G45510	0
AT3G45520	0
AT3G46487	0
AT3G46490	1.46367
AT3G47260	0
AT3G47270	0
AT3G47280	0
AT3G47300	5.46131
AT3G47320	0
AT3G48050	8.51394
AT3G48060	3.40395
AT3G50022	0
AT3G50674	0
AT3G50780	4.02053
AT3G53342	0
AT3G54730	4.33029e-07
AT3G55200	0.224172
AT3G55220	1.27971
AT3G55300	0
AT3G55485	0
AT3G56210	9.57929
AT3G56670	0
AT3G59720	0
AT3G59730	19.1715
AT3G60040	0.830556
AT3G60150	3.08244
AT3G60160	0.55444
AT3G60176	0
AT3G60565	0
AT3G60570	0
AT3G60910	13.1729
AT3G60935	0
AT3G60950	0
AT3G60970	0.10181
AT3G60972	0.0378358
AT3G61028	0.346949
AT3G61030	0
AT3G61320	28.2133
AT3G61330	0
AT3G61480	2.72069
AT3G61510	0
AT3G61520	0.320044
AT3G61780	2.95087
AT3G62470	2.94768
AT3G62520	0
AT3G62530	179.608
AT3G62540	0.575546
AT3G62550	20.5001
AT4G00020	0.544504
AT4G00752	6.06264
AT4G01020	0.879271
AT4G01640	0
AT4G01980	0
AT4G02489	0
AT4G03300	0
AT4G03530	0
AT4G03580	0
AT4G03790	0
AT4G03810	0
AT4G03910	0
AT4G03935	0.901743
AT4G03981	0
AT4G03990	0
AT4G04010	0
AT4G04030	0
AT4G04120	0
AT4G04223	1.59368
AT4G04280	0
AT4G04290	0
AT4G04310	0
AT4G04393	0
AT4G04410	0
AT4G04430	0
AT4G04540	1.44293
AT4G04570	5.0216
AT4G05133	0
AT4G05280	0
AT4G05360	0
AT4G05560	0
AT4G05592	0
AT4G05593	0
AT4G05612	0
AT4G05631	1.93167
AT4G05635	0
AT4G05638	0
AT4G06484	0
AT4G06492	0
AT4G06510	0
AT4G06511	0
AT4G06530	0
AT4G06555	0
AT4G06573	0
AT4G06601	0
AT4G06604	0
AT4G06605	0
AT4G06607	0
AT4G06620	0
AT4G06622	0
AT4G06624	0
AT4G06626	0
AT4G06628	0
AT4G06630	0
AT4G06656	0
AT4G06660	0
AT4G06664	0
AT4G06666	0
AT4G06694	0
AT4G06702	0
AT4G06708	0
AT4G06710	0
AT4G06712	0
AT4G06714	0
AT4G06716	0
AT4G06722	0
AT4G06724	0
AT4G06726	0
AT4G06738	0
AT4G07355	0
AT4G07360	0
AT4G07456	0
AT4G07458	0
AT4G07540	0
AT4G07620	0
AT4G07755	0
AT4G07841	0
AT4G07846	0
AT4G07850	0
AT4G07869	0
AT4G08050	0
AT4G08070	0
AT4G08078	0
AT4G08080	0
AT4G08104	0
AT4G08180	9.31595
AT4G08190	0.0356122
AT4G08430	0
AT4G08680	0
AT4G08760	0
AT4G08880	0
AT4G08990	0.0234865
AT4G09146	0
AT4G09200	0
AT4G09205	0
AT4G09210	0
AT4G09255	0
AT4G09260	0
AT4G09310	0
AT4G09370	0
AT4G09380	0
AT4G09400	0
AT4G09455	0
AT4G09595	0
AT4G09660	0
AT4G10460	0
AT4G11830	11.1272
AT4G11840	6.04093
AT4G11850	6.19792
AT4G13251	0
AT4G13253	0
AT4G13254	0
AT4G13256	0
AT4G13257	0
AT4G13259	0
AT4G13261	0
AT4G13262	0
AT4G13870	2.67354
AT4G13880	0.330818
AT4G14140	0.00518848
AT4G15096	0
AT4G15233	0.763688
AT4G15236	0.0785339
AT4G15290	0
AT4G15320	0.0122353
AT4G15980	0.005354
AT4G16008	9.46092
AT4G16010	0
AT4G16015	0.222015
AT4G16020	0
AT4G16860	15.6172
AT4G16880	3.36927
AT4G16890	18.9879
AT4G16940	0.394267
AT4G16950	9.88037
AT4G16960	0.687688
AT4G16970	0.506817
AT4G18692	0
AT4G19260	0
AT4G19280	0
AT4G19300	0
AT4G19305	0
AT4G19320	0
AT4G19330	0
AT4G19340	0
AT4G20510	0
AT4G20520	0
AT4G20570	0
AT4G20600	0
AT4G20650	0
AT4G20700	0
AT4G20715	0
AT4G20720	1.65883
AT4G20725	0
AT4G22040	0
AT4G22285	5.44193
AT4G22350	38.8115
AT4G22450	0
AT4G22690	20.8257
AT4G22710	0.49476
AT4G22720	7.1515
AT4G23140	2.63227
AT4G23160	0.829299
AT4G26360	0
AT4G27200	0
AT4G27210	0
AT4G27597	0
AT4G28050	4.79371
AT4G28960	0
AT4G28970	0
AT4G31480	18.8169
AT4G31490	10.7355
AT4G32205	0.0219509
AT4G32210	5.4376
AT4G33320	0
AT4G34080	0
AT4G34215	15.9521
AT4G34460	26.1108
AT4G36100	0
AT4G37680	10.9646
AT4G38310	0.217799
AT5G01630	0.468395
AT5G05580	7.88714
AT5G05590	2.29054
AT5G09590	1040.96
AT5G09600	3.8696
AT5G09610	2.77157
AT5G10330	2.05902
AT5G10336	0
AT5G10370	0.674755
AT5G10660	0.0521747
AT5G13200	331.966
AT5G13205	0.00272845
AT5G13480	2.90226
AT5G14820	0.178465
AT5G15690	0
AT5G16336	0
AT5G16340	0.485228
AT5G16370	24.1928
AT5G17125	0
AT5G17520	4.71401
AT5G17523	0
AT5G18633	0
AT5G19770	33.7874
AT5G19780	49.7842
AT5G22610	0.0187647
AT5G22770	13.1793
AT5G22780	9.63504
AT5G25045	0
AT5G25130	14.928
AT5G25140	14.8637
AT5G25200	0
AT5G25205	0
AT5G26020	0
AT5G26283	0
AT5G26618	0
AT5G26940	4.12956
AT5G27070	0.0187881
AT5G27260	0
AT5G27290	11.2557
AT5G27902	0
AT5G27925	0
AT5G28110	0
AT5G28120	0
AT5G28130	0
AT5G28170	0
AT5G28173	0
AT5G28235	0
AT5G28263	0
AT5G28310	0.036334
AT5G28320	0.26719
AT5G28330	1.62065
AT5G28340	0.189699
AT5G28350	4.24409
AT5G28360	0
AT5G28370	0
AT5G28380	0.00976035
AT5G28390	2.7663
AT5G28400	0.506185
AT5G28450	0.279645
AT5G28460	0.0299001
AT5G28480	0
AT5G28487	0
AT5G28526	0
AT5G28845	0
AT5G28923	0
AT5G28993	0
AT5G29032	0
AT5G29075	0
AT5G29465	0
AT5G29568	0
AT5G29571	0
AT5G29975	0
AT5G30269	0
AT5G31637	0
AT5G31719	0
AT5G31736	0
AT5G31770	0
AT5G31778	0
AT5G31787	0
AT5G31804	0
AT5G31873	0
AT5G31891	0
AT5G31927	0
AT5G31945	0
AT5G31963	0
AT5G31981	0
AT5G31989	0
AT5G32125	0
AT5G32161	0
AT5G32169	0
AT5G32179	0
AT5G32197	0
AT5G32215	0
AT5G32293	0
AT5G32312	0
AT5G32345	0
AT5G32400	0
AT5G32402	0
AT5G32405	0
AT5G32420	0
AT5G32423	0
AT5G32426	0
AT5G32430	0
AT5G32433	0
AT5G32473	0
AT5G32486	0
AT5G32489	0
AT5G32490	0
AT5G32505	0
AT5G32516	0
AT5G32580	0
AT5G32620	0
AT5G32654	0
AT5G32726	0
AT5G32750	0
AT5G33150	0
AT5G33207	0
AT5G33223	0
AT5G33226	0
AT5G33232	0
AT5G33270	0
AT5G33383	0
AT5G33385	0
AT5G33990	0
AT5G34174	0
AT5G34266	0
AT5G34358	0
AT5G34376	0
AT5G34394	0
AT5G34412	0
AT5G34790	0
AT5G34836	0
AT5G34837	0
AT5G34838	0
AT5G34842	0
AT5G34863	0
AT5G34890	0
AT5G34900	0
AT5G34980	0
AT5G34985	0
AT5G35025	0
AT5G35052	0
AT5G35575	0
AT5G35640	0
AT5G35791	0
AT5G35798	0
AT5G35820	0
AT5G35912	0
AT5G35915	0
AT5G36020	0
AT5G36035	0
AT5G36070	0
AT5G36075	0
AT5G36650	0
AT5G36655	0
AT5G36660	0
AT5G36670	0.00287861
AT5G36690	0
AT5G36700	0.662102
AT5G36722	0
AT5G36737	0
AT5G36740	0.00645331
AT5G36780	0
AT5G36790	1.2072
AT5G36810	0
AT5G36860	0
AT5G37150	0
AT5G37160	0
AT5G37250	0.121574
AT5G37383	0
AT5G37390	0
AT5G37660	2.6943
AT5G37665	0
AT5G37940	0.0337401
AT5G38383	0
AT5G38410	2064.92
AT5G38430	377.856
AT5G39060	0
AT5G39155	0
AT5G39160	0.582746
AT5G39185	0
AT5G39190	1.56046
AT5G39270	0
AT5G39290	0
AT5G39750	0
AT5G39810	0.0125647
AT5G40605	0
AT5G40910	5.16631
AT5G40920	0.0867238
AT5G41740	11.0384
AT5G41750	15.2262
AT5G42350	1.18676
AT5G42360	2.28119
AT5G43010	15.1652
AT5G43015	0
AT5G43480	0.216458
AT5G43800	0
AT5G44415	0
AT5G44416	0
AT5G44875	0
AT5G44880	0
AT5G44890	0
AT5G44894	0
AT5G45082	0
AT5G45570	0
AT5G45605	0
AT5G48620	14.6392
AT5G50510	0
AT5G50520	2.32783e-10
AT5G50530	0.726836
AT5G50540	0
AT5G50550	0
AT5G50560	0.16576
AT5G50562	0
AT5G50570	0.125657
AT5G50580	0.0110443
AT5G50590	0
AT5G50610	0
AT5G50630	0
AT5G50640	0.114927
AT5G50645	0
AT5G50650	0
AT5G50665	1.05123
AT5G50670	0
AT5G50680	0
AT5G50690	0
AT5G50710	0
AT5G51610	0
AT5G52065	0
AT5G52080	0
AT5G52090	0
AT5G53742	0.461933
AT5G54203	0
AT5G54206	0
AT5G55875	0
AT5G55880	0
AT5G55890	0
AT5G56367	0
AT5G56368	0
AT5G57126	0
AT5G58050	0.412701
AT5G58170	0.0141772
AT5G59395	0
AT5G60110	0
AT5G60170	14.9337
AT1G03502	0
AT1G03506	0
AT1G03940	2.56967
AT1G07670	29.4374
AT1G07810	4.23389
AT1G07930	100.704
AT1G07940	51.8299
AT1G08115	0
AT1G11870	7.23077
AT1G12350	11.2027
AT1G12390	7.51293
AT1G12720	0
AT1G14690	6.37462
AT1G17270	1.00389
AT1G17275	0
AT1G19560	0.0150155
AT1G20590	0
AT1G21950	0
AT1G22275	0.441617
AT1G23820	41.3899
AT1G24370	0
AT1G24390	0
AT1G24570	0.0113115
AT1G26250	0.227185
AT1G26920	11.5996
AT1G27190	7.4498
AT1G29630	0.483808
AT1G31200	2.42278
AT1G31360	3.37257
AT1G31993	0
AT1G32010	0
AT1G32270	0.0117429
AT1G34044	0.178147
AT1G34370	28.6288
AT1G34430	15.306
AT1G34460	0.476208
AT1G34904	0
AT1G35280	0
AT1G35390	0
AT1G35645	0
AT1G36040	0
AT1G36190	0
AT1G36530	0
AT1G36550	0
AT1G37060	0
AT1G37063	0
AT1G37405	0
AT1G38149	0
AT1G38158	0
AT1G38176	0
AT1G38203	0
AT1G38221	0
AT1G38290	0
AT1G38340	0
AT1G38350	0
AT1G38380	0
AT1G40076	0
AT1G40080	0
AT1G40084	0
AT1G40470	0
AT1G41720	0
AT1G42170	0
AT1G42410	0
AT1G43060	0
AT1G43180	0.104211
AT1G43270	0
AT1G43590	0
AT1G43600	0.0256723
AT1G43620	3.09102
AT1G43730	0
AT1G43760	0
AT1G43763	0
AT1G44880	0
AT1G45063	0
AT1G45215	0
AT1G47490	12.7483
AT1G47500	7.38349
AT1G47550	10.2478
AT1G47560	0.308084
AT1G48700	4.52643
AT1G49670	8.26999
AT1G50820	0.0161271
AT1G50840	5.17353
AT1G53801	0
AT1G53815	0
AT1G54095	0.0151147
AT1G54100	65.8123
AT1G54430	0
AT1G55280	7.98281
AT1G55990	0.28629
AT1G56000	4.9875
AT1G56070	173.063
AT1G56090	7.04164
AT1G56760	0
AT1G56820	0
AT1G57300	0
AT1G57430	0
AT1G57540	14.9447
AT1G57630	10.4126
AT1G58235	11.9374
AT1G59406	0
AT1G61990	4.00055
AT1G62610	3.13676
AT1G62630	0.996495
AT1G62695	0
AT1G62760	3.63793
AT1G62914	0.891978
AT1G63080	0.372957
AT1G63750	1.88465
AT1G64950	21.9351
AT1G64960	1.3369
AT1G65350	0
AT1G67010	12.7196
AT1G67020	0.0181642
AT1G67240	0
AT1G67250	38.2464
AT1G68390	1.15347
AT1G71280	0.0653148
AT1G71370	0.00566735
AT1G73170	8.6162
AT1G73540	100.681
AT1G80980	1.30996
AT2G01040	0
AT2G02205	0
AT2G02910	1.96144
AT2G02930	10.8672
AT2G04170	0.946214
AT2G05080	0
AT2G05180	0.041167
AT2G05185	0.43233
AT2G05540	68.1793
AT2G05550	0
AT2G05890	0
AT2G06330	0
AT2G06410	0
AT2G06570	0
AT2G06800	0
AT2G07667	0.855697
AT2G07671	13.8824
AT2G07739	7.76773
AT2G07747	2.49885
AT2G07754	0
AT2G07776	1.16521
AT2G07827	0.745002
AT2G09790	0
AT2G09850	0
AT2G09900	0
AT2G10205	0
AT2G10285	0
AT2G10290	0
AT2G10320	0
AT2G10350	0
AT2G10670	0
AT2G10720	0
AT2G10790	0
AT2G11020	0
AT2G11330	0
AT2G11750	0
AT2G11983	0
AT2G12025	0
AT2G12190	0.19769
AT2G12300	0
AT2G12640	0
AT2G12832	0
AT2G12855	0
AT2G13310	0
AT2G13420	1.16656
AT2G13422	0
AT2G13770	0.0443256
AT2G13910	0
AT2G14220	0
AT2G14320	0
AT2G14810	0
AT2G14930	0
AT2G15185	0
AT2G16040	0
AT2G20680	1.03013
AT2G20690	21.3237
AT2G21240	35.6972
AT2G21250	52.9299
AT2G21310	0
AT2G21320	10.15
AT2G21465	0
AT2G24860	31.5476
AT2G24870	0.06643
AT2G25050	1.96744
AT2G26540	21.7936
AT2G26550	9.82343
AT2G26800	25.3626
AT2G26810	3.95369
AT2G26820	0.0154152
AT2G31305	18.3873
AT2G31530	4.27978
AT2G31760	0
AT2G31780	0
AT2G34690	49.6249
AT2G34700	0.0639852
AT2G37120	32.9187
AT2G41440	3.74401
AT2G41450	0.149214
AT2G45260	5.99635
AT2G46670	0.139149
AT2G47220	1.05805
AT3G03310	36.4473
AT3G03370	0.260488
AT3G03702	0.00760275
AT3G03710	5.48541
AT3G04445	0.119853
AT3G04490	4.06579
AT3G05160	4.68764
AT3G05165	8.89207
AT3G05340	0.215257
AT3G05370	0.824177
AT3G05410	6.82518
AT3G05525	0
AT3G05530	67.3839
AT3G09180	9.68057
AT3G09520	2.93044
AT3G10270	6.67413
AT3G22940	0
AT3G24360	0.253939
AT3G24540	0
AT3G24890	2.49336
AT3G24982	0.652317
AT3G25020	2.9695
AT3G25450	0
AT3G26030	11.4646
AT3G26170	23.8509
AT3G26180	34.4572
AT3G26210	8.55423
AT3G26220	15.7383
AT3G26930	0.0477936
AT3G27150	0.14752
AT3G27500	0.0316246
AT3G28940	262.133
AT3G29305	0
AT3G29310	5.8115
AT3G29690	0
AT3G29695	0
AT3G29778	0
AT3G29798	0
AT3G30416	0
AT3G30420	0
AT3G30685	0
AT3G30765	0
AT3G30780	0
AT3G30817	0
AT3G30818	0
AT3G31374	0
AT3G31630	0
AT3G31720	0
AT3G31915	0
AT3G31920	0
AT3G31993	0
AT3G32000	0
AT3G32164	0
AT3G32172	0
AT3G32220	0
AT3G32230	0
AT3G32393	0
AT3G32405	0
AT3G32410	0
AT3G32677	0
AT3G32880	0
AT3G32970	0
AT3G33205	0
AT3G33585	0
AT3G36411	0
AT3G41761	0
AT3G42438	0
AT3G42530	0
AT3G42883	0
AT3G43153	0
AT3G43355	0
AT3G43440	4.18457
AT3G43572	0
AT3G43625	0
AT3G43863	0
AT3G43864	0
AT3G44425	0
AT3G44620	39.0367
AT3G45350	0
AT3G45525	0
AT3G45540	0
AT3G45550	0
AT3G47250	22.967
AT3G47310	0
AT3G50685	57.4435
AT3G50808	0
AT3G55090	0.472017
AT3G55320	1.8071
AT3G57586	0
AT3G60060	0
AT3G61220	16.364
AT3G61530	3.90941
AT3G62450	32.2674
AT3G62455	0
AT3G62460	1.0783
AT3G62475	0
AT4G00140	0
AT4G00290	2.86194
AT4G00380	0.628958
AT4G01170	0
AT4G01520	0
AT4G01540	1.7438
AT4G02490	0
AT4G03750	0
AT4G03980	0
AT4G04020	2222.23
AT4G04395	0
AT4G04655	0
AT4G05060	31.3331
AT4G05300	0
AT4G05350	0
AT4G05510	0
AT4G05556	0
AT4G05585	0
AT4G06483	0
AT4G06485	0
AT4G06487	0
AT4G06505	0
AT4G06506	0
AT4G06509	0
AT4G06516	0
AT4G06544	0
AT4G06587	0
AT4G06602	0
AT4G06636	0
AT4G06680	0
AT4G06698	0
AT4G06704	0
AT4G06728	0
AT4G06736	0
AT4G07370	0
AT4G07490	0
AT4G07521	0
AT4G07525	0
AT4G07630	0
AT4G07640	0
AT4G07668	0
AT4G07680	0
AT4G07725	0
AT4G07730	0
AT4G07843	0
AT4G07862	0
AT4G07874	0
AT4G07938	0
AT4G08103	0
AT4G08108	0
AT4G08112	0
AT4G08114	0
AT4G08116	0
AT4G08120	0
AT4G08260	0
AT4G08750	0
AT4G09250	0
AT4G09313	0
AT4G09390	0
AT4G10520	0
AT4G10530	0
AT4G10690	0
AT4G10695	0.092618
AT4G13255	0
AT4G13263	0
AT4G15258	0
AT4G16550	0.0235957
AT4G16580	19.0683
AT4G20530	0
AT4G20560	0
AT4G20620	0
AT4G20630	0
AT4G21360	0
AT4G22415	0
AT4G23620	4.30457
AT4G23635	0
AT4G24000	1.54459
AT4G24010	0.0965423
AT4G26350	0
AT4G28900	0
AT4G28910	19.0328
AT4G30710	0.616023
AT4G30740	0
AT4G33300	17.2118
AT4G33330	0.0470497
AT4G34071	0
AT4G36105	0.18839
AT4G37705	0
AT4G38090	22.9231
AT5G02370	3.08509
AT5G04680	0.484077
AT5G04700	0.633787
AT5G06260	13.6515
AT5G10320	3.22412
AT5G13420	13.4586
AT5G13430	32.1143
AT5G13475	0
AT5G13550	4.41018
AT5G15700	2.03507
AT5G17530	9.73824
AT5G18630	21.7768
AT5G18640	9.87932
AT5G19790	0.129703
AT5G25040	3.5856
AT5G26667	52.4443
AT5G26670	0.843442
AT5G26990	12.938
AT5G27300	1.49898
AT5G27740	6.68552
AT5G27750	0.663214
AT5G27800	0
AT5G28100	0
AT5G28335	0
AT5G28692	0
AT5G28700	0
AT5G29036	0
AT5G29562	0
AT5G29565	0
AT5G30102	0
AT5G30480	0
AT5G31702	0
AT5G31855	0
AT5G32035	0
AT5G32143	0
AT5G32228	0
AT5G32241	0
AT5G32306	0
AT5G32404	0
AT5G32475	0
AT5G32488	0
AT5G32495	0
AT5G32510	0
AT5G32594	0
AT5G32605	0
AT5G32610	0
AT5G32621	0
AT5G32775	0
AT5G33234	0
AT5G33370	1.4028
AT5G34844	0
AT5G34854	0
AT5G34856	0
AT5G34857	0
AT5G34970	0
AT5G35023	0
AT5G35057	0
AT5G35220	6.76619
AT5G36005	0
AT5G36680	0
AT5G36730	0
AT5G36770	0
AT5G36820	0
AT5G36930	2.7502
AT5G36935	0
AT5G37110	0
AT5G37830	5.75449
AT5G37840	0.0428125
AT5G38990	3.7684
AT5G39000	0.008813
AT5G39050	81.2964
AT5G39095	0
AT5G41500	0
AT5G41505	0
AT5G41720	0
AT5G43020	1.23982
AT5G43470	16.9878
AT5G44410	0.693099
AT5G45610	1.53715
AT5G48110	0.0262619
AT5G48610	1.72718
AT5G50500	0
AT5G50715	0
AT5G53775	0
AT5G56000	9.83016
AT5G56020	10.582
AT5G57840	0.613279
AT5G58100	5.90776
AT5G58120	7.26001
AT5G58180	0
AT5G59640	0
AT5G60100	1.12685
AT5G60190	4.09373
AT5G61690	0
AT5G61730	0.0181405

## Sheet: SA
Total interacting genes in SA	FPKM
AT1G05090	0.322417
AT1G05240	0
AT1G05250	0
AT1G06090	0.159945
AT1G06130	14.6932
AT1G06290	20.7225
AT1G07770	215.8
AT1G07780	3.48978
AT1G07790	17.2875
AT1G08105	0
AT1G08735	0
AT1G08740	0
AT1G09483	0
AT1G11265	0
AT1G11450	0.369236
AT1G11460	0.0616045
AT1G13660	0
AT1G16620	0
AT1G16630	1.527
AT1G17980	5.27463
AT1G17990	0.055756
AT1G18000	0.154728
AT1G18020	0
AT1G18030	3.66434
AT1G18230	0
AT1G18240	0
AT1G18330	31.8421
AT1G19080	3.24682
AT1G19260	0
AT1G19550	0.151432
AT1G19570	157.403
AT1G20580	39.6093
AT1G20610	2.19881
AT1G21020	0
AT1G21040	0
AT1G21090	3.33717
AT1G21110	0.595125
AT1G21120	1.17801
AT1G21130	75.9353
AT1G21945	0
AT1G22000	0.0246003
AT1G22060	5.18863
AT1G23920	0
AT1G23930	0
AT1G24807	0
AT1G24909	0
AT1G24938	0
AT1G24967	0
AT1G25054	0.06165
AT1G25083	0
AT1G25097	0
AT1G25155	0
AT1G25784	0
AT1G25886	0
AT1G27170	0.587944
AT1G27180	0.559985
AT1G27780	0
AT1G27815	0
AT1G29350	4.48493
AT1G29355	0
AT1G29370	4.53187
AT1G29440	4.94693
AT1G29510	6.69614
AT1G31210	0
AT1G31358	0
AT1G32590	0
AT1G32720	0
AT1G32820	0
AT1G32830	0
AT1G32840	0
AT1G33120	57.7441
AT1G33130	0
AT1G33140	95.0296
AT1G33460	0
AT1G33720	8.7676
AT1G34440	0
AT1G34610	0
AT1G34620	0
AT1G34700	0
AT1G34740	0
AT1G34790	0
AT1G34792	0
AT1G34800	0
AT1G34805	0
AT1G34825	0
AT1G34828	0
AT1G34840	0
AT1G34850	0
AT1G34860	0
AT1G34910	0
AT1G34967	0
AT1G35060	0
AT1G35080	0
AT1G35100	0
AT1G35110	0
AT1G35290	0.0585145
AT1G35600	0
AT1G35647	0
AT1G36035	0
AT1G36080	0
AT1G36090	0
AT1G36130	0
AT1G36270	0
AT1G36460	0
AT1G36540	0
AT1G36560	0
AT1G36590	0
AT1G36763	0
AT1G36775	0
AT1G36790	0
AT1G37057	0
AT1G37160	0
AT1G37340	0
AT1G37471	0
AT1G38065	0
AT1G38131	1.10741
AT1G38194	0
AT1G38212	0
AT1G38230	0
AT1G38240	0
AT1G38260	0
AT1G38270	0
AT1G38280	0
AT1G38300	0
AT1G38310	0
AT1G38330	0
AT1G38360	0
AT1G38390	0
AT1G38400	0
AT1G38410	0
AT1G38440	0
AT1G39510	0
AT1G39511	0
AT1G39513	0
AT1G39515	0
AT1G39590	0
AT1G39670	0
AT1G39830	0
AT1G39910	0
AT1G39990	0
AT1G40070	0
AT1G40071	0
AT1G40072	0
AT1G40073	0
AT1G40074	0
AT1G40075	0
AT1G40077	0
AT1G40093	0
AT1G40095	0
AT1G40100	0
AT1G40101	0
AT1G40107	0
AT1G40112	0
AT1G40113	0
AT1G40115	0
AT1G40117	0
AT1G40118	0
AT1G40119	0
AT1G40121	0
AT1G40124	0
AT1G40127	0
AT1G40129	0
AT1G40130	0
AT1G40131	0
AT1G40133	0
AT1G40135	0
AT1G40136	0
AT1G40137	0
AT1G40141	0
AT1G40143	0
AT1G41115	0
AT1G41600	0
AT1G41630	0
AT1G41650	0
AT1G41660	0
AT1G41680	0
AT1G41690	0
AT1G41700	0
AT1G41710	0
AT1G41775	0
AT1G41910	0
AT1G42045	0
AT1G42110	0
AT1G42140	0
AT1G42360	0
AT1G42365	0
AT1G42367	0
AT1G42370	0
AT1G42375	0
AT1G42510	0
AT1G42690	0
AT1G43080	0
AT1G43090	0
AT1G43100	0
AT1G43110	0
AT1G43171	4.20245e-08
AT1G43740	0
AT1G43745	0
AT1G43750	0
AT1G43755	0
AT1G43785	0
AT1G43960	0
AT1G43980	0.192689
AT1G43990	0
AT1G45070	0
AT1G45090	0
AT1G45221	0
AT1G45223	0
AT1G46120	0
AT1G47690	0
AT1G47700	0
AT1G48240	7.47079
AT1G48290	0
AT1G48680	0
AT1G48710	0
AT1G48720	0
AT1G49090	0
AT1G49660	8.75322
AT1G50180	0.81298
AT1G50300	4.90183
AT1G50810	0
AT1G50850	0
AT1G51745	2.50258
AT1G51750	0
AT1G52020	0
AT1G52087	0
AT1G52430	0.071504
AT1G52450	0.225607
AT1G53810	0
AT1G53820	0.0109546
AT1G53870	0
AT1G53880	0
AT1G53887	6.73572
AT1G53890	0.0388611
AT1G53900	0
AT1G53910	46.6715
AT1G54923	0
AT1G55710	0
AT1G55860	8.14925
AT1G56675	0
AT1G56830	0
AT1G56950	0
AT1G57000	0
AT1G57050	0
AT1G57060	0
AT1G57110	0
AT1G57200	0
AT1G57250	0
AT1G57370	0
AT1G57440	0
AT1G57500	0
AT1G57640	0
AT1G58020	0
AT1G58140	0
AT1G58561	0
AT1G58602	24.3441
AT1G58643	0
AT1G58684	0
AT1G58725	0
AT1G58766	0
AT1G58807	1.51081
AT1G58808	0
AT1G58848	1.26914
AT1G58889	0
AT1G58936	0
AT1G58983	0
AT1G59030	0
AT1G59077	0
AT1G59124	0
AT1G59171	0
AT1G59218	0.070541
AT1G59265	0
AT1G59312	0
AT1G59359	0.071468
AT1G59453	0
AT1G60820	0
AT1G60910	0
AT1G61170	6.13445
AT1G61180	4.88338
AT1G61190	15.571
AT1G61310	1.6369
AT1G61510	0
AT1G62000	0.0268957
AT1G62080	0
AT1G62460	0
AT1G62580	0.275482
AT1G62600	8.89015
AT1G62620	1.03003
AT1G62670	0.957525
AT1G62766	0
AT1G62900	0.0253586
AT1G62910	0.261375
AT1G62930	0.794061
AT1G63070	0
AT1G63090	12.6076
AT1G63130	1.63778
AT1G63140	0.0270183
AT1G63150	0.416886
AT1G63320	0
AT1G63340	0.00733875
AT1G63370	0.182984
AT1G63390	0.502685
AT1G63400	0.466102
AT1G64410	0
AT1G65347	0
AT1G65710	1.1767
AT1G66320	0
AT1G66640	0
AT1G66790	0
AT1G67610	0.0387227
AT1G70010	0
AT1G70320	11.0473
AT1G71920	0.0128328
AT1G74270	77.51
AT1G74280	2.82398
AT1G74290	0.69132
AT1G78095	0
AT1G78350	0
AT1G80700	3.62029
AT1G80990	0
AT2G01022	0
AT2G01023	0.85018
AT2G01026	0
AT2G01028	0
AT2G01029	0
AT2G01034	0
AT2G01037	0
AT2G02190	0
AT2G02200	0
AT2G02210	0
AT2G02610	0
AT2G02640	0
AT2G03100	0
AT2G04010	0
AT2G04036	0
AT2G04090	0.033155
AT2G04100	4.56705
AT2G04130	0
AT2G04310	0
AT2G04378	14.6119
AT2G04395	0.0243572
AT2G04770	0
AT2G04950	0
AT2G04970	0
AT2G04980	0
AT2G05050	0
AT2G05220	77.17
AT2G05230	1.33565e-09
AT2G05240	0
AT2G05250	0.00432741
AT2G05390	0
AT2G05400	0
AT2G05560	0
AT2G05642	0
AT2G05660	0
AT2G05740	0
AT2G05960	0
AT2G06250	0
AT2G06290	0
AT2G06310	0
AT2G06340	0
AT2G06430	0
AT2G06440	0
AT2G06450	0
AT2G06580	0
AT2G06600	0
AT2G06645	0
AT2G06680	0
AT2G06690	0
AT2G06950	0
AT2G07010	0
AT2G07140	0.167925
AT2G07250	0
AT2G07260	0
AT2G07395	0
AT2G07410	0
AT2G07420	0
AT2G07455	0
AT2G07660	0
AT2G07681	0.0865714
AT2G07704	0
AT2G07753	0
AT2G07760	0
AT2G07761	0
AT2G07766	0
AT2G07771	0
AT2G07778	0
AT2G07789	0
AT2G07793	0
AT2G07835	3.38347
AT2G09187	0
AT2G09860	0
AT2G09920	0
AT2G09930	0
AT2G09950	0
AT2G10010	0
AT2G10175	0
AT2G10280	0
AT2G10310	0
AT2G10640	0
AT2G10780	0
AT2G11340	0
AT2G11550	0
AT2G11590	0
AT2G12010	0
AT2G12050	0
AT2G12100	0
AT2G12130	0
AT2G12150	0
AT2G12210	0
AT2G12240	0
AT2G12320	0
AT2G12490	0
AT2G12505	0
AT2G12520	0
AT2G12530	0
AT2G12540	0
AT2G12800	0
AT2G12810	0
AT2G12815	0
AT2G12820	0
AT2G12830	0
AT2G12835	0
AT2G12840	0
AT2G12845	0
AT2G12850	0
AT2G13010	0
AT2G13160	0
AT2G13250	0
AT2G13260	0
AT2G13380	0
AT2G13390	0
AT2G13400	0
AT2G13930	0
AT2G14130	0
AT2G14140	0
AT2G14150	0
AT2G14230	0
AT2G14770	0
AT2G14800	0.420884
AT2G14950	0
AT2G14980	0
AT2G15140	0
AT2G15145	0
AT2G15150	0
AT2G15190	0
AT2G15200	0
AT2G15210	0
AT2G15650	0
AT2G18520	1.35883
AT2G19360	0
AT2G20120	19.7651
AT2G20130	8.84796
AT2G21460	0.00122335
AT2G23500	0
AT2G23710	0
AT2G23720	0
AT2G24690	3.54564
AT2G24930	0
AT2G25550	0
AT2G26160	1.52859e-09
AT2G27790	2.53858
AT2G29165	0
AT2G29230	0
AT2G29240	0
AT2G30910	3.24336
AT2G30942	2.99607
AT2G31300	2.39799
AT2G31520	0
AT2G34130	0
AT2G34280	0
AT2G35510	11.4537
AT2G40680	0
AT2G40955	0
AT2G40960	6.93021
AT2G44990	0.057282
AT2G46680	20.2531
AT2G46720	0.497262
AT2G46790	5.2836
AT3G03700	0.00524855
AT3G04440	0
AT3G05415	0
AT3G06435	5.27863
AT3G06700	235.102
AT3G08943	6.16569
AT3G08947	1.3
AT3G09165	0
AT3G09170	0
AT3G09510	0
AT3G10114	0
AT3G10282	0.0928645
AT3G11970	0
AT3G14515	0
AT3G14517	0
AT3G15320	0
AT3G18630	0.50744
AT3G21920	0
AT3G21930	0
AT3G22234	0
AT3G22238	0
AT3G23510	0.13409
AT3G23530	15.2559
AT3G23725	0
AT3G23910	3.93241
AT3G24255	0.0511045
AT3G24365	0
AT3G24400	0.0574955
AT3G24860	5.28709
AT3G24870	1.49233
AT3G24880	1.12056
AT3G25815	0
AT3G25820	0
AT3G25826	0
AT3G25830	0
AT3G25840	15.5336
AT3G26525	0
AT3G26530	0
AT3G26922	0.816193
AT3G26934	0
AT3G27140	0
AT3G27327	0
AT3G27328	0
AT3G27883	0
AT3G27980	0
AT3G28160	0
AT3G28170	0
AT3G28290	0
AT3G28291	0
AT3G28300	0
AT3G28640	0.842666
AT3G28660	0.633574
AT3G28810	0
AT3G28820	0
AT3G28945	0
AT3G29120	0
AT3G29210	0
AT3G29615	0
AT3G29641	0
AT3G29730	0
AT3G29766	0
AT3G29775	0
AT3G30396	0
AT3G30418	0
AT3G30440	0
AT3G30450	0
AT3G30455	0
AT3G30655	0
AT3G30663	0
AT3G30665	0
AT3G30668	0
AT3G30690	0
AT3G30695	0
AT3G30700	0
AT3G30767	0
AT3G31373	0
AT3G31377	0
AT3G31390	0
AT3G32010	0
AT3G32020	0
AT3G32023	0
AT3G32092	0
AT3G32210	0
AT3G32275	0
AT3G32305	0
AT3G32389	0
AT3G32415	0
AT3G32894	0
AT3G32895	0
AT3G32900	0
AT3G32901	0
AT3G32975	0
AT3G33011	0
AT3G33058	0
AT3G33069	0
AT3G33073	0
AT3G33076	0
AT3G33084	0
AT3G33085	0
AT3G33100	0
AT3G33124	0
AT3G33127	0
AT3G33197	0
AT3G33530	8.61472
AT3G33537	0
AT3G34299	0
AT3G37820	0
AT3G38525	0
AT3G42236	0
AT3G42253	0
AT3G42254	0
AT3G42255	0
AT3G42257	0
AT3G42445	0
AT3G42466	0
AT3G42553	0
AT3G42717	0
AT3G42718	0
AT3G42730	0
AT3G42760	0
AT3G42945	0
AT3G43304	0
AT3G43307	0
AT3G43330	0
AT3G43350	0
AT3G43352	0
AT3G43390	0
AT3G43523	0
AT3G43684	0
AT3G43862	0
AT3G43867	0
AT3G44096	0
AT3G44120	0.298438
AT3G44470	0
AT3G44480	15.3231
AT3G44500	0
AT3G44630	11.7863
AT3G44660	0
AT3G44670	16.7429
AT3G44713	0.206241
AT3G44716	2.61595
AT3G45340	0
AT3G45510	0
AT3G45520	0
AT3G46487	0
AT3G46490	2.37836
AT3G47260	0
AT3G47270	0
AT3G47280	0
AT3G47300	5.25267
AT3G47320	0
AT3G48050	6.93932
AT3G48060	2.59098
AT3G50022	0
AT3G50674	0
AT3G50780	5.1886
AT3G53342	0
AT3G54730	0.0296338
AT3G55200	0.360229
AT3G55220	0.400008
AT3G55485	0
AT3G56210	7.3358
AT3G56670	0
AT3G59720	0
AT3G59730	0.0362261
AT3G60040	0.626835
AT3G60160	1.62684
AT3G60176	0
AT3G60565	0
AT3G60570	0
AT3G60910	8.94899
AT3G60950	0.0111871
AT3G60970	0.099847
AT3G61028	0.058722
AT3G61030	0
AT3G61320	5.08051
AT3G61330	0
AT3G61480	3.60007
AT3G61510	0
AT3G61520	0.66098
AT3G61780	3.98106
AT3G62470	1.20101
AT3G62520	0
AT3G62530	166.579
AT3G62540	0.274837
AT3G62550	66.4581
AT4G00020	1.15712
AT4G01020	1.34516
AT4G01640	0
AT4G02489	0
AT4G03300	0
AT4G03530	0
AT4G03580	0
AT4G03790	0
AT4G03810	0
AT4G03910	0
AT4G03935	0.51475
AT4G03990	0
AT4G04010	0
AT4G04030	0
AT4G04120	0
AT4G04223	1.24799
AT4G04280	0
AT4G04290	0
AT4G04393	0
AT4G04430	0
AT4G04540	0.602185
AT4G04570	24.3199
AT4G05133	0
AT4G05280	0
AT4G05360	0.00392
AT4G05560	0
AT4G05592	0
AT4G05593	0
AT4G05612	0
AT4G05631	1.77147
AT4G05635	0
AT4G05638	0
AT4G06492	0
AT4G06510	0
AT4G06511	0
AT4G06530	0
AT4G06573	0
AT4G06601	0
AT4G06605	0
AT4G06607	0
AT4G06620	0
AT4G06622	0
AT4G06624	0
AT4G06626	0
AT4G06628	0
AT4G06630	0
AT4G06656	0
AT4G06660	0
AT4G06664	0
AT4G06666	0
AT4G06694	0
AT4G06702	0
AT4G06708	0
AT4G06710	0
AT4G06712	0
AT4G06714	0
AT4G06716	0
AT4G06722	0
AT4G06724	0
AT4G06726	0
AT4G06738	0
AT4G07355	0
AT4G07456	0
AT4G07458	0
AT4G07540	0
AT4G07620	0
AT4G07755	0
AT4G07841	0
AT4G07846	0
AT4G07850	0
AT4G07869	0
AT4G08050	0
AT4G08070	0
AT4G08078	0
AT4G08080	0
AT4G08104	0
AT4G08180	6.13309
AT4G08190	0
AT4G08430	0
AT4G08680	0
AT4G08760	0.0220181
AT4G08880	0
AT4G08990	0.0147189
AT4G09146	0
AT4G09200	0
AT4G09205	0
AT4G09210	0
AT4G09255	0
AT4G09260	0
AT4G09310	0
AT4G09370	0
AT4G09380	0
AT4G09455	0
AT4G09595	0
AT4G09660	0
AT4G10460	0
AT4G11830	10.556
AT4G11840	7.49659
AT4G11850	10.3633
AT4G13251	0
AT4G13253	0
AT4G13257	0
AT4G13259	0
AT4G13261	0
AT4G13262	0.0096742
AT4G13870	2.20929
AT4G13880	0.629839
AT4G14140	0.0126207
AT4G15096	0
AT4G15233	1.45888
AT4G15236	0.0474266
AT4G15290	0
AT4G15320	0
AT4G15980	0
AT4G16008	10.9547
AT4G16010	0
AT4G16015	0.354328
AT4G16020	0
AT4G16880	11.4549
AT4G16890	20.6756
AT4G16940	0.0590005
AT4G16950	18.0034
AT4G16960	1.14265
AT4G16970	0.95752
AT4G18692	0
AT4G19260	0
AT4G19280	0
AT4G19300	0
AT4G19320	0
AT4G19330	0
AT4G19340	0
AT4G20510	0
AT4G20520	0
AT4G20600	0
AT4G20650	0
AT4G20700	0
AT4G20715	0
AT4G20720	1.63353
AT4G20725	0
AT4G22040	0
AT4G22285	6.10369
AT4G22350	3.03443
AT4G22450	0
AT4G22690	34.7185
AT4G22710	0.483079
AT4G22720	6.90604
AT4G23140	13.6419
AT4G23160	0.657339
AT4G26360	0
AT4G27200	0
AT4G27210	0
AT4G27597	0
AT4G28050	7.8682
AT4G28960	0
AT4G28970	0
AT4G32205	0
AT4G32210	3.98626
AT4G33320	0
AT4G34080	0
AT4G34215	16.7961
AT4G34460	21.9838
AT4G36100	0.0137731
AT4G37680	14.52
AT4G38310	0.088853
AT5G01630	0.84339
AT5G05580	9.34329
AT5G09590	68.9325
AT5G09600	3.83806
AT5G09610	0.0330705
AT5G10330	5.53427
AT5G10336	0
AT5G10370	1.84853
AT5G10660	0.288984
AT5G13200	33.7605
AT5G13205	0
AT5G13480	4.29855
AT5G14820	0.0359488
AT5G15690	0
AT5G16336	0
AT5G16370	14.203
AT5G17125	0
AT5G17520	8.68898
AT5G17523	0
AT5G18633	0
AT5G19770	76.8742
AT5G19780	75.6555
AT5G22610	0
AT5G22770	8.40167
AT5G22780	9.56219
AT5G25045	0
AT5G25130	7.1687
AT5G25140	6.85975
AT5G25200	0
AT5G25205	0
AT5G26020	0
AT5G26283	0
AT5G26618	0
AT5G26940	6.70855
AT5G27070	0
AT5G27290	13.5273
AT5G27902	0
AT5G27925	0
AT5G28110	0
AT5G28120	0
AT5G28130	0
AT5G28170	0
AT5G28173	0
AT5G28235	0
AT5G28263	0
AT5G28310	0.05746
AT5G28320	0.337529
AT5G28330	1.52662
AT5G28340	0.178183
AT5G28350	5.68202
AT5G28360	0.0312449
AT5G28370	0
AT5G28380	0.0150213
AT5G28390	3.42278
AT5G28400	0.607065
AT5G28450	0.265748
AT5G28460	0.0396342
AT5G28487	0
AT5G28526	0
AT5G28845	0
AT5G28923	0
AT5G28993	0
AT5G29032	0
AT5G29075	0
AT5G29465	0
AT5G29571	0
AT5G29975	0
AT5G30269	0
AT5G31637	0
AT5G31719	0
AT5G31736	0
AT5G31787	0
AT5G31804	0
AT5G31891	0
AT5G31927	0
AT5G31945	0
AT5G31963	0
AT5G31981	0
AT5G31989	0
AT5G32125	0
AT5G32161	0
AT5G32179	0
AT5G32197	0
AT5G32215	0
AT5G32293	0
AT5G32312	0
AT5G32345	0
AT5G32400	0
AT5G32402	0
AT5G32405	0
AT5G32420	0
AT5G32423	0
AT5G32426	0
AT5G32430	0
AT5G32433	0
AT5G32473	0
AT5G32486	0
AT5G32489	0
AT5G32490	0
AT5G32505	0
AT5G32516	0
AT5G32580	0
AT5G32620	0
AT5G32654	0
AT5G32726	0
AT5G32750	0
AT5G33150	0
AT5G33223	0
AT5G33226	0
AT5G33270	0
AT5G33383	0
AT5G33385	0
AT5G33990	0
AT5G34174	0
AT5G34266	0
AT5G34358	0
AT5G34376	0
AT5G34394	0
AT5G34412	0
AT5G34790	0
AT5G34836	0
AT5G34837	0
AT5G34838	0
AT5G34842	0
AT5G34863	0
AT5G34890	0
AT5G34900	0
AT5G34980	0
AT5G34985	0
AT5G35025	0
AT5G35052	0
AT5G35575	0
AT5G35791	0
AT5G35820	0
AT5G35912	0
AT5G36020	0
AT5G36035	0
AT5G36070	0
AT5G36075	0
AT5G36650	0
AT5G36655	0
AT5G36670	0.00223654
AT5G36690	0
AT5G36700	0.516825
AT5G36722	0
AT5G36740	0.02456
AT5G36780	0
AT5G36790	1.24208
AT5G36810	0
AT5G36860	0
AT5G37150	0.00351199
AT5G37160	0
AT5G37250	0.0374986
AT5G37383	0
AT5G37390	0
AT5G37660	2.28565
AT5G37665	0
AT5G37940	0.0147934
AT5G38383	0
AT5G38410	1504.87
AT5G38430	647.76
AT5G39060	0
AT5G39155	0
AT5G39160	0.54461
AT5G39185	0
AT5G39190	1.5496
AT5G39270	0
AT5G39290	0
AT5G40605	0
AT5G40910	11.6164
AT5G40920	0.230094
AT5G42350	1.26551
AT5G42360	2.51266
AT5G43010	23.1944
AT5G43015	0
AT5G43480	0.243963
AT5G43800	0
AT5G44415	0
AT5G44416	0
AT5G44875	0
AT5G44880	0
AT5G44890	0
AT5G44894	0
AT5G45082	0
AT5G45570	0
AT5G45605	0
AT5G48620	19.9417
AT5G50510	0
AT5G50520	0.00519115
AT5G50530	0.56612
AT5G50540	2.72735e-195
AT5G50550	0
AT5G50560	0.72277
AT5G50562	0
AT5G50570	0.0535955
AT5G50580	0
AT5G50590	0
AT5G50610	0
AT5G50630	0
AT5G50640	0.220532
AT5G50645	0
AT5G50650	0
AT5G50665	1.07902
AT5G50670	0
AT5G50680	0
AT5G50690	0
AT5G50710	0
AT5G51610	0.122555
AT5G52065	0
AT5G52080	0
AT5G52090	0
AT5G53742	0
AT5G54203	0
AT5G54206	0
AT5G55875	0
AT5G55880	0
AT5G55890	0
AT5G56367	0
AT5G56368	0
AT5G57126	0
AT5G58050	0.0184848
AT5G58170	0.00608055
AT5G60110	0
AT5G60170	11.5373
AT1G07670	7.57039
AT1G07810	7.53593
AT1G17270	1.28595
AT1G17275	0
AT1G31200	5.41386
AT1G31993	0
AT1G32010	0
AT1G35280	0
AT1G35645	0
AT1G37060	0
AT1G38203	0
AT1G38221	0
AT1G38290	0
AT1G47550	13.2246
AT1G47560	0.651685
AT1G48700	0
AT1G55280	3.81801
AT1G56760	0
AT1G58235	11.9238
AT1G63080	0.461684
AT1G67010	0.111794
AT1G67020	0
AT1G73170	15.8198
AT2G05180	0.045899
AT2G05890	0
AT2G06410	0
AT2G09900	0
AT2G13770	0.00983215
AT2G21310	0
AT2G21320	6.66443
AT2G31760	0
AT2G31780	0
AT2G45260	7.52539
AT3G05160	12.4651
AT3G05165	11.7792
AT3G29690	0.039129
AT3G30817	0
AT3G31920	0
AT3G32410	0
AT3G32970	0
AT3G33585	0
AT3G42438	0
AT3G43153	0
AT3G43355	0
AT3G43864	0
AT3G45350	0
AT3G62475	0
AT4G00140	0
AT4G02490	0
AT4G04395	0
AT4G05300	0
AT4G05510	0
AT4G06483	0
AT4G06505	0
AT4G06506	0
AT4G06516	0
AT4G06544	0
AT4G06587	0
AT4G06636	0
AT4G06680	0
AT4G06704	0
AT4G06736	0
AT4G07630	0
AT4G07640	0
AT4G07843	0
AT4G07862	0
AT4G07874	0
AT4G08112	0
AT4G08114	0
AT4G08120	0
AT4G08750	0
AT4G09250	0.00825555
AT4G09390	0
AT4G10690	0
AT4G10695	0.044084
AT4G13255	0
AT4G15258	0
AT4G20530	0
AT4G20560	0
AT4G20620	0
AT4G20630	0
AT4G30710	1.97359
AT4G30740	0
AT4G34071	0
AT4G37705	0
AT5G10320	2.12254
AT5G13430	28.6121
AT5G13475	0
AT5G13550	7.8714
AT5G26990	9.70275
AT5G27800	0
AT5G28692	0
AT5G29036	0
AT5G32228	0
AT5G32241	0
AT5G32306	0
AT5G32404	0
AT5G32475	0
AT5G32510	0
AT5G33234	0
AT5G34844	0
AT5G34970	0
AT5G35023	0
AT5G35057	0
AT5G36730	0
AT5G36820	0
AT5G36935	0
AT5G57840	0.982625
AT5G59640	0
AT1G22560	0
AT1G27810	0
AT1G30030	0
AT1G30784	0
AT1G34720	0
AT1G34815	0
AT1G38460	0
AT1G42080	0
AT1G42705	0
AT1G44180	0.0234294
AT1G44820	11.9637
AT1G44910	8.47285
AT1G45080	0
AT1G57310	0
AT1G60995	7.24021
AT1G67623	0.0240809
AT2G06470	0
AT2G06590	0
AT2G06670	0
AT2G11300	0
AT2G11320	0
AT2G11780	0
AT2G14160	0.0755485
AT2G14990	0
AT2G23490	0
AT3G24370	0
AT3G29610	0
AT3G29700	0
AT3G30827	0
AT3G31900	0
AT3G31996	0
AT3G32320	0
AT3G42258	0
AT3G43635	0
AT3G53340	8.5187
AT3G54170	15.5709
AT4G02314	0
AT4G02970	9.57164
AT4G03350	0.0117643
AT4G06560	0
AT4G10660	0
AT4G10700	0
AT4G12260	0
AT4G20580	0
AT5G01080	0
AT5G28466	0
AT5G31838	0
AT5G31980	0
AT5G34862	0
AT5G36732	0
AT5G36870	0.00155207
AT5G38000	0.241917
AT1G24380	0.0153705
AT1G31950	0.405474
AT1G34930	0
AT1G36200	0
AT1G36260	0
AT1G36400	0
AT1G36520	0
AT1G37603	0
AT1G37735	0
AT1G39110	0
AT1G40106	0
AT1G40139	0
AT1G48370	2.23581
AT1G48380	4.87012
AT1G50480	62.7546
AT1G50490	13.963
AT1G52850	0
AT1G55300	8.61538
AT1G55310	43.7306
AT1G57160	0
AT1G57240	0
AT1G67640	0.05345
AT1G80710	1.02732
AT2G03080	0
AT2G04330	0
AT2G04675	0
AT2G06650	0
AT2G06885	0
AT2G10300	0
AT2G11070	0
AT2G13000	0
AT2G13870	0
AT2G14120	11.6463
AT2G14335	0
AT2G16160	0
AT2G17055	0.0617095
AT2G24940	3.22401
AT3G04080	6.2632
AT3G05310	0
AT3G05320	2.63224
AT3G11860	0.0683375
AT3G14520	0
AT3G15120	2.48666
AT3G15600	0
AT3G18320	1.99043
AT3G18570	0.05516
AT3G18580	4.39126
AT3G18640	5.50661
AT3G29639	1.20638
AT3G30838	0
AT3G31500	0
AT3G32226	0
AT3G32250	0
AT3G33065	0
AT3G33066	0
AT3G33094	0
AT3G42763	0
AT3G42913	0
AT3G43530	0
AT3G44910	0
AT3G45370	0
AT3G54160	0.214304
AT3G55254	0
AT3G56120	5.22233
AT3G56130	17.7627
AT4G01810	8.63105
AT4G02280	1.51387
AT4G04396	0
AT4G05610	0
AT4G06590	0
AT4G06615	0
AT4G06718	0
AT4G07491	0
AT4G07493	0
AT4G07560	0
AT4G07896	0
AT4G08405	0
AT4G09220	0
AT4G12570	4.91755
AT4G13258	0
AT4G14743	0
AT4G16355	0
AT4G16360	11.1394
AT4G20540	0
AT4G20610	0
AT4G23670	214.646
AT4G27595	1.51752
AT4G36925	0.0266072
AT5G11380	4.42651
AT5G11430	4.87996
AT5G14810	0
AT5G15008	0
AT5G15010	0.796385
AT5G24310	2.12307
AT5G24314	85.9114
AT5G25770	13.7234
AT5G28140	0
AT5G28150	4.13813
AT5G28165	0
AT5G28990	0
AT5G29037	0
AT5G32280	0
AT5G32512	0
AT5G32576	0
AT5G33050	0
AT5G34665	0
AT5G34800	0
AT5G34895	0
AT5G35530	81.6694
AT5G35794	0
AT5G50717	0
AT5G53890	2.20707
