# Supplementary material for: Stress Conditions Modulate the Chromatin Interactions Network in Arabidopsis
Source: Front Genet. 2022 Jan 5;12:799805. doi: 10.3389/fgene.2021.799805 (PMC8766718; doi:10.3389/fgene.2021.799805)
Supplement: Supplementary file 5 [file Table1.XLSX]

## Sheet: NC
Title: Stress conditions modulate the chromatin-interactome network in plants.
Supplemental Data Set S1A. Identification of significant interaction at 1 Kb resolution in NC library using HOMER
InteractionID	chr(1)	start(1)	end(1)	chr(2)	start(2)	end(2)	Distance	LogP	FDR
interaction100	5	11900000	11901000	5	11861000	11862000	38698	-337.982	0
interaction1000	1	15328000	15329000	1	15108000	15109000	220168	-35.5661	0
interaction1001	1	15129000	15130000	1	15125000	15126000	3947	-35.5598	0
interaction1002	5	22832000	22833000	5	17252000	17253000	5579868	-35.5581	0
interaction1004	4	3213000	3214000	4	3205000	3206000	7722	-35.5558	0
interaction1006	3	10569000	10570000	3	10551000	10552000	18225	-35.5271	0
interaction1007	1	15131000	15132000	1	15127000	15128000	3930	-35.507	0
interaction1009	3	22063000	22064000	1	7721000	7722000	interchromosomal	-35.3553	0
interaction1010	1	21820000	21821000	1	21784000	21785000	36181	-35.2786	0
interaction1013	1	15128000	15129000	1	15114000	15115000	13955	-35.2523	0
interaction1015	5	4209000	4210000	1	3784000	3785000	interchromosomal	-35.188	0
interaction1016	4	2936000	2937000	4	2923000	2924000	12897	-35.1808	0
interaction1017	1	15125000	15126000	1	15115000	15116000	10029	-35.1294	0
interaction1018	4	2954000	2955000	4	2924000	2925000	29966	-35.1266	0
interaction1019	2	6593000	6594000	2	581000	582000	6011700	-35.0664	0
interaction1020	1	15133000	15134000	1	15115000	15116000	17899	-35.0633	0
interaction1021	4	8148000	8149000	4	5766000	5767000	2381641	-35.0401	0
interaction1022	1	15146000	15147000	1	15091000	15092000	55282	-35.0367	0
interaction1024	5	9094000	9095000	3	15587000	15588000	interchromosomal	-35.0367	0
interaction1025	4	2962000	2963000	4	2940000	2941000	21847	-34.854	0
interaction1026	1	10283000	10284000	1	10273000	10274000	9553	-34.8251	0
interaction1027	5	12066000	12067000	5	10872000	10873000	1193684	-34.8251	0
interaction1028	5	11950000	11951000	5	11756000	11757000	194094	-34.7486	0
interaction1030	3	12085000	12086000	1	11893000	11894000	interchromosomal	-34.7289	0
interaction1031	4	2948000	2949000	4	2935000	2936000	13058	-34.6787	0
interaction1033	3	8857000	8858000	1	9677000	9678000	interchromosomal	-34.6384	0
interaction1034	5	11893000	11894000	5	11866000	11867000	26956	-34.4842	0
interaction1036	4	3126000	3127000	3	14580000	14581000	interchromosomal	-34.3962	0
interaction1037	4	5904000	5905000	4	5860000	5861000	43576	-34.2553	0
interaction1038	4	2939000	2940000	4	2930000	2931000	8968	-34.186	0
interaction1040	5	18494000	18495000	1	11790000	11791000	interchromosomal	-34.1489	0
interaction1042	5	10441000	10442000	1	17039000	17040000	interchromosomal	-34.1281	0
interaction1043	4	2945000	2946000	4	2941000	2942000	3955	-34.1049	0
interaction1045	4	3744000	3745000	2	5570000	5571000	interchromosomal	-33.9074	0
interaction1046	4	2950000	2951000	4	2928000	2929000	22001	-33.8683	0
interaction1048	5	14516000	14517000	1	9677000	9678000	interchromosomal	-33.8582	0
interaction1049	4	2961000	2962000	4	2935000	2936000	26689	-33.7814	0
interaction1051	5	23139000	23140000	4	6068000	6069000	interchromosomal	-33.6652	0
interaction1053	5	12472000	12473000	3	12051000	12052000	interchromosomal	-33.6408	0
interaction1054	1	15397000	15398000	1	15299000	15300000	98086	-33.6023	0
interaction1056	5	17252000	17253000	1	4685000	4686000	interchromosomal	-33.5653	0
interaction1058	3	16086000	16087000	2	567000	568000	interchromosomal	-33.5296	0
interaction1059	5	11833000	11834000	5	11720000	11721000	112534	-33.3691	0
interaction1060	5	11954000	11955000	5	11930000	11931000	24090	-33.3644	0
interaction1061	5	20603000	20604000	5	20570000	20571000	33229	-33.3443	0
interaction1062	1	6201000	6202000	1	6193000	6194000	8024	-33.3122	0
interaction1063	1	14867000	14868000	1	14855000	14856000	12155	-33.3122	0
interaction1064	3	13742000	13743000	3	13677000	13678000	65151	-33.3122	0
interaction1066	3	17416000	17417000	2	568000	569000	interchromosomal	-33.2851	0
interaction1068	3	22699000	22700000	1	18014000	18015000	interchromosomal	-33.2088	0
interaction1069	1	15367000	15368000	1	15269000	15270000	98072	-33.1902	0
interaction1070	1	16525000	16526000	1	16515000	16516000	9270	-33.1902	0
interaction1071	1	15485000	15486000	1	15458000	15459000	27670	-33.1617	0
interaction1072	1	15106000	15107000	1	15105000	15106000	1497	-33.1572	0
interaction1073	4	2938000	2939000	4	2924000	2925000	14156	-33.1528	0
interaction1074	5	11895000	11896000	5	11853000	11854000	41973	-33.1305	0
interaction1075	5	11894000	11895000	5	11884000	11885000	10027	-33.1028	0
interaction1076	5	11897000	11898000	5	11867000	11868000	29774	-33.0692	0
interaction1081	5	11793000	11794000	5	11790000	11791000	2336	-32.9086	0
interaction1082	3	22699000	22700000	3	22060000	22061000	639122	-32.8811	0
interaction1083	4	2964000	2965000	4	2954000	2955000	10303	-32.8731	0
interaction1084	4	3210000	3211000	4	3202000	3203000	7653	-32.8659	0
interaction1085	4	3996000	3997000	4	3875000	3876000	121049	-32.8512	0
interaction1088	3	12078000	12079000	1	11900000	11901000	interchromosomal	-32.7694	0
interaction1089	5	4208000	4209000	1	18017000	18018000	interchromosomal	-32.7694	0
interaction1093	5	13218000	13219000	3	16101000	16102000	interchromosomal	-32.6977	0
interaction1094	1	16690000	16691000	1	16684000	16685000	5618	-32.6519	0
interaction1095	1	20090000	20091000	1	20085000	20086000	4721	-32.6519	0
interaction1097	3	2810000	2811000	1	12683000	12684000	interchromosomal	-32.6341	0
interaction1098	4	8029000	8030000	4	8024000	8025000	5333	-32.6341	0
interaction1101	4	2947000	2948000	4	2940000	2941000	7211	-32.5387	0
interaction1102	1	15130000	15131000	1	15122000	15123000	7860	-32.4822	0
interaction1104	3	22063000	22064000	1	21525000	21526000	interchromosomal	-32.4036	0
interaction1105	4	3206000	3207000	4	3201000	3202000	5056	-32.3919	0
interaction1107	5	10377000	10378000	3	22769000	22770000	interchromosomal	-32.3374	0
interaction1108	5	11953000	11954000	5	11932000	11933000	21016	-32.2676	0
interaction1110	5	4209000	4210000	3	22696000	22697000	interchromosomal	-32.2578	0
interaction1111	4	3866000	3867000	4	3850000	3851000	16053	-32.224	0
interaction1112	4	2963000	2964000	4	2943000	2944000	19843	-32.2031	0
interaction1114	5	13218000	13219000	2	3021000	3022000	interchromosomal	-32.1631	0
interaction1115	1	26496000	26497000	1	20887000	20888000	5608714	-32.1127	0
interaction1116	4	9549000	9550000	4	9536000	9537000	13353	-32.1127	0
interaction1118	5	9094000	9095000	2	8035000	8036000	interchromosomal	-32.0844	0
interaction1119	4	2940000	2941000	4	2926000	2927000	14254	-32.0299	0
interaction1120	5	11928000	11929000	5	11823000	11824000	104854	-32.0121	0
interaction1121	4	2964000	2965000	4	2934000	2935000	29650	-31.9635	0
interaction1122	4	10555000	10556000	4	10533000	10534000	21700	-31.866	0
interaction1123	5	11959000	11960000	5	11853000	11854000	106493	-31.7831	0
interaction1124	1	14868000	14869000	1	14853000	14854000	15074	-31.7676	0
interaction1125	3	1967000	1968000	3	1966000	1967000	1446	-31.7373	0
interaction1126	5	14486000	14487000	5	14427000	14428000	59325	-31.7373	0
interaction1128	2	4188000	4189000	1	14238000	14239000	interchromosomal	-31.6754	0
interaction1129	1	23925000	23926000	1	19735000	19736000	4190099	-31.6617	0
interaction1131	3	22661000	22662000	2	5764000	5765000	interchromosomal	-31.6617	0
interaction1132	4	11805000	11806000	4	11780000	11781000	25005	-31.6617	0
interaction1133	4	2963000	2964000	4	2923000	2924000	40111	-31.6087	0
interaction1134	4	7703000	7704000	4	7693000	7694000	9796	-31.589	0
interaction1135	4	2947000	2948000	4	2921000	2922000	26221	-31.5187	0
interaction1136	5	11680000	11681000	5	11677000	11678000	2800	-31.4198	0
interaction1137	1	15325000	15326000	1	15229000	15230000	96251	-31.3587	0
interaction1138	1	9677000	9678000	1	9014000	9015000	662709	-31.2904	0
interaction1139	5	16400000	16401000	5	16395000	16396000	4931	-31.2904	0
interaction1140	5	20597000	20598000	5	20564000	20565000	33269	-31.2776	0
interaction1142	5	11968000	11969000	5	11966000	11967000	1377	-31.2096	0
interaction1143	4	2945000	2946000	4	2923000	2924000	21617	-31.1231	0
interaction1144	1	15351000	15352000	1	15253000	15254000	98104	-31.1061	0
interaction1147	1	15343000	15344000	1	15246000	15247000	97017	-30.9476	0
interaction1148	1	14405000	14406000	1	14360000	14361000	45438	-30.9458	0
interaction1150	5	13009000	13010000	1	16044000	16045000	interchromosomal	-30.9458	0
interaction1151	4	2933000	2934000	4	2929000	2930000	3557	-30.8734	0
interaction1152	4	2956000	2957000	4	2921000	2922000	34483	-30.7376	0
interaction1155	4	5888000	5889000	4	5870000	5871000	17351	-30.6785	0
interaction1156	4	6377000	6378000	3	8094000	8095000	interchromosomal	-30.6785	0
interaction1157	5	3265000	3266000	4	443000	444000	interchromosomal	-30.6785	0
interaction1158	5	12057000	12058000	5	12054000	12055000	2955	-30.6602	0
interaction1160	5	14963000	14964000	2	10878000	10879000	interchromosomal	-30.6558	0
interaction1161	4	3247000	3248000	4	3242000	3243000	4891	-30.6166	0
interaction1162	4	4242000	4243000	4	3994000	3995000	248091	-30.5825	0
interaction1163	1	15841000	15842000	1	15829000	15830000	12159	-30.5179	0
interaction1164	5	11986000	11987000	5	11717000	11718000	268857	-30.5179	0
interaction1165	4	2934000	2935000	4	2929000	2930000	4871	-30.4828	0
interaction1166	4	2963000	2964000	4	2926000	2927000	37077	-30.3949	0
interaction1167	1	15099000	15100000	1	15095000	15096000	3622	-30.3683	0
interaction1168	5	11830000	11831000	5	11827000	11828000	3222	-30.3549	0
interaction1169	1	15125000	15126000	1	15121000	15122000	3952	-30.3518	0
interaction1171	2	2503000	2504000	1	14853000	14854000	interchromosomal	-30.35	0
interaction1173	5	12165000	12166000	3	13190000	13191000	interchromosomal	-30.35	0
interaction1175	3	3124000	3125000	2	50000	51000	interchromosomal	-30.3252	0
interaction1176	5	11755000	11756000	5	11754000	11755000	1443	-30.2976	0
interaction1178	5	11842000	11843000	1	15050000	15051000	interchromosomal	-30.2556	0
interaction1179	5	11931000	11932000	5	11929000	11930000	1959	-30.2509	0
interaction1180	1	15327000	15328000	1	15230000	15231000	97147	-30.2338	0
interaction1181	5	11959000	11960000	5	11946000	11947000	13056	-30.2098	0
interaction1182	4	2943000	2944000	4	2924000	2925000	18822	-30.1067	1e-06
interaction1183	3	15860000	15861000	3	1556000	1557000	14303875	-29.9684	1e-06
interaction1184	1	15109000	15110000	1	15108000	15109000	1144	-29.9589	1e-06
interaction1186	3	16086000	16087000	2	568000	569000	interchromosomal	-29.9446	1e-06
interaction1187	1	15345000	15346000	1	15248000	15249000	97083	-29.9183	1e-06
interaction1188	1	14413000	14414000	1	14367000	14368000	45592	-29.895	1e-06
interaction1189	1	22947000	22948000	1	22912000	22913000	34885	-29.895	1e-06
interaction1190	5	20627000	20628000	5	20594000	20595000	33322	-29.895	1e-06
interaction1191	1	15231000	15232000	1	15108000	15109000	123032	-29.8811	1e-06
interaction1192	1	3857000	3858000	1	3854000	3855000	3579	-29.8189	1e-06
interaction1193	1	15172000	15173000	1	15170000	15171000	2031	-29.8034	1e-06
interaction1194	5	11792000	11793000	5	11789000	11790000	2606	-29.7964	1e-06
interaction1195	1	15123000	15124000	1	15117000	15118000	6065	-29.7932	1e-06
interaction1196	1	15131000	15132000	1	15117000	15118000	13951	-29.7932	1e-06
interaction1197	5	11886000	11887000	5	11854000	11855000	32078	-29.7868	1e-06
interaction1198	1	23490000	23491000	1	23178000	23179000	311648	-29.7844	1e-06
interaction1203	1	15126000	15127000	1	15122000	15123000	3985	-29.7735	1e-06
interaction1204	5	11897000	11898000	5	11863000	11864000	33632	-29.7719	1e-06
interaction1205	4	3244000	3245000	4	3234000	3235000	9242	-29.719	1e-06
interaction1206	5	11949000	11950000	5	11929000	11930000	19937	-29.6546	1e-06
interaction1207	1	27932000	27933000	1	27930000	27931000	1918	-29.6177	1e-06
interaction1208	1	15127000	15128000	1	15123000	15124000	3869	-29.607	1e-06
interaction121	2	3287000	3288000	2	3243000	3244000	43689	-298.183	0
interaction1211	1	15105000	15106000	1	15087000	15088000	17947	-29.515	1e-06
interaction1213	4	3211000	3212000	4	3201000	3202000	10256	-29.51	1e-06
interaction1215	5	13218000	13219000	2	6567000	6568000	interchromosomal	-29.4724	1e-06
interaction1218	4	2946000	2947000	4	2924000	2925000	21924	-29.3309	1e-06
interaction1220	3	12078000	12079000	2	3021000	3022000	interchromosomal	-29.3176	1e-06
interaction1221	2	5961000	5962000	2	3021000	3022000	2939774	-29.3125	1e-06
interaction1222	1	15298000	15299000	1	15177000	15178000	121091	-29.2888	1e-06
interaction1225	3	10007000	10008000	2	1794000	1795000	interchromosomal	-29.2815	1e-06
interaction1227	4	5989000	5990000	1	23120000	23121000	interchromosomal	-29.2815	1e-06
interaction1228	4	13778000	13779000	3	23125000	23126000	interchromosomal	-29.2815	1e-06
interaction1229	4	2929000	2930000	4	2920000	2921000	8320	-29.246	1e-06
interaction1231	4	2070000	2071000	2	3089000	3090000	interchromosomal	-29.0812	1e-06
interaction1232	5	11959000	11960000	5	11874000	11875000	85223	-28.9838	2e-06
interaction1233	5	10338000	10339000	5	10317000	10318000	20704	-28.9722	2e-06
interaction1235	3	22384000	22385000	1	11151000	11152000	interchromosomal	-28.7769	2e-06
interaction1236	5	12838000	12839000	5	12796000	12797000	41973	-28.6891	2e-06
interaction1237	4	2946000	2947000	4	2937000	2938000	8971	-28.5763	2e-06
interaction1238	2	13348000	13349000	2	13154000	13155000	194186	-28.3697	3e-06
interaction1240	4	1753000	1754000	3	13254000	13255000	interchromosomal	-28.3697	3e-06
interaction1242	4	3751000	3752000	1	13184000	13185000	interchromosomal	-28.3254	3e-06
interaction1243	1	14294000	14295000	1	14291000	14292000	3431	-28.2881	3e-06
interaction1244	1	21832000	21833000	1	21796000	21797000	36259	-28.2881	3e-06
interaction1245	4	2956000	2957000	4	2940000	2941000	15595	-28.206	3e-06
interaction1246	4	2954000	2955000	4	2944000	2945000	9727	-28.1867	3e-06
interaction1247	4	2961000	2962000	4	2954000	2955000	7454	-28.1194	4e-06
interaction1248	4	2952000	2953000	4	2944000	2945000	7463	-28.0559	4e-06
interaction1249	5	11789000	11790000	5	11761000	11762000	27607	-28.0473	4e-06
interaction1250	5	11949000	11950000	5	11946000	11947000	3246	-28.0416	4e-06
interaction1251	5	11970000	11971000	5	11958000	11959000	11599	-27.9974	4e-06
interaction1252	5	11875000	11876000	5	11824000	11825000	51156	-27.9649	4e-06
interaction1255	3	10106000	10107000	2	5850000	5851000	interchromosomal	-27.7338	5e-06
interaction1256	4	3992000	3993000	2	3951000	3952000	interchromosomal	-27.7338	5e-06
interaction1257	4	11936000	11937000	4	11931000	11932000	5043	-27.7169	5e-06
interaction1258	1	21831000	21832000	1	21794000	21795000	36324	-27.67	5e-06
interaction1259	1	15361000	15362000	1	15263000	15264000	98094	-27.611	6e-06
interaction1260	4	2956000	2957000	4	2950000	2951000	5698	-27.5987	6e-06
interaction1261	5	11892000	11893000	5	11884000	11885000	7958	-27.4399	7e-06
interaction1262	5	11812000	11813000	5	11714000	11715000	98303	-27.436	7e-06
interaction1263	5	11817000	11818000	5	11693000	11694000	124226	-27.3534	7e-06
interaction1264	4	2954000	2955000	4	2950000	2951000	4003	-27.342	8e-06
interaction1265	4	2946000	2947000	4	2926000	2927000	20014	-27.322	8e-06
interaction1266	1	15250000	15251000	1	15248000	15249000	2153	-27.3158	8e-06
interaction1267	3	13454000	13455000	3	13334000	13335000	120512	-27.3158	8e-06
interaction1268	5	13269000	13270000	5	11833000	11834000	1436501	-27.3158	8e-06
interaction1269	3	17746000	17747000	3	17737000	17738000	8972	-27.2942	8e-06
interaction1270	4	2941000	2942000	4	2924000	2925000	17302	-27.2435	8e-06
interaction1271	4	2945000	2946000	4	2925000	2926000	19966	-27.2366	8e-06
interaction1272	4	3207000	3208000	4	3202000	3203000	5105	-27.2313	8e-06
interaction1274	5	22005000	22006000	4	11680000	11681000	interchromosomal	-27.223	8e-06
interaction1275	1	15485000	15486000	1	15464000	15465000	21002	-27.1861	9e-06
interaction1276	5	11871000	11872000	5	11864000	11865000	6984	-27.1773	9e-06
interaction1277	4	2963000	2964000	4	2954000	2955000	9118	-27.149	9e-06
interaction1278	4	3991000	3992000	4	3842000	3843000	148877	-27.1445	9e-06
interaction1279	2	3015000	3016000	2	2558000	2559000	457160	-27.1313	9e-06
interaction1280	4	2942000	2943000	4	2923000	2924000	18877	-27.0828	1e-05
interaction1281	2	3508000	3509000	2	3374000	3375000	134265	-27.0703	1e-05
interaction1282	4	2943000	2944000	4	2935000	2936000	8424	-27.0591	1e-05
interaction1283	1	15348000	15349000	1	15345000	15346000	3126	-27.0479	1e-05
interaction1284	5	11888000	11889000	5	11864000	11865000	23902	-26.9639	1.1e-05
interaction1285	4	2947000	2948000	4	2941000	2942000	5928	-26.9454	1.1e-05
interaction1286	4	2944000	2945000	4	2939000	2940000	5265	-26.94	1.1e-05
interaction1287	1	15134000	15135000	1	15130000	15131000	3991	-26.9008	1.2e-05
interaction1288	1	15334000	15335000	1	15239000	15240000	95006	-26.8502	1.2e-05
interaction1291	5	2980000	2981000	4	15557000	15558000	interchromosomal	-26.8348	1.2e-05
interaction1292	5	17251000	17252000	1	4685000	4686000	interchromosomal	-26.8348	1.2e-05
interaction1293	1	15131000	15132000	1	15123000	15124000	7895	-26.8058	1.3e-05
interaction1294	1	15122000	15123000	1	15112000	15113000	10011	-26.7828	1.3e-05
interaction1295	4	3253000	3254000	4	3216000	3217000	37044	-26.7718	1.3e-05
interaction1296	5	11885000	11886000	5	11854000	11855000	30855	-26.7637	1.3e-05
interaction1298	4	3224000	3225000	4	3213000	3214000	10927	-26.7268	1.4e-05
interaction1299	4	2954000	2955000	4	2935000	2936000	19182	-26.7173	1.4e-05
interaction1300	5	11952000	11953000	5	11932000	11933000	19823	-26.6954	1.4e-05
interaction1303	1	21840000	21841000	1	21767000	21768000	72560	-26.6701	1.4e-05
interaction1305	4	4242000	4243000	2	3949000	3950000	interchromosomal	-26.6701	1.4e-05
interaction1306	5	14172000	14173000	1	12827000	12828000	interchromosomal	-26.6701	1.4e-05
interaction1307	4	2940000	2941000	4	2921000	2922000	19019	-26.654	1.5e-05
interaction1308	1	15121000	15122000	1	15119000	15120000	2009	-26.6518	1.5e-05
interaction1309	1	15115000	15116000	1	15111000	15112000	3909	-26.6164	1.5e-05
interaction1310	1	15129000	15130000	1	15111000	15112000	17842	-26.6164	1.5e-05
interaction1311	1	15396000	15397000	1	15171000	15172000	225189	-26.6072	1.5e-05
interaction1312	4	2950000	2951000	4	2943000	2944000	6999	-26.5985	1.5e-05
interaction1313	1	14716000	14717000	1	14663000	14664000	52874	-26.5668	1.6e-05
interaction1315	3	4870000	4871000	1	19196000	19197000	interchromosomal	-26.5668	1.6e-05
interaction1316	3	13755000	13756000	3	13685000	13686000	70111	-26.5668	1.6e-05
interaction1317	4	2938000	2939000	4	2922000	2923000	16099	-26.5337	1.6e-05
interaction1319	3	12225000	12226000	3	12213000	12214000	12223	-26.5211	1.6e-05
interaction1320	4	10284000	10285000	2	3582000	3583000	interchromosomal	-26.5211	1.6e-05
interaction1321	1	15298000	15299000	1	15171000	15172000	127114	-26.5111	1.7e-05
interaction1322	4	2948000	2949000	4	2936000	2937000	12008	-26.5032	1.7e-05
interaction1323	4	2941000	2942000	4	2923000	2924000	17706	-26.471	1.7e-05
interaction1324	5	11969000	11970000	5	11958000	11959000	11359	-26.4683	1.7e-05
interaction1325	1	14748000	14749000	1	14716000	14717000	32016	-26.3768	1.9e-05
interaction1326	5	11883000	11884000	5	11863000	11864000	19679	-26.3752	1.9e-05
interaction1327	4	2955000	2956000	4	2924000	2925000	31140	-26.362	1.9e-05
interaction1328	4	2943000	2944000	4	2928000	2929000	15083	-26.3435	2e-05
interaction1329	5	11948000	11949000	5	11930000	11931000	17791	-26.3274	2e-05
interaction1330	4	2962000	2963000	4	2931000	2932000	30871	-26.3122	2e-05
interaction1332	5	11903000	11904000	5	11870000	11871000	32757	-26.3051	2e-05
interaction1333	4	2962000	2963000	4	2947000	2948000	14832	-26.2918	2e-05
interaction1334	1	21848000	21849000	1	21812000	21813000	36198	-26.2618	2.1e-05
interaction1336	5	23135000	23136000	4	6072000	6073000	interchromosomal	-26.2618	2.1e-05
interaction1337	5	11894000	11895000	5	11864000	11865000	30098	-26.1436	2.4e-05
interaction1338	5	11830000	11831000	5	11824000	11825000	5753	-26.0564	2.6e-05
interaction1339	1	15364000	15365000	1	15266000	15267000	98106	-26.0439	2.6e-05
interaction1340	1	14905000	14906000	1	14808000	14809000	97527	-26.002	2.7e-05
interaction1343	4	1874000	1875000	3	10396000	10397000	interchromosomal	-26.002	2.7e-05
interaction1344	5	4325000	4326000	4	1097000	1098000	interchromosomal	-26.002	2.7e-05
interaction1345	1	16224000	16225000	1	16214000	16215000	9943	-25.9474	2.9e-05
interaction1346	1	16525000	16526000	1	16516000	16517000	8983	-25.9474	2.9e-05
interaction1347	2	5271000	5272000	2	5258000	5259000	13513	-25.9474	2.9e-05
interaction1349	5	17406000	17407000	3	12466000	12467000	interchromosomal	-25.9474	2.9e-05
interaction1350	1	15395000	15396000	1	15297000	15298000	98167	-25.8579	3.1e-05
interaction1351	5	11883000	11884000	5	11867000	11868000	16122	-25.8468	3.2e-05
interaction1352	1	15169000	15170000	1	15167000	15168000	1594	-25.7748	3.4e-05
interaction1353	1	21847000	21848000	1	21811000	21812000	36262	-25.7748	3.4e-05
interaction1354	4	2931000	2932000	4	2928000	2929000	3182	-25.7625	3.4e-05
interaction1355	4	2956000	2957000	4	2944000	2945000	11835	-25.7608	3.4e-05
interaction1356	4	2963000	2964000	4	2921000	2922000	41740	-25.6602	3.8e-05
interaction1357	4	2954000	2955000	4	2949000	2950000	5089	-25.6552	3.8e-05
interaction1358	1	16221000	16222000	1	16214000	16215000	6706	-25.625	3.9e-05
interaction1359	4	2955000	2956000	4	2949000	2950000	5693	-25.5582	4.2e-05
interaction1360	2	5264000	5265000	2	5257000	5258000	6825	-25.5573	4.2e-05
interaction1361	2	5271000	5272000	2	5257000	5258000	13557	-25.5573	4.2e-05
interaction1362	5	10337000	10338000	5	10331000	10332000	6452	-25.5573	4.2e-05
interaction1364	4	2292000	2293000	4	2261000	2262000	30561	-25.5471	4.2e-05
interaction1365	4	8746000	8747000	4	8724000	8725000	22378	-25.5471	4.2e-05
interaction1366	5	22616000	22617000	2	2903000	2904000	interchromosomal	-25.5471	4.2e-05
interaction1367	4	2963000	2964000	4	2947000	2948000	15836	-25.5287	4.3e-05
interaction1368	4	10554000	10555000	4	10532000	10533000	21677	-25.4937	4.4e-05
interaction1369	4	2950000	2951000	4	2939000	2940000	11298	-25.465	4.6e-05
interaction1370	5	11902000	11903000	5	11854000	11855000	47920	-25.4275	4.7e-05
interaction1371	4	2961000	2962000	4	2930000	2931000	31435	-25.4093	4.8e-05
interaction1373	5	17900000	17901000	4	5950000	5951000	interchromosomal	-25.3776	5e-05
interaction1374	4	2950000	2951000	4	2941000	2942000	9360	-25.3686	5e-05
interaction1375	5	11888000	11889000	5	11877000	11878000	10955	-25.2769	5.5e-05
interaction1378	4	1917000	1918000	3	12083000	12084000	interchromosomal	-25.2743	5.5e-05
interaction1379	5	10318000	10319000	3	3124000	3125000	interchromosomal	-25.2743	5.5e-05
interaction1380	5	11902000	11903000	5	11876000	11877000	26213	-25.2615	5.5e-05
interaction1381	4	2955000	2956000	4	2940000	2941000	14934	-25.246	5.6e-05
interaction1382	1	15335000	15336000	1	15238000	15239000	97090	-25.2267	5.7e-05
interaction1384	3	17113000	17114000	1	18162000	18163000	interchromosomal	-25.1711	6.1e-05
interaction1386	3	11374000	11375000	1	16597000	16598000	interchromosomal	-25.1389	6.2e-05
interaction1387	4	2948000	2949000	4	2921000	2922000	26759	-25.0794	6.6e-05
interaction1388	4	2934000	2935000	4	2921000	2922000	13129	-25.0585	6.8e-05
interaction1389	5	11795000	11796000	5	11793000	11794000	2112	-24.9675	7.4e-05
interaction1390	1	15955000	15956000	1	13629000	13630000	2325985	-24.9285	7.7e-05
interaction1391	5	11890000	11891000	5	11879000	11880000	10819	-24.9003	7.9e-05
interaction1393	5	13266000	13267000	4	3019000	3020000	interchromosomal	-24.8907	8e-05
interaction1394	4	2964000	2965000	4	2946000	2947000	17930	-24.8864	8e-05
interaction1395	1	15239000	15240000	1	15237000	15238000	2199	-24.8778	8.1e-05
interaction1396	4	2943000	2944000	4	2926000	2927000	17050	-24.874	8.1e-05
interaction1397	3	9450000	9451000	3	9442000	9443000	8258	-24.8541	8.2e-05
interaction1399	5	4792000	4793000	3	23133000	23134000	interchromosomal	-24.8541	8.2e-05
interaction1400	5	20616000	20617000	5	20583000	20584000	33363	-24.8541	8.2e-05
interaction1402	4	3871000	3872000	2	3951000	3952000	interchromosomal	-24.8329	8.4e-05
interaction1403	4	2962000	2963000	4	2946000	2947000	16045	-24.8135	8.5e-05
interaction1404	5	11894000	11895000	5	11853000	11854000	41139	-24.8047	8.6e-05
interaction1405	4	2953000	2954000	4	2925000	2926000	28048	-24.7594	9e-05
interaction1406	4	2964000	2965000	4	2948000	2949000	16426	-24.7583	9e-05
interaction1408	4	5950000	5951000	1	8454000	8455000	interchromosomal	-24.6633	9.9e-05
interaction1409	4	2955000	2956000	4	2946000	2947000	8882	-24.638	0.000101
interaction1413	4	2954000	2955000	4	2940000	2941000	13718	-24.5947	0.000106
interaction1414	1	21804000	21805000	1	21768000	21769000	36220	-24.5842	0.000107
interaction1417	3	3808000	3809000	1	13822000	13823000	interchromosomal	-24.5826	0.000107
interaction1418	3	8792000	8793000	3	8637000	8638000	155578	-24.5826	0.000107
interaction1420	5	10326000	10327000	3	22756000	22757000	interchromosomal	-24.5826	0.000107
interaction1421	5	15737000	15738000	5	15730000	15731000	6816	-24.5826	0.000107
interaction1423	4	2944000	2945000	4	2928000	2929000	16092	-24.568	0.000108
interaction1425	3	3124000	3125000	2	53000	54000	interchromosomal	-24.5485	0.00011
interaction1426	4	3226000	3227000	4	3215000	3216000	10808	-24.5485	0.00011
interaction1427	4	2964000	2965000	4	2942000	2943000	22362	-24.5355	0.000111
interaction1429	5	13206000	13207000	3	17416000	17417000	interchromosomal	-24.515	0.000113
interaction1430	5	11885000	11886000	5	11866000	11867000	18858	-24.4987	0.000115
interaction1431	1	15348000	15349000	1	15250000	15251000	98040	-24.4836	0.000116
interaction1433	5	10337000	10338000	2	50000	51000	interchromosomal	-24.4399	0.000121
interaction1434	4	3207000	3208000	4	3205000	3206000	2503	-24.4128	0.000125
interaction1435	5	11954000	11955000	5	11947000	11948000	7337	-24.3817	0.000129
interaction1436	4	2943000	2944000	4	2930000	2931000	13377	-24.3528	0.000132
interaction1437	1	15376000	15377000	1	15278000	15279000	98146	-24.3473	0.000132
interaction1440	4	5826000	5827000	1	21244000	21245000	interchromosomal	-24.3473	0.000132
interaction1441	5	237000	238000	4	7000	8000	interchromosomal	-24.3473	0.000132
interaction1442	5	13757000	13758000	5	9922000	9923000	3835081	-24.3473	0.000132
interaction1443	4	2946000	2947000	4	2927000	2928000	19260	-24.3395	0.000133
interaction1444	5	11873000	11874000	5	11857000	11858000	16054	-24.3326	0.000134
interaction1445	1	15100000	15101000	1	15094000	15095000	5743	-24.2974	0.000139
interaction1446	4	2962000	2963000	4	2933000	2934000	29331	-24.2912	0.00014
interaction1447	4	2926000	2927000	4	2923000	2924000	2844	-24.2628	0.000144
interaction1448	5	11890000	11891000	5	11872000	11873000	17905	-24.2499	0.000145
interaction1449	4	3996000	3997000	4	3849000	3850000	146241	-24.2498	0.000145
interaction1450	1	15130000	15131000	1	15116000	15117000	13948	-24.1995	0.000153
interaction1451	1	15134000	15135000	1	15116000	15117000	17876	-24.1995	0.000153
interaction1452	1	15350000	15351000	1	15252000	15253000	98069	-24.1624	0.000158
interaction1453	1	15134000	15135000	1	15126000	15127000	7880	-24.1554	0.000159
interaction1455	4	3738000	3739000	3	13607000	13608000	interchromosomal	-24.1418	0.000161
interaction1456	5	20608000	20609000	5	20575000	20576000	33332	-24.1411	0.000161
interaction1457	1	15134000	15135000	1	15113000	15114000	21618	-24.1353	0.000162
interaction1458	4	2940000	2941000	4	2937000	2938000	3042	-24.1339	0.000162
interaction1459	4	2952000	2953000	4	2926000	2927000	25792	-24.1249	0.000164
interaction146	5	11676000	11677000	5	11672000	11673000	4314	-253.38	0
interaction1460	4	3251000	3252000	4	3244000	3245000	7176	-24.1163	0.000165
interaction1461	5	11902000	11903000	5	11860000	11861000	41998	-24.1071	0.000166
interaction1462	4	2948000	2949000	4	2942000	2943000	5896	-24.0326	0.000179
interaction1463	4	3253000	3254000	4	3198000	3199000	54902	-24.0268	0.00018
interaction1464	2	3503000	3504000	2	3369000	3370000	134076	-24.0223	0.000181
interaction1466	1	12821000	12822000	1	8797000	8798000	4024253	-24.0039	0.000183
interaction1467	3	2812000	2813000	1	12681000	12682000	interchromosomal	-24.0039	0.000183
interaction1469	5	10521000	10522000	4	4931000	4932000	interchromosomal	-24.0039	0.000183
interaction1470	4	2938000	2939000	4	2925000	2926000	12866	-23.9956	0.000185
interaction1471	4	3224000	3225000	4	3208000	3209000	15900	-23.9811	0.000187
interaction1474	1	15101000	15102000	1	15097000	15098000	3995	-23.9612	0.000191
interaction1476	5	4793000	4794000	3	23135000	23136000	interchromosomal	-23.9588	0.000191
interaction1477	4	3251000	3252000	4	3246000	3247000	4923	-23.9524	0.000192
interaction1478	1	15128000	15129000	1	15118000	15119000	9967	-23.9179	0.000199
interaction1479	5	11761000	11762000	5	11758000	11759000	2799	-23.9175	0.000199
interaction1480	4	2937000	2938000	4	2924000	2925000	13141	-23.9132	0.000199
interaction1481	4	3237000	3238000	4	3234000	3235000	2398	-23.9066	0.0002
interaction1483	4	3875000	3876000	1	14850000	14851000	interchromosomal	-23.9011	0.000201
interaction1484	4	3875000	3876000	4	3850000	3851000	24991	-23.9011	0.000201
interaction1485	1	15133000	15134000	1	15111000	15112000	21854	-23.8958	0.000202
interaction1486	1	15396000	15397000	1	15177000	15178000	219141	-23.8881	0.000203
interaction1487	4	2931000	2932000	4	2921000	2922000	10017	-23.8853	0.000204
interaction1489	3	22696000	22697000	1	21525000	21526000	interchromosomal	-23.8711	0.000207
interaction1490	1	18017000	18018000	1	3784000	3785000	14232474	-23.8451	0.000212
interaction1492	5	13218000	13219000	2	581000	582000	interchromosomal	-23.817	0.000218
interaction1494	5	14172000	14173000	4	10541000	10542000	interchromosomal	-23.7964	0.000222
interaction1495	2	6593000	6594000	2	5961000	5962000	632074	-23.7945	0.000222
interaction1496	4	2962000	2963000	4	2920000	2921000	41382	-23.7761	0.000226
interaction1497	4	2939000	2940000	4	2935000	2936000	4058	-23.7437	0.000233
interaction1498	1	15834000	15835000	1	15822000	15823000	12161	-23.6507	0.000256
interaction1499	5	11946000	11947000	5	11756000	11757000	189856	-23.6436	0.000258
interaction1500	5	11885000	11886000	5	11871000	11872000	14108	-23.6328	0.00026
interaction1501	4	2955000	2956000	4	2944000	2945000	11256	-23.6182	0.000264
interaction1502	4	2948000	2949000	4	2939000	2940000	8943	-23.6032	0.000268
interaction1503	5	11959000	11960000	5	11873000	11874000	86560	-23.5864	0.000272
interaction1504	4	2948000	2949000	4	2928000	2929000	19935	-23.5562	0.00028
interaction1505	5	11884000	11885000	5	11853000	11854000	31009	-23.5502	0.000282
interaction1506	1	15369000	15370000	1	15271000	15272000	98061	-23.5192	0.00029
interaction1507	4	2953000	2954000	4	2941000	2942000	11955	-23.4887	0.000299
interaction1508	4	2952000	2953000	4	2939000	2940000	12761	-23.4287	0.000317
interaction1509	2	5109000	5110000	2	5096000	5097000	13721	-23.4	0.000326
interaction1510	5	10375000	10376000	5	10334000	10335000	40933	-23.4	0.000326
interaction1511	2	8691000	8692000	2	8688000	8689000	2950	-23.3355	0.000347
interaction1512	3	1179000	1180000	3	917000	918000	262224	-23.3355	0.000347
interaction1513	3	9927000	9928000	3	9924000	9925000	2859	-23.3355	0.000347
interaction1514	5	11890000	11891000	5	11859000	11860000	31009	-23.3102	0.000356
interaction1515	4	2943000	2944000	4	2923000	2924000	20079	-23.307	0.000357
interaction1516	5	11886000	11887000	5	11876000	11877000	9743	-23.302	0.000358
interaction1518	2	3638000	3639000	1	15419000	15420000	interchromosomal	-23.2913	0.000362
interaction1519	4	2931000	2932000	4	2922000	2923000	9683	-23.2508	0.000376
interaction1520	5	11889000	11890000	5	11878000	11879000	11035	-23.2342	0.000382
interaction1521	4	2948000	2949000	4	2930000	2931000	17907	-23.1215	0.000428
interaction1522	1	21842000	21843000	1	21806000	21807000	36252	-23.1004	0.000437
interaction1523	4	2932000	2933000	4	2928000	2929000	3628	-23.0637	0.000453
interaction1524	3	12917000	12918000	3	12914000	12915000	2725	-23.0259	0.00047
interaction1525	5	11897000	11898000	5	11883000	11884000	13867	-22.9562	0.000503
interaction1526	5	11890000	11891000	5	11853000	11854000	36739	-22.9405	0.000511
interaction1527	4	2927000	2928000	4	2923000	2924000	4010	-22.9283	0.000517
interaction1528	4	2951000	2952000	4	2923000	2924000	27533	-22.899	0.000532
interaction1530	3	15330000	15331000	2	2042000	2043000	interchromosomal	-22.8657	0.000549
interaction1531	4	2942000	2943000	4	2925000	2926000	17331	-22.863	0.00055
interaction1532	1	6203000	6204000	1	6191000	6192000	12037	-22.8217	0.000572
interaction1533	1	23503000	23504000	1	23184000	23185000	318292	-22.8217	0.000572
interaction1534	5	14475000	14476000	5	14416000	14417000	59145	-22.8217	0.000572
interaction1535	5	20614000	20615000	5	20581000	20582000	33294	-22.8217	0.000572
interaction1537	4	10560000	10561000	4	10555000	10556000	4716	-22.7355	0.000622
interaction1538	5	18194000	18195000	1	13138000	13139000	interchromosomal	-22.7355	0.000622
interaction1539	5	11677000	11678000	5	11674000	11675000	2863	-22.5698	0.000734
interaction1540	1	15349000	15350000	1	15251000	15252000	98095	-22.5212	0.00077
interaction1541	4	2950000	2951000	4	2923000	2924000	27078	-22.4905	0.000794
interaction1543	5	17900000	17901000	1	8454000	8455000	interchromosomal	-22.4753	0.000805
interaction1544	4	2943000	2944000	4	2939000	2940000	4322	-22.4335	0.000838
interaction1548	2	12572000	12573000	1	7358000	7359000	interchromosomal	-22.4111	0.000853
interaction1549	3	2725000	2726000	3	2720000	2721000	4638	-22.4111	0.000853
interaction1550	3	8791000	8792000	3	8638000	8639000	153039	-22.4111	0.000853
interaction1551	3	9728000	9729000	1	7360000	7361000	interchromosomal	-22.4111	0.000853
interaction1552	4	2069000	2070000	2	3085000	3086000	interchromosomal	-22.4111	0.000853
interaction1554	4	2943000	2944000	4	2933000	2934000	10193	-22.3969	0.000864
interaction1555	5	11902000	11903000	5	11872000	11873000	30097	-22.3941	0.000866
interaction1556	5	11889000	11890000	5	11853000	11854000	35895	-22.3379	0.000916
interaction1557	5	12059000	12060000	5	12054000	12055000	4967	-22.3038	0.000947
interaction1558	1	15409000	15410000	1	15311000	15312000	97985	-22.2802	0.000969
interaction1559	4	2964000	2965000	4	2923000	2924000	41179	-22.2489	0.000999
interaction1560	5	11951000	11952000	5	11933000	11934000	18089	-22.2027	0.001045
interaction1561	4	2947000	2948000	4	2934000	2935000	13010	-22.201	0.001047
interaction1562	5	11954000	11955000	5	11949000	11950000	4812	-22.2002	0.001047
interaction1564	3	22699000	22700000	1	7718000	7719000	interchromosomal	-22.1561	0.001092
interaction1565	4	2961000	2962000	4	2939000	2940000	22617	-22.1368	0.001113
interaction1567	5	12130000	12131000	4	4558000	4559000	interchromosomal	-22.1285	0.001121
interaction1568	4	7703000	7704000	4	7690000	7691000	13044	-22.1021	0.00115
interaction1570	5	11985000	11986000	4	3019000	3020000	interchromosomal	-22.0768	0.001178
interaction1571	1	12954000	12955000	1	12949000	12950000	5416	-22.0741	0.001178
interaction1573	4	5881000	5882000	4	5863000	5864000	17378	-22.0741	0.001178
interaction1574	4	11113000	11114000	1	21451000	21452000	interchromosomal	-22.0741	0.001178
interaction1575	4	16480000	16481000	4	16379000	16380000	100680	-22.0741	0.001178
interaction1576	3	12254000	12255000	3	12245000	12246000	9625	-22.0526	0.001202
interaction1577	4	2938000	2939000	4	2921000	2922000	17164	-22.0355	0.001222
interaction1579	5	11954000	11955000	5	11934000	11935000	19965	-21.9957	0.00127
interaction1580	2	6568000	6569000	2	1754000	1755000	4813867	-21.9451	0.001335
interaction1582	3	12214000	12215000	1	15190000	15191000	interchromosomal	-21.8247	0.001504
interaction1583	5	11842000	11843000	5	11720000	11721000	122191	-21.8098	0.001526
interaction1584	1	27932000	27933000	1	27929000	27930000	2234	-21.7916	0.001551
interaction1586	5	15353000	15354000	2	5488000	5489000	interchromosomal	-21.7916	0.001551
interaction1588	5	11812000	11813000	5	11322000	11323000	489818	-21.7417	0.001627
interaction1591	4	3870000	3871000	2	3952000	3953000	interchromosomal	-21.7294	0.001646
interaction1594	1	20134000	20135000	1	20121000	20122000	12713	-21.6673	0.001746
interaction1595	5	14464000	14465000	5	14405000	14406000	59248	-21.6673	0.001746
interaction1596	1	15101000	15102000	1	15093000	15094000	7760	-21.652	0.001771
interaction1597	4	3250000	3251000	4	3243000	3244000	7179	-21.652	0.001771
interaction1598	5	11948000	11949000	5	11934000	11935000	13697	-21.634	0.001802
interaction160	4	2949000	2950000	4	2927000	2928000	21829	-242.4	0
interaction1600	4	3850000	3851000	3	14434000	14435000	interchromosomal	-21.5964	0.001869
interaction1601	4	3205000	3206000	4	3202000	3203000	2605	-21.5561	0.001945
interaction1602	5	11892000	11893000	5	11863000	11864000	28983	-21.5522	0.001951
interaction1604	5	11985000	11986000	1	15047000	15048000	interchromosomal	-21.5509	0.001951
interaction1605	5	11902000	11903000	5	11861000	11862000	41029	-21.5248	0.002001
interaction1608	5	11948000	11949000	5	11932000	11933000	16268	-21.4992	0.00205
interaction1609	4	3255000	3256000	4	3253000	3254000	2463	-21.4704	0.002108
interaction1610	1	15332000	15333000	1	15235000	15236000	97015	-21.4592	0.002128
interaction1612	5	12031000	12032000	3	13607000	13608000	interchromosomal	-21.4592	0.002128
interaction1613	1	15132000	15133000	1	15118000	15119000	13958	-21.4484	0.00215
interaction1614	4	3244000	3245000	4	3237000	3238000	6841	-21.4381	0.002171
interaction1615	4	2942000	2943000	4	2926000	2927000	15970	-21.4155	0.002219
interaction1616	1	15108000	15109000	1	15106000	15107000	2194	-21.4092	0.00223
interaction1617	4	3208000	3209000	4	3205000	3206000	2614	-21.4092	0.00223
interaction1618	2	2543000	2544000	2	581000	582000	1961930	-21.4047	0.002239
interaction1619	5	11895000	11896000	5	11867000	11868000	28118	-21.3927	0.002264
interaction1620	1	15130000	15131000	1	15112000	15113000	17866	-21.3714	0.002312
interaction1621	1	14474000	14475000	1	14363000	14364000	110625	-21.3291	0.00241
interaction1622	4	3211000	3212000	4	3208000	3209000	2658	-21.3228	0.002424
interaction1623	1	15101000	15102000	1	15087000	15088000	13497	-21.3167	0.002437
interaction1624	1	15322000	15323000	1	15101000	15102000	221480	-21.3137	0.002443
interaction1625	4	3251000	3252000	4	3234000	3235000	16396	-21.3021	0.00247
interaction1626	4	3214000	3215000	4	3203000	3204000	10364	-21.2966	0.002482
interaction1627	4	3875000	3876000	4	3849000	3850000	25241	-21.2808	0.00252
interaction1628	1	15128000	15129000	1	15124000	15125000	3938	-21.2734	0.002537
interaction1629	1	15121000	15122000	1	15111000	15112000	9933	-21.2551	0.002582
interaction163	1	16523000	16524000	1	16514000	16515000	9113	-235.307	0
interaction1630	5	11902000	11903000	5	11857000	11858000	45176	-21.236	0.002631
interaction1633	5	11894000	11895000	5	11871000	11872000	22942	-21.214	0.002684
interaction1636	1	17141000	17142000	1	17136000	17137000	5054	-21.162	0.002814
interaction1638	1	21842000	21843000	1	21770000	21771000	72418	-21.162	0.002814
interaction1639	3	4871000	4872000	1	19195000	19196000	interchromosomal	-21.162	0.002814
interaction1641	5	10322000	10323000	3	22752000	22753000	interchromosomal	-21.162	0.002814
interaction1642	4	2949000	2950000	4	2920000	2921000	28817	-21.1556	0.00283
interaction1643	4	2953000	2954000	4	2938000	2939000	14769	-21.1359	0.002884
interaction1644	4	2964000	2965000	4	2928000	2929000	35986	-21.0868	0.003028
interaction1645	5	11890000	11891000	5	11857000	11858000	33033	-21.0683	0.003083
interaction1646	5	11954000	11955000	5	11756000	11757000	198375	-21.0453	0.003152
interaction1647	4	2949000	2950000	4	2939000	2940000	9981	-21.0355	0.003181
interaction1648	5	11901000	11902000	5	11827000	11828000	74621	-21.0315	0.003192
interaction1651	2	3638000	3639000	1	15487000	15488000	interchromosomal	-21.0023	0.003267
interaction1652	2	4885000	4886000	1	17037000	17038000	interchromosomal	-21.0023	0.003267
interaction1655	4	1751000	1752000	3	13565000	13566000	interchromosomal	-21.0023	0.003267
interaction1656	4	2903000	2904000	4	2901000	2902000	2177	-21.0023	0.003267
interaction1657	4	13779000	13780000	3	23126000	23127000	interchromosomal	-21.0023	0.003267
interaction1658	5	6687000	6688000	5	6683000	6684000	3976	-21.0023	0.003267
interaction1659	5	11893000	11894000	5	11857000	11858000	36155	-20.9659	0.003386
interaction166	5	11761000	11762000	5	11759000	11760000	2033	-229.469	0
interaction1661	1	22615000	22616000	1	22558000	22559000	56973	-20.8605	0.003753
interaction1662	1	23420000	23421000	1	23299000	23300000	120382	-20.8605	0.003753
interaction1663	5	17605000	17606000	5	17597000	17598000	8453	-20.8605	0.003753
interaction1665	3	22387000	22388000	1	11150000	11151000	interchromosomal	-20.8169	0.003913
interaction1666	4	1701000	1702000	4	1699000	1700000	1945	-20.8169	0.003913
interaction1667	5	11881000	11882000	5	11864000	11865000	16928	-20.8056	0.003956
interaction1668	4	2939000	2940000	4	2931000	2932000	7942	-20.7601	0.004137
interaction1669	3	13182000	13183000	3	13180000	13181000	2080	-20.7337	0.004243
interaction1670	4	3257000	3258000	4	3254000	3255000	2593	-20.7337	0.004243
interaction1671	4	2944000	2945000	4	2931000	2932000	12771	-20.7193	0.004302
interaction1672	4	2945000	2946000	4	2937000	2938000	8136	-20.6377	0.004665
interaction1673	1	15356000	15357000	1	15258000	15259000	98086	-20.6196	0.004747
interaction1674	4	2944000	2945000	4	2921000	2922000	22910	-20.6098	0.004791
interaction1675	1	21811000	21812000	1	21775000	21776000	36273	-20.5163	0.005254
interaction1676	5	18473000	18474000	5	10203000	10204000	8269833	-20.5163	0.005254
interaction1677	4	2940000	2941000	4	2923000	2924000	17288	-20.3883	0.005968
interaction1678	2	2670000	2671000	2	2643000	2644000	27400	-20.3366	0.006277
interaction1679	3	22239000	22240000	3	16716000	16717000	5523155	-20.3366	0.006277
interaction1680	1	21848000	21849000	1	21776000	21777000	72477	-20.258	0.006787
interaction1683	2	733000	734000	2	711000	712000	21814	-20.2108	0.007089
interaction1684	2	4876000	4877000	1	17046000	17047000	interchromosomal	-20.2108	0.007089
interaction1685	2	12570000	12571000	1	7360000	7361000	interchromosomal	-20.2108	0.007089
interaction1686	3	8440000	8441000	3	8431000	8432000	9444	-20.2108	0.007089
interaction1687	3	22389000	22390000	3	22385000	22386000	4393	-20.1855	0.007267
interaction1688	5	11872000	11873000	5	11853000	11854000	18945	-20.1838	0.007275
interaction169	1	14408000	14409000	1	14362000	14363000	45710	-225.485	0
interaction1690	5	11888000	11889000	5	11866000	11867000	22011	-20.1746	0.007333
interaction1691	4	2938000	2939000	4	2928000	2929000	10385	-20.1532	0.007488
interaction1692	4	2954000	2955000	4	2930000	2931000	24132	-20.1262	0.007688
interaction1693	1	21826000	21827000	1	21814000	21815000	11574	-20.1186	0.007742
interaction1695	5	10376000	10377000	3	22769000	22770000	interchromosomal	-20.0566	0.008227
interaction1698	4	4894000	4895000	3	14414000	14415000	interchromosomal	-19.999	0.008695
interaction1699	5	14964000	14965000	2	10877000	10878000	interchromosomal	-19.999	0.008695
interaction17	3	14203000	14204000	3	14193000	14194000	10400	-943.158	0
interaction170	1	14409000	14410000	1	14363000	14364000	45699	-225.485	0
interaction1700	1	13936000	13937000	1	13930000	13931000	6027	-19.9453	0.009153
interaction1701	1	13937000	13938000	1	13930000	13931000	6249	-19.9453	0.009153
interaction1703	3	15300000	15301000	1	16520000	16521000	interchromosomal	-19.9453	0.009153
interaction1704	5	11885000	11886000	5	11877000	11878000	8091	-19.9435	0.009164
interaction1705	5	11889000	11890000	5	11877000	11878000	12026	-19.918	0.009395
interaction1708	3	12210000	12211000	1	13138000	13139000	interchromosomal	-19.8952	0.009578
interaction1709	3	22389000	22390000	1	11151000	11152000	interchromosomal	-19.8952	0.009578
interaction1711	5	18194000	18195000	4	1845000	1846000	interchromosomal	-19.8952	0.009578
interaction1712	5	11890000	11891000	5	11854000	11855000	35904	-19.8587	0.009928
interaction1714	4	3751000	3752000	1	13185000	13186000	interchromosomal	-19.8483	0.010021
interaction1715	5	11875000	11876000	5	11862000	11863000	12773	-19.8226	0.010275
interaction1716	1	15835000	15836000	1	15822000	15823000	12587	-19.8042	0.01046
interaction1719	4	3989000	3990000	1	14238000	14239000	interchromosomal	-19.7629	0.010883
interaction1720	4	1709000	1710000	4	1703000	1704000	5856	-19.7501	0.011016
interaction1722	1	15369000	15370000	1	15275000	15276000	93834	-19.7239	0.011289
interaction1723	5	1667000	1668000	1	2411000	2412000	interchromosomal	-19.7239	0.011289
interaction1724	2	45000	46000	2	19000	20000	25817	-19.5882	0.012921
interaction1725	5	11788000	11789000	5	11762000	11763000	26767	-19.5727	0.013117
interaction1726	4	2963000	2964000	4	2946000	2947000	16881	-19.5656	0.013201
interaction1727	1	23307000	23308000	1	23300000	23301000	7357	-19.5586	0.013287
interaction1728	1	15411000	15412000	1	15409000	15410000	2321	-19.5305	0.013658
interaction1729	4	2942000	2943000	4	2921000	2922000	20893	-19.4711	0.014485
interaction1731	4	3249000	3250000	4	3232000	3233000	16646	-19.4538	0.014712
interaction1732	5	12031000	12032000	2	4934000	4935000	interchromosomal	-19.4538	0.014712
interaction1734	2	5962000	5963000	1	11899000	11900000	interchromosomal	-19.4083	0.015379
interaction1735	1	18586000	18587000	1	16271000	16272000	2315092	-19.3854	0.015691
interaction1736	3	10566000	10567000	3	10548000	10549000	18316	-19.3854	0.015691
interaction1737	4	2732000	2733000	4	2730000	2731000	2236	-19.3854	0.015691
interaction1738	5	20611000	20612000	5	20578000	20579000	33297	-19.3854	0.015691
interaction1739	5	24020000	24021000	5	12463000	12464000	11556417	-19.3854	0.015691
interaction1740	5	11886000	11887000	5	11872000	11873000	14200	-19.2965	0.017139
interaction1741	1	15333000	15334000	1	15236000	15237000	97108	-19.293	0.017189
interaction1742	5	11833000	11834000	5	11329000	11330000	504177	-19.2603	0.01774
interaction1743	5	11937000	11938000	5	11329000	11330000	608335	-19.2603	0.01774
interaction1744	4	2934000	2935000	4	2931000	2932000	3254	-19.23	0.018276
interaction1745	4	3245000	3246000	4	3240000	3241000	4991	-19.2018	0.018788
interaction1746	1	15138000	15139000	1	15136000	15137000	1517	-19.1884	0.019031
interaction1747	1	15485000	15486000	1	15465000	15466000	20735	-19.1755	0.019245
interaction1749	5	10325000	10326000	3	22755000	22756000	interchromosomal	-19.1755	0.019245
interaction1752	2	3966000	3967000	1	16512000	16513000	interchromosomal	-19.1391	0.019878
interaction1753	3	13190000	13191000	2	3952000	3953000	interchromosomal	-19.1391	0.019878
interaction1755	4	3236000	3237000	4	3234000	3235000	2272	-19.1391	0.019878
interaction1756	4	3842000	3843000	3	13190000	13191000	interchromosomal	-19.1391	0.019878
interaction1757	5	11794000	11795000	5	11791000	11792000	2514	-19.1286	0.020076
interaction1758	4	3241000	3242000	4	3230000	3231000	11487	-19.1168	0.020305
interaction1760	3	17404000	17405000	2	1755000	1756000	interchromosomal	-19.1061	0.020499
interaction1761	1	20124000	20125000	1	20111000	20112000	12658	-19.0882	0.020833
interaction1762	1	21838000	21839000	1	21802000	21803000	36173	-19.0882	0.020833
interaction1763	1	29475000	29476000	1	17812000	17813000	11662413	-19.0882	0.020833
interaction1765	5	10337000	10338000	2	53000	54000	interchromosomal	-19.0665	0.021267
interaction1766	1	15336000	15337000	1	15334000	15335000	2121	-19.0643	0.021302
interaction1768	3	15713000	15714000	1	15190000	15191000	interchromosomal	-19.0573	0.021427
interaction177	5	15686000	15687000	5	15672000	15673000	13631	-219.95	0
interaction1770	4	4894000	4895000	3	12050000	12051000	interchromosomal	-19.0483	0.021595
interaction1771	5	11897000	11898000	5	11866000	11867000	30906	-19.0459	0.021635
interaction1773	3	12085000	12086000	2	572000	573000	interchromosomal	-19.0396	0.021747
interaction1774	1	15135000	15136000	1	15113000	15114000	21893	-19.0312	0.021894
interaction1776	3	17411000	17412000	2	1748000	1749000	interchromosomal	-19.0312	0.021894
interaction1777	4	2952000	2953000	4	2921000	2922000	31143	-18.9941	0.022708
interaction1779	5	13206000	13207000	2	2558000	2559000	interchromosomal	-18.9921	0.022728
interaction178	5	11900000	11901000	5	11865000	11866000	35395	-219.763	0
interaction1780	1	15324000	15325000	1	15228000	15229000	96261	-18.9849	0.02288
interaction1781	1	15332000	15333000	1	15230000	15231000	101480	-18.9643	0.023344
interaction1783	3	22060000	22061000	1	3781000	3782000	interchromosomal	-18.9513	0.023622
interaction1784	4	2955000	2956000	4	2936000	2937000	19646	-18.9397	0.023883
interaction1785	4	3231000	3232000	4	3226000	3227000	4971	-18.939	0.023888
interaction1786	4	2964000	2965000	4	2938000	2939000	25766	-18.9203	0.024324
interaction1787	4	3231000	3232000	4	3216000	3217000	15619	-18.9105	0.024552
interaction1788	5	11961000	11962000	5	11957000	11958000	4535	-18.8591	0.025831
interaction1789	4	3211000	3212000	4	3209000	3210000	2543	-18.8575	0.025857
interaction179	5	11682000	11683000	5	11675000	11676000	7092	-217.769	0
interaction1790	4	3232000	3233000	4	3227000	3228000	4860	-18.845	0.026169
interaction1791	1	14871000	14872000	1	14851000	14852000	20116	-18.8408	0.026191
interaction1792	1	15378000	15379000	1	15280000	15281000	98103	-18.8408	0.026191
interaction1793	2	3793000	3794000	2	1327000	1328000	2465648	-18.8408	0.026191
interaction1795	4	17949000	17950000	4	17701000	17702000	247891	-18.8408	0.026191
interaction1796	5	10521000	10522000	2	6464000	6465000	interchromosomal	-18.8408	0.026191
interaction1797	4	2956000	2957000	4	2935000	2936000	21132	-18.8317	0.026416
interaction1799	5	13218000	13219000	2	2543000	2544000	interchromosomal	-18.822	0.026644
interaction1801	5	11751000	11752000	1	14850000	14851000	interchromosomal	-18.8079	0.026991
interaction1802	4	2955000	2956000	4	2928000	2929000	27007	-18.783	0.027656
interaction1803	5	11946000	11947000	5	11929000	11930000	16332	-18.7657	0.028125
interaction1804	4	3232000	3233000	4	3198000	3199000	33671	-18.763	0.028185
interaction1805	4	2961000	2962000	4	2942000	2943000	19534	-18.7462	0.028645
interaction1806	5	11874000	11875000	5	11862000	11863000	11970	-18.743	0.028723
interaction1807	4	2946000	2947000	4	2941000	2942000	4818	-18.7244	0.029244
interaction1809	4	2955000	2956000	4	2945000	2946000	9641	-18.7113	0.029597
interaction1810	4	3206000	3207000	4	3203000	3204000	2609	-18.7073	0.029701
interaction1811	1	15125000	15126000	1	15111000	15112000	13975	-18.7	0.029902
interaction1812	4	2962000	2963000	4	2944000	2945000	18050	-18.6834	0.030384
interaction1813	4	2954000	2955000	4	2921000	2922000	32822	-18.6607	0.031066
interaction1815	3	12078000	12079000	2	5961000	5962000	interchromosomal	-18.6538	0.031245
interaction1816	2	5961000	5962000	2	581000	582000	5379649	-18.6466	0.031455
interaction1817	1	15298000	15299000	1	15173000	15174000	125075	-18.6398	0.031653
interaction1818	1	21810000	21811000	1	21774000	21775000	36299	-18.6312	0.031837
interaction1819	2	4848000	4849000	2	4839000	4840000	8749	-18.6312	0.031837
interaction182	5	11939000	11940000	5	11817000	11818000	121553	-214.272	0
interaction1820	2	5269000	5270000	2	5262000	5263000	6799	-18.6312	0.031837
interaction1821	3	12753000	12754000	3	12744000	12745000	9730	-18.6312	0.031837
interaction1822	3	16216000	16217000	3	16096000	16097000	120127	-18.6312	0.031837
interaction1824	5	12044000	12045000	5	11737000	11738000	306960	-18.5397	0.03485
interaction1825	5	11959000	11960000	5	11756000	11757000	203356	-18.5286	0.035219
interaction1826	5	11915000	11916000	5	11863000	11864000	52070	-18.5157	0.035656
interaction1828	1	15314000	15315000	1	15218000	15219000	96111	-18.515	0.035656
interaction1829	2	896000	897000	2	886000	887000	9891	-18.515	0.035656
interaction183	5	11679000	11680000	5	11675000	11676000	4312	-211.665	0
interaction1830	3	2116000	2117000	1	1925000	1926000	interchromosomal	-18.515	0.035656
interaction1831	3	10567000	10568000	3	10549000	10550000	18219	-18.515	0.035656
interaction1832	5	11867000	11868000	5	11859000	11860000	8072	-18.5114	0.035693
interaction1833	5	11892000	11893000	5	11880000	11881000	12219	-18.4719	0.03711
interaction1835	2	3583000	3584000	1	20826000	20827000	interchromosomal	-18.4512	0.037803
interaction1837	5	11747000	11748000	2	9192000	9193000	interchromosomal	-18.4512	0.037803
interaction1838	4	2956000	2957000	4	2942000	2943000	14025	-18.4441	0.038052
interaction184	4	2952000	2953000	4	2942000	2943000	9790	-211.525	0
interaction1840	4	9077000	9078000	4	9072000	9073000	4740	-18.2949	0.044082
interaction1841	5	10253000	10254000	5	10247000	10248000	5673	-18.2949	0.044082
interaction1842	5	12213000	12214000	3	14413000	14414000	interchromosomal	-18.2949	0.044082
interaction1843	4	2954000	2955000	4	2942000	2943000	11970	-18.2931	0.044136
interaction1844	4	3213000	3214000	4	3211000	3212000	2435	-18.2364	0.046687
interaction1845	4	2940000	2941000	4	2925000	2926000	15428	-18.2341	0.04677
interaction1846	4	2962000	2963000	4	2941000	2942000	20740	-18.1768	0.0495
interaction1847	5	11673000	11674000	5	11671000	11672000	1592	-18.1704	0.049792
interaction1849	5	23137000	23138000	4	6069000	6070000	interchromosomal	-18.1577	0.050374
interaction1850	4	2956000	2957000	4	2928000	2929000	27709	-18.1435	0.051065
interaction1851	4	2943000	2944000	4	2934000	2935000	8722	-18.0795	0.054412
interaction1853	4	4555000	4556000	2	3766000	3767000	interchromosomal	-18.0362	0.056693
interaction1854	4	7130000	7131000	4	7117000	7118000	13359	-18.0362	0.056693
interaction1855	5	10335000	10336000	5	10319000	10320000	16119	-18.0362	0.056693
interaction1856	5	11874000	11875000	5	11854000	11855000	19990	-17.9942	0.059094
interaction1857	4	2948000	2949000	4	2941000	2942000	7130	-17.9467	0.061938
interaction1858	5	10313000	10314000	5	10308000	10309000	5230	-17.928	0.063073
interaction1859	5	11882000	11883000	5	11866000	11867000	15922	-17.9277	0.063073
interaction1860	4	2964000	2965000	4	2926000	2927000	38264	-17.9252	0.063183
interaction1861	5	11828000	11829000	5	11824000	11825000	4148	-17.9119	0.063995
interaction1862	4	2952000	2953000	4	2925000	2926000	27196	-17.8858	0.06565
interaction1863	1	15368000	15369000	1	15270000	15271000	98054	-17.8308	0.069283
interaction1864	5	11851000	11852000	5	11827000	11828000	24268	-17.8308	0.069283
interaction1865	4	2944000	2945000	4	2934000	2935000	9754	-17.8271	0.069505
interaction1866	1	20124000	20125000	1	20112000	20113000	12402	-17.7444	0.07538
interaction1867	2	2863000	2864000	2	2858000	2859000	4919	-17.7444	0.07538
interaction1868	5	20609000	20610000	5	20576000	20577000	33307	-17.7444	0.07538
interaction1871	3	12220000	12221000	1	15829000	15830000	interchromosomal	-17.7432	0.07538
interaction1872	5	11778000	11779000	1	15825000	15826000	interchromosomal	-17.7432	0.07538
interaction1873	4	3259000	3260000	4	3221000	3222000	37793	-17.6636	0.081498
interaction1874	4	2955000	2956000	4	2927000	2928000	27927	-17.6477	0.082762
interaction1875	4	2949000	2950000	4	2941000	2942000	8176	-17.6182	0.085197
interaction1876	1	15168000	15169000	1	15166000	15167000	1610	-17.5912	0.087439
interaction1877	1	15478000	15479000	1	15472000	15473000	6720	-17.5912	0.087439
interaction1878	4	2956000	2957000	4	2926000	2927000	29896	-17.5817	0.088223
interaction1879	4	2943000	2944000	4	2922000	2923000	20927	-17.4983	0.095846
interaction1880	4	2946000	2947000	4	2921000	2922000	24894	-17.4947	0.096141
interaction1882	3	16716000	16717000	2	4225000	4226000	interchromosomal	-17.4638	0.099048
interaction1884	3	13606000	13607000	1	13799000	13800000	interchromosomal	-17.4076	0.104665
interaction1885	1	21826000	21827000	1	21778000	21779000	47818	-17.3556	0.110194
interaction1886	5	11890000	11891000	5	11863000	11864000	26586	-17.2612	0.121041
interaction1887	5	11886000	11887000	5	11874000	11875000	12297	-17.2384	0.123766
interaction1888	1	12727000	12728000	1	9677000	9678000	3050533	-17.2206	0.125857
interaction1889	5	10337000	10338000	5	10317000	10318000	19988	-17.2206	0.125857
interaction1890	1	6773000	6774000	1	6767000	6768000	5840	-17.2042	0.127595
interaction1892	3	16197000	16198000	3	16095000	16096000	101880	-17.2042	0.127595
interaction1894	5	19027000	19028000	1	9081000	9082000	interchromosomal	-17.2042	0.127595
interaction1895	1	15102000	15103000	1	15099000	15100000	3173	-17.1985	0.128263
interaction1896	1	13936000	13937000	1	13931000	13932000	5877	-17.1814	0.130399
interaction1897	5	11865000	11866000	5	11853000	11854000	11952	-17.0971	0.141791
interaction1898	4	2964000	2965000	4	2930000	2931000	34360	-17.0913	0.142543
interaction1899	4	3212000	3213000	4	3202000	3203000	10223	-17.0779	0.144398
interaction1900	1	17547000	17548000	1	17544000	17545000	3262	-17.0185	0.153074
interaction1901	5	12040000	12041000	5	12009000	12010000	31148	-17.0185	0.153074
interaction1902	4	2949000	2950000	4	2937000	2938000	11765	-17.0094	0.154393
interaction1904	5	12035000	12036000	2	5572000	5573000	interchromosomal	-16.9653	0.161171
interaction1905	4	2935000	2936000	4	2929000	2930000	6320	-16.9643	0.16126
interaction1906	1	15354000	15355000	1	15256000	15257000	98099	-16.9176	0.168884
interaction1907	5	11710000	11711000	5	11701000	11702000	8408	-16.9004	0.171724
interaction1908	4	3217000	3218000	4	3197000	3198000	20405	-16.8954	0.172484
interaction191	5	11677000	11678000	5	11673000	11674000	4349	-204.898	0
interaction1910	4	4932000	4933000	1	15150000	15151000	interchromosomal	-16.8743	0.175975
interaction1911	2	5969000	5970000	2	1747000	1748000	4221886	-16.8542	0.179454
interaction1913	5	12066000	12067000	4	4670000	4671000	interchromosomal	-16.835	0.182739
interaction1914	4	2941000	2942000	4	2921000	2922000	20399	-16.8172	0.185939
interaction1915	1	15196000	15197000	1	15194000	15195000	2060	-16.8167	0.185939
interaction1916	4	3257000	3258000	4	3200000	3201000	57472	-16.7992	0.188918
interaction1918	5	12066000	12067000	4	4675000	4676000	interchromosomal	-16.7992	0.188918
interaction1920	1	9444000	9445000	1	9438000	9439000	6506	-16.7989	0.188918
interaction1921	1	13934000	13935000	1	13928000	13929000	6045	-16.7989	0.188918
interaction1922	1	23418000	23419000	1	23297000	23298000	120408	-16.7989	0.188918
interaction1924	3	16697000	16698000	3	16692000	16693000	5036	-16.7989	0.188918
interaction1925	4	5948000	5949000	1	8456000	8457000	interchromosomal	-16.7989	0.188918
interaction1926	4	9073000	9074000	4	9056000	9057000	17712	-16.7989	0.188918
interaction1929	4	3744000	3745000	1	15184000	15185000	interchromosomal	-16.7663	0.193917
interaction1930	4	3843000	3844000	2	3951000	3952000	interchromosomal	-16.7663	0.193917
interaction1931	4	3992000	3993000	4	3843000	3844000	149041	-16.7663	0.193917
interaction1932	5	12633000	12634000	5	12624000	12625000	9084	-16.7509	0.19683
interaction1933	1	15238000	15239000	1	15236000	15237000	2098	-16.7361	0.19956
interaction1934	2	2557000	2558000	2	568000	569000	1989834	-16.7361	0.19956
interaction1935	4	2961000	2962000	4	2943000	2944000	18094	-16.7334	0.199998
interaction1936	5	11827000	11828000	5	11824000	11825000	2594	-16.6845	0.209904
interaction1937	3	14434000	14435000	3	13832000	13833000	601564	-16.6823	0.210145
interaction1938	5	11842000	11843000	5	11329000	11330000	513852	-16.6823	0.210145
interaction1939	5	11897000	11898000	5	11853000	11854000	43964	-16.6691	0.212822
interaction194	4	9075000	9076000	4	9070000	9071000	4730	-200.962	0
interaction1941	2	3015000	3016000	2	567000	568000	2447770	-16.647	0.21726
interaction1942	3	15330000	15331000	1	19344000	19345000	interchromosomal	-16.647	0.21726
interaction1944	3	16102000	16103000	2	6593000	6594000	interchromosomal	-16.636	0.219318
interaction1945	4	3240000	3241000	4	3229000	3230000	11477	-16.636	0.219318
interaction1946	5	8721000	8722000	5	6207000	6208000	2514389	-16.6355	0.219318
interaction1947	5	11714000	11715000	5	11688000	11689000	25840	-16.6052	0.225937
interaction1949	4	4967000	4968000	3	12246000	12247000	interchromosomal	-16.5863	0.230007
interaction1950	5	11950000	11951000	5	11929000	11930000	20617	-16.584	0.230425
interaction1951	5	11688000	11689000	5	11322000	11323000	365459	-16.5602	0.235864
interaction1952	1	15345000	15346000	1	15250000	15251000	94861	-16.552	0.237442
interaction1953	4	3200000	3201000	4	3197000	3198000	2594	-16.552	0.237442
interaction1954	5	13269000	13270000	5	11842000	11843000	1426839	-16.552	0.237442
interaction1955	5	11897000	11898000	5	11889000	11890000	8062	-16.5427	0.239543
interaction1956	5	11952000	11953000	5	11933000	11934000	18717	-16.526	0.243437
interaction1959	1	15326000	15327000	1	15228000	15229000	97997	-16.5144	0.24566
interaction1960	3	12246000	12247000	1	15190000	15191000	interchromosomal	-16.5144	0.24566
interaction1961	5	12130000	12131000	1	15190000	15191000	interchromosomal	-16.5144	0.24566
interaction1963	3	17411000	17412000	2	572000	573000	interchromosomal	-16.5075	0.24711
interaction1964	1	6203000	6204000	1	6192000	6193000	11691	-16.4814	0.253517
interaction1966	5	11842000	11843000	1	15040000	15041000	interchromosomal	-16.4424	0.263325
interaction1968	3	17403000	17404000	2	1756000	1757000	interchromosomal	-16.4323	0.265713
interaction1969	1	15328000	15329000	1	15231000	15232000	97017	-16.4181	0.269382
interaction1972	4	3992000	3993000	1	14853000	14854000	interchromosomal	-16.4136	0.270057
interaction1974	4	3248000	3249000	4	3231000	3232000	16651	-16.4048	0.272296
interaction1976	5	4208000	4209000	3	22696000	22697000	interchromosomal	-16.4006	0.273177
interaction1977	1	15337000	15338000	1	15094000	15095000	243127	-16.3964	0.274174
interaction1978	1	15127000	15128000	1	15117000	15118000	9978	-16.3845	0.277327
interaction1979	4	2956000	2957000	4	2933000	2934000	22909	-16.3708	0.280997
interaction1980	1	15132000	15133000	1	15110000	15111000	21896	-16.3627	0.282866
interaction1981	1	15132000	15133000	1	15120000	15121000	11821	-16.3627	0.282866
interaction1982	4	3209000	3210000	4	3201000	3202000	7617	-16.3627	0.282866
interaction1983	1	15332000	15333000	1	15328000	15329000	4167	-16.3593	0.283683
interaction1984	4	3227000	3228000	4	3198000	3199000	28904	-16.3527	0.285413
interaction1985	1	15101000	15102000	1	15095000	15096000	5808	-16.3346	0.290472
interaction1987	5	13266000	13267000	5	11717000	11718000	1548891	-16.3205	0.294307
interaction1989	4	3213000	3214000	4	3203000	3204000	10245	-16.2874	0.303619
interaction199	2	3494000	3495000	2	3303000	3304000	191178	-196.578	0
interaction1990	4	3995000	3996000	4	3875000	3876000	120746	-16.2874	0.303619
interaction1992	1	14474000	14475000	1	14409000	14410000	64853	-16.2853	0.304104
interaction1994	3	22063000	22064000	1	3784000	3785000	interchromosomal	-16.2792	0.305662
interaction1995	4	3251000	3252000	4	3241000	3242000	9838	-16.2677	0.309026
interaction1996	5	11886000	11887000	5	11867000	11868000	19160	-16.263	0.31034
interaction1998	3	17403000	17404000	2	6567000	6568000	interchromosomal	-16.2623	0.31034
interaction1999	2	6567000	6568000	2	581000	582000	5985672	-16.2606	0.310606
interaction200	5	11792000	11793000	5	11790000	11791000	2101	-193.714	0
interaction2000	1	15485000	15486000	1	15478000	15479000	7001	-16.2601	0.310606
interaction2001	1	15259000	15260000	1	15226000	15227000	33080	-16.2555	0.311875
interaction2002	1	15108000	15109000	1	15099000	15100000	8866	-16.2444	0.315193
interaction2003	4	3241000	3242000	4	3237000	3238000	4176	-16.2429	0.315509
interaction2004	1	15396000	15397000	1	15173000	15174000	223156	-16.2329	0.318361
interaction2005	1	15396000	15397000	1	15175000	15176000	221172	-16.2329	0.318361
interaction2006	4	3241000	3242000	4	3234000	3235000	6590	-16.2263	0.32032
interaction2007	1	23507000	23508000	1	23178000	23179000	329404	-16.2249	0.32032
interaction2010	2	13422000	13423000	2	10879000	10880000	2543071	-16.2249	0.32032
interaction2011	3	12561000	12562000	2	2108000	2109000	interchromosomal	-16.2249	0.32032
interaction2013	4	5021000	5022000	3	13803000	13804000	interchromosomal	-16.2249	0.32032
interaction2014	5	13995000	13996000	2	929000	930000	interchromosomal	-16.2249	0.32032
interaction2015	1	7721000	7722000	1	3784000	3785000	3936903	-16.2153	0.322414
interaction2016	1	15098000	15099000	1	15097000	15098000	1567	-16.202	0.326567
interaction2018	3	12078000	12079000	2	581000	582000	interchromosomal	-16.2003	0.326815
interaction2019	1	15298000	15299000	1	15175000	15176000	123088	-16.189	0.330347
interaction2020	4	2932000	2933000	4	2920000	2921000	11682	-16.1722	0.33577
interaction2021	5	11678000	11679000	5	11677000	11678000	1447	-16.1331	0.349007
interaction2022	5	11951000	11952000	5	11756000	11757000	195038	-16.1002	0.360507
interaction2023	5	11928000	11929000	5	11828000	11829000	99646	-16.087	0.365114
interaction2024	4	2954000	2955000	4	2939000	2940000	15210	-16.0807	0.367247
interaction2025	5	11954000	11955000	5	11874000	11875000	80305	-16.0705	0.370798
interaction2026	5	11959000	11960000	5	11865000	11866000	94327	-16.069	0.371199
interaction2027	5	11861000	11862000	5	11827000	11828000	33959	-16.0664	0.371956
interaction2028	5	11902000	11903000	5	11873000	11874000	29194	-16.0295	0.385767
interaction2030	1	23419000	23420000	1	23298000	23299000	120350	-16.0129	0.390479
interaction2033	3	12916000	12917000	3	12914000	12915000	2440	-16.0129	0.390479
interaction2034	3	13090000	13091000	1	24438000	24439000	interchromosomal	-16.0129	0.390479
interaction2035	4	9544000	9545000	4	9495000	9496000	48545	-16.0129	0.390479
interaction2036	5	22617000	22618000	2	2903000	2904000	interchromosomal	-16.0129	0.390479
interaction2037	5	22833000	22834000	1	4685000	4686000	interchromosomal	-16.0129	0.390479
interaction2038	4	2952000	2953000	4	2943000	2944000	8747	-15.9725	0.406369
interaction2039	4	2962000	2963000	4	2938000	2939000	23784	-15.9639	0.409694
interaction2040	5	11894000	11895000	5	11866000	11867000	28226	-15.9467	0.41659
interaction2041	5	11889000	11890000	5	11871000	11872000	17833	-15.8937	0.439039
interaction2042	4	2952000	2953000	4	2920000	2921000	31999	-15.8782	0.445704
interaction2043	1	14404000	14405000	1	14358000	14359000	45726	-15.8345	0.464683
interaction2044	5	10377000	10378000	5	10332000	10333000	44869	-15.8345	0.464683
interaction2045	5	19715000	19716000	5	17468000	17469000	2246982	-15.8345	0.464683
interaction2046	5	23542000	23543000	5	23496000	23497000	45780	-15.8345	0.464683
interaction2047	5	11889000	11890000	5	11880000	11881000	8898	-15.8028	0.479429
interaction2048	4	2964000	2965000	4	2922000	2923000	42333	-15.7757	0.492358
interaction2049	5	11885000	11886000	5	11872000	11873000	12891	-15.7486	0.505628
interaction205	1	21831000	21832000	1	21795000	21796000	36219	-189.871	0
interaction2050	1	10280000	10281000	1	10271000	10272000	9356	-15.6822	0.539315
interaction2051	1	14455000	14456000	1	14388000	14389000	66942	-15.6822	0.539315
interaction2052	2	5851000	5852000	2	5846000	5847000	4790	-15.6822	0.539315
interaction2053	5	20607000	20608000	5	20573000	20574000	33395	-15.6822	0.539315
interaction2054	1	14406000	14407000	1	14360000	14361000	45782	-15.5504	0.612868
interaction2058	3	13910000	13911000	2	3765000	3766000	interchromosomal	-15.5504	0.612868
interaction2059	3	17114000	17115000	1	18162000	18163000	interchromosomal	-15.5504	0.612868
interaction2060	4	9550000	9551000	4	9495000	9496000	55354	-15.5504	0.612868
interaction2062	5	11928000	11929000	5	11875000	11876000	52841	-15.5481	0.614028
interaction2063	5	11706000	11707000	5	11701000	11702000	4905	-15.516	0.633753
interaction2066	4	13944000	13945000	2	14916000	14917000	interchromosomal	-15.4846	0.652697
interaction2067	5	12967000	12968000	4	1977000	1978000	interchromosomal	-15.4846	0.652697
interaction2068	1	15108000	15109000	1	15101000	15102000	6788	-15.4628	0.666713
interaction2069	5	11952000	11953000	5	11916000	11917000	36443	-15.4535	0.672608
interaction2070	1	8824000	8825000	1	8787000	8788000	36917	-15.4353	0.681347
interaction2072	2	13425000	13426000	2	10876000	10877000	2548401	-15.4353	0.681347
interaction2073	3	22581000	22582000	3	16718000	16719000	5863432	-15.4353	0.681347
interaction2077	5	2979000	2980000	4	15557000	15558000	interchromosomal	-15.4353	0.681347
interaction2078	5	11602000	11603000	4	3932000	3933000	interchromosomal	-15.4353	0.681347
interaction2079	5	12542000	12543000	1	22697000	22698000	interchromosomal	-15.4353	0.681347
interaction2080	5	18132000	18133000	4	11137000	11138000	interchromosomal	-15.4353	0.681347
interaction2081	5	11897000	11898000	5	11854000	11855000	42620	-15.3944	0.709466
interaction2082	5	11889000	11890000	5	11864000	11865000	24822	-15.3858	0.715264
interaction2083	1	21806000	21807000	1	21770000	21771000	36129	-15.3339	0.752299
interaction2084	4	1736000	1737000	4	1732000	1733000	3959	-15.3339	0.752299
interaction2085	4	10558000	10559000	4	10532000	10533000	26164	-15.3339	0.752299
interaction2086	4	2953000	2954000	4	2924000	2925000	29131	-15.2593	0.810123
interaction2087	1	15481000	15482000	1	15474000	15475000	6971	-15.2437	0.821294
interaction2088	1	16220000	16221000	1	16217000	16218000	3241	-15.2437	0.821294
interaction2090	4	10284000	10285000	3	19777000	19778000	interchromosomal	-15.2437	0.821294
interaction2091	4	2955000	2956000	4	2923000	2924000	31984	-15.2362	0.827114
interaction2092	4	2962000	2963000	4	2934000	2935000	27829	-15.2026	0.854961
interaction2093	5	11959000	11960000	5	11947000	11948000	12423	-15.1792	0.874786
interaction2094	5	11902000	11903000	5	11853000	11854000	49178	-15.1764	0.876781
interaction2096	1	16222000	16223000	1	16215000	16216000	6637	-15.0905	0.953167
interaction2097	1	16225000	16226000	1	16222000	16223000	3311	-15.0905	0.953167
interaction2098	4	14285000	14286000	1	8455000	8456000	interchromosomal	-15.0905	0.953167
interaction2099	5	10374000	10375000	5	10334000	10335000	39516	-15.0905	0.953167
interaction2100	4	2964000	2965000	4	2924000	2925000	39739	-15.0623	0.979999
interaction2101	5	11878000	11879000	5	11866000	11867000	11967	-15.0545	0.987195
interaction2102	5	11870000	11871000	5	11854000	11855000	16007	-15.0445	0.996604
interaction2104	5	11778000	11779000	3	12215000	12216000	interchromosomal	-15.0249	1
interaction2105	5	11886000	11887000	5	11871000	11872000	15341	-14.9994	1
interaction2106	1	14407000	14408000	1	14362000	14363000	45500	-14.9651	1
interaction2107	4	2954000	2955000	4	2934000	2935000	19775	-14.9588	1
interaction2108	5	11949000	11950000	5	11931000	11932000	17834	-14.9315	1
interaction2109	4	2964000	2965000	4	2927000	2928000	37105	-14.9275	1
interaction2111	4	10559000	10560000	4	10532000	10533000	26466	-14.9106	1
interaction2112	4	13779000	13780000	3	23125000	23126000	interchromosomal	-14.9106	1
interaction2113	5	10375000	10376000	5	10333000	10334000	41459	-14.9106	1
interaction2114	4	2954000	2955000	4	2945000	2946000	9184	-14.909	1
interaction2115	4	2954000	2955000	4	2922000	2923000	32232	-14.8958	1
interaction2116	4	2951000	2952000	4	2922000	2923000	28907	-14.8631	1
interaction2117	1	21831000	21832000	1	21764000	21765000	67772	-14.8606	1
interaction2119	5	13961000	13962000	2	1506000	1507000	interchromosomal	-14.8606	1
interaction212	1	23491000	23492000	1	23177000	23178000	313976	-178.812	0
interaction2120	5	11669000	11670000	5	11668000	11669000	1267	-14.8373	1
interaction2121	1	14451000	14452000	1	14341000	14342000	110132	-14.8146	1
interaction2122	1	21812000	21813000	1	21776000	21777000	36178	-14.8146	1
interaction2123	1	6198000	6199000	1	6196000	6197000	2013	-14.8001	1
interaction2124	1	14412000	14413000	1	14367000	14368000	45523	-14.8001	1
interaction2125	1	15316000	15317000	1	15219000	15220000	96340	-14.8001	1
interaction2126	1	22615000	22616000	1	22551000	22552000	63299	-14.8001	1
interaction213	5	11682000	11683000	5	11679000	11680000	2810	-178.162	0
interaction2130	4	3739000	3740000	1	15189000	15190000	interchromosomal	-14.7721	1
interaction2131	4	4177000	4178000	2	4516000	4517000	interchromosomal	-14.7721	1
interaction2132	2	2551000	2552000	2	1748000	1749000	803080	-14.7327	1
interaction2133	1	21838000	21839000	1	21820000	21821000	17680	-14.6961	1
interaction2134	4	2953000	2954000	4	2947000	2948000	5918	-14.6819	1
interaction2135	4	2939000	2940000	4	2933000	2934000	5931	-14.6777	1
interaction2136	4	2964000	2965000	4	2949000	2950000	15356	-14.6774	1
interaction2137	5	11948000	11949000	5	11928000	11929000	19567	-14.6622	1
interaction2138	4	2941000	2942000	4	2920000	2921000	20738	-14.659	1
interaction2140	4	5950000	5951000	1	13489000	13490000	interchromosomal	-14.6302	1
interaction2142	3	17416000	17417000	2	1743000	1744000	interchromosomal	-14.6004	1
interaction2144	5	23139000	23140000	4	6067000	6068000	interchromosomal	-14.6004	1
interaction2145	5	11951000	11952000	5	11916000	11917000	35469	-14.5356	1
interaction2147	2	5269000	5270000	2	5263000	5264000	6564	-14.5216	1
interaction2150	4	3750000	3751000	1	13183000	13184000	interchromosomal	-14.4762	1
interaction2151	1	23300000	23301000	1	23204000	23205000	95920	-14.3991	1
interaction2153	4	3868000	3869000	2	4188000	4189000	interchromosomal	-14.3991	1
interaction2154	5	22005000	22006000	5	8628000	8629000	13377513	-14.3991	1
interaction2155	5	11880000	11881000	5	11864000	11865000	15893	-14.3969	1
interaction2159	5	10522000	10523000	4	4932000	4933000	interchromosomal	-14.366	1
interaction216	5	11678000	11679000	5	11674000	11675000	4305	-172.242	0
interaction2160	1	15194000	15195000	1	15148000	15149000	45891	-14.3505	1
interaction2162	4	4675000	4676000	3	8542000	8543000	interchromosomal	-14.3358	1
interaction2165	3	3119000	3120000	1	6307000	6308000	interchromosomal	-14.3297	1
interaction2167	5	2980000	2981000	4	15556000	15557000	interchromosomal	-14.3297	1
interaction2168	5	10436000	10437000	1	17046000	17047000	interchromosomal	-14.3297	1
interaction2169	1	15197000	15198000	1	15195000	15196000	2134	-14.3218	1
interaction217	5	11761000	11762000	5	11760000	11761000	1008	-171.665	0
interaction2170	1	21528000	21529000	1	7718000	7719000	13810490	-14.3218	1
interaction2171	2	5974000	5975000	2	568000	569000	5406437	-14.3083	1
interaction2173	4	4558000	4559000	3	13517000	13518000	interchromosomal	-14.3083	1
interaction2174	5	11872000	11873000	5	11854000	11855000	17921	-14.2947	1
interaction2175	5	11953000	11954000	5	11934000	11935000	18835	-14.2885	1
interaction2177	2	4188000	4189000	1	14239000	14240000	interchromosomal	-14.2831	1
interaction2179	2	5968000	5969000	2	1748000	1749000	4220279	-14.2712	1
interaction218	5	11681000	11682000	5	11674000	11675000	7095	-170.395	0
interaction2180	5	11717000	11718000	1	15046000	15047000	interchromosomal	-14.2712	1
interaction2181	4	2955000	2956000	4	2938000	2939000	16940	-14.2643	1
interaction2182	2	6606000	6607000	2	1742000	1743000	4864623	-14.2598	1
interaction2183	4	2938000	2939000	4	2923000	2924000	15104	-14.2333	1
interaction2185	5	4209000	4210000	1	21526000	21527000	interchromosomal	-14.2283	1
interaction2186	5	11871000	11872000	5	11854000	11855000	16870	-14.2219	1
interaction2187	5	12030000	12031000	5	11781000	11782000	248981	-14.2185	1
interaction2189	4	4177000	4178000	1	14440000	14441000	interchromosomal	-14.2091	1
interaction2190	5	12059000	12060000	5	12053000	12054000	5961	-14.2026	1
interaction2192	3	14392000	14393000	1	14387000	14388000	interchromosomal	-14.1913	1
interaction2193	5	11842000	11843000	5	11694000	11695000	148347	-14.1913	1
interaction2194	4	2936000	2937000	4	2921000	2922000	14857	-14.1592	1
interaction2195	1	14454000	14455000	1	14387000	14388000	66843	-14.1591	1
interaction2196	5	11714000	11715000	5	11322000	11323000	391466	-14.1591	1
interaction2197	5	11950000	11951000	5	11874000	11875000	76105	-14.1571	1
interaction2199	5	4209000	4210000	3	13373000	13374000	interchromosomal	-14.1446	1
interaction2200	4	2945000	2946000	4	2938000	2939000	7068	-14.1379	1
interaction2201	5	11869000	11870000	5	11824000	11825000	44899	-14.1371	1
interaction2203	2	5570000	5571000	1	15184000	15185000	interchromosomal	-14.1244	1
interaction2204	5	11883000	11884000	5	11854000	11855000	28765	-14.1242	1
interaction2206	5	11839000	11840000	1	15043000	15044000	interchromosomal	-14.1181	1
interaction2207	5	11763000	11764000	5	11760000	11761000	2608	-14.1142	1
interaction2208	4	3870000	3871000	4	3842000	3843000	27946	-14.1119	1
interaction221	5	11898000	11899000	5	11828000	11829000	69920	-166.509	0
interaction2210	1	15106000	15107000	1	15104000	15105000	1608	-14.106	1
interaction2211	5	11937000	11938000	1	15040000	15041000	interchromosomal	-14.106	1
interaction2212	4	3238000	3239000	4	3226000	3227000	12329	-14.1002	1
interaction2213	4	3252000	3253000	4	3238000	3239000	13946	-14.1002	1
interaction2214	4	3255000	3256000	4	3238000	3239000	16401	-14.1002	1
interaction2215	4	2951000	2952000	4	2921000	2922000	30062	-14.0957	1
interaction2216	2	2558000	2559000	2	1742000	1743000	816226	-14.0837	1
interaction2218	4	3737000	3738000	2	5577000	5578000	interchromosomal	-14.0735	1
interaction2219	4	3255000	3256000	4	3252000	3253000	2656	-14.0638	1
interaction222	5	11794000	11795000	5	11790000	11791000	4182	-165.334	0
interaction2220	5	11680000	11681000	5	11672000	11673000	8574	-14.0608	1
interaction2221	5	11903000	11904000	5	11875000	11876000	27714	-14.0605	1
interaction2222	1	15240000	15241000	1	15094000	15095000	145969	-14.0458	1
interaction2224	4	2964000	2965000	4	2933000	2934000	31171	-14.0442	1
interaction2226	3	15330000	15331000	1	9677000	9678000	interchromosomal	-14.0295	1
interaction2227	2	2543000	2544000	2	1756000	1757000	787016	-14.0257	1
interaction2228	5	12016000	12017000	5	11780000	11781000	235770	-14.0257	1
interaction223	5	11965000	11966000	5	11957000	11958000	7730	-165.059	0
interaction2230	2	2544000	2545000	2	1755000	1756000	788538	-14.0219	1
interaction2232	5	13218000	13219000	2	2544000	2545000	interchromosomal	-14.0219	1
interaction2233	4	2944000	2945000	4	2938000	2939000	5647	-14.0041	1
interaction2234	1	15122000	15123000	1	15116000	15117000	5988	-14.0011	1
interaction2235	4	2962000	2963000	4	2948000	2949000	13870	-13.9952	1
interaction2236	1	15126000	15127000	1	15112000	15113000	13906	-13.9828	1
interaction2237	1	15235000	15236000	1	15228000	15229000	6481	-13.9828	1
interaction2239	3	16101000	16102000	2	581000	582000	interchromosomal	-13.9828	1
interaction2240	1	12023000	12024000	1	12011000	12012000	12241	-13.9821	1
interaction2241	1	14902000	14903000	1	14812000	14813000	89899	-13.9821	1
interaction2242	1	15352000	15353000	1	15254000	15255000	98100	-13.9821	1
interaction2244	3	13739000	13740000	3	13680000	13681000	59561	-13.9821	1
interaction2245	5	20619000	20620000	5	20586000	20587000	33250	-13.9821	1
interaction2246	4	3045000	3046000	4	3042000	3043000	2860	-13.9799	1
interaction2247	4	3213000	3214000	4	3210000	3211000	2631	-13.9771	1
interaction2248	1	15132000	15133000	1	15114000	15115000	17859	-13.9717	1
interaction2249	1	15131000	15132000	1	15113000	15114000	17942	-13.9411	1
interaction2250	4	3253000	3254000	4	3248000	3249000	4872	-13.9292	1
interaction2251	4	3258000	3259000	4	3221000	3222000	37142	-13.9273	1
interaction2252	1	15113000	15114000	1	15101000	15102000	11906	-13.9237	1
interaction2253	1	15127000	15128000	1	15113000	15114000	13945	-13.9237	1
interaction2254	4	3232000	3233000	4	3216000	3217000	15690	-13.9201	1
interaction2255	4	3213000	3214000	4	3208000	3209000	5076	-13.9133	1
interaction2256	1	15357000	15358000	1	15226000	15227000	131141	-13.9117	1
interaction2259	5	11890000	11891000	5	11877000	11878000	12839	-13.9013	1
interaction2260	4	2952000	2953000	4	2922000	2923000	29937	-13.8973	1
interaction2262	3	17403000	17404000	2	1755000	1756000	interchromosomal	-13.8939	1
interaction2263	3	17403000	17404000	3	12078000	12079000	5325162	-13.8939	1
interaction2264	2	6567000	6568000	2	1755000	1756000	4811754	-13.8926	1
interaction2266	1	15109000	15110000	1	15099000	15100000	9564	-13.8849	1
interaction2267	1	14473000	14474000	1	14409000	14410000	64683	-13.8824	1
interaction2269	4	2964000	2965000	4	2931000	2932000	32877	-13.8682	1
interaction2270	4	3234000	3235000	4	3229000	3230000	5075	-13.866	1
interaction2271	1	15137000	15138000	1	15101000	15102000	35862	-13.864	1
interaction2272	5	11879000	11880000	5	11859000	11860000	19983	-13.8505	1
interaction2274	5	13218000	13219000	2	1755000	1756000	interchromosomal	-13.8497	1
interaction2275	4	2930000	2931000	4	2922000	2923000	8185	-13.8468	1
interaction2276	2	6593000	6594000	2	3021000	3022000	3571545	-13.8442	1
interaction2277	5	11889000	11890000	5	11879000	11880000	9849	-13.8279	1
interaction2278	4	2954000	2955000	4	2947000	2948000	7051	-13.8054	1
interaction2279	5	11928000	11929000	5	11827000	11828000	100964	-13.7579	1
interaction2280	5	11928000	11929000	5	11869000	11870000	58889	-13.7526	1
interaction2281	5	11959000	11960000	5	11876000	11877000	83364	-13.7436	1
interaction2282	1	7358000	7359000	1	2794000	2795000	4563587	-13.713	1
interaction2285	3	13230000	13231000	3	12867000	12868000	363559	-13.713	1
interaction2286	3	22557000	22558000	3	22227000	22228000	330287	-13.713	1
interaction2287	4	702000	703000	2	14470000	14471000	interchromosomal	-13.713	1
interaction2288	4	7711000	7712000	4	7708000	7709000	2430	-13.713	1
interaction2289	5	21157000	21158000	2	16972000	16973000	interchromosomal	-13.713	1
interaction2290	5	11682000	11683000	5	11674000	11675000	7301	-13.6971	1
interaction2291	5	11895000	11896000	5	11879000	11880000	16039	-13.6558	1
interaction2292	4	2944000	2945000	4	2933000	2934000	11136	-13.6359	1
interaction2294	2	2158000	2159000	2	2153000	2154000	5178	-13.6214	1
interaction2295	4	2936000	2937000	4	2926000	2927000	9898	-13.6134	1
interaction2298	2	12577000	12578000	1	7353000	7354000	interchromosomal	-13.4978	1
interaction2299	4	4701000	4702000	4	4670000	4671000	31945	-13.4978	1
interaction230	5	11793000	11794000	5	11791000	11792000	2090	-161.872	0
interaction2300	5	20598000	20599000	5	20564000	20565000	33659	-13.4978	1
interaction2302	4	2951000	2952000	4	2924000	2925000	27078	-13.4865	1
interaction2303	4	2956000	2957000	4	2930000	2931000	26070	-13.4795	1
interaction2304	4	2962000	2963000	4	2955000	2956000	6810	-13.3867	1
interaction2305	4	2963000	2964000	4	2956000	2957000	7208	-13.3838	1
interaction2306	4	2941000	2942000	4	2929000	2930000	12099	-13.364	1
interaction2308	2	13423000	13424000	2	10878000	10879000	2544968	-13.3214	1
interaction2309	5	11892000	11893000	5	11877000	11878000	14935	-13.2015	1
interaction2310	1	1857000	1858000	1	1849000	1850000	8130	-13.1741	1
interaction2314	4	13631000	13632000	4	13626000	13627000	4821	-13.1741	1
interaction2315	5	10444000	10445000	1	17037000	17038000	interchromosomal	-13.1741	1
interaction2316	5	12319000	12320000	3	11491000	11492000	interchromosomal	-13.1741	1
interaction2317	5	13000000	13001000	2	3643000	3644000	interchromosomal	-13.1741	1
interaction2318	5	11789000	11790000	5	11759000	11760000	29649	-13.1212	1
interaction2319	5	11952000	11953000	5	11931000	11932000	20877	-13.0663	1
interaction2321	4	4555000	4556000	3	15258000	15259000	interchromosomal	-13.049	1
interaction2322	4	12132000	12133000	4	12122000	12123000	9849	-13.049	1
interaction2323	5	11789000	11790000	5	11760000	11761000	28628	-13.0428	1
interaction2324	5	11928000	11929000	5	11889000	11890000	39592	-13.0106	1
interaction2325	1	12831000	12832000	1	8793000	8794000	4037080	-12.9414	1
interaction2326	2	6125000	6126000	2	2391000	2392000	3734146	-12.9414	1
interaction2327	4	2961000	2962000	4	2933000	2934000	28316	-12.8999	1
interaction2328	4	2948000	2949000	4	2933000	2934000	14938	-12.893	1
interaction2329	5	11788000	11789000	5	11759000	11760000	29172	-12.8557	1
interaction233	4	2994000	2995000	4	2990000	2991000	4367	-160.869	0
interaction2331	1	14390000	14391000	1	14345000	14346000	45578	-12.8479	1
interaction2334	3	15012000	15013000	1	12682000	12683000	interchromosomal	-12.8479	1
interaction2336	4	3676000	3677000	3	14415000	14416000	interchromosomal	-12.8479	1
interaction2337	5	10347000	10348000	3	22870000	22871000	interchromosomal	-12.8479	1
interaction2339	5	11947000	11948000	5	11916000	11917000	31497	-12.8313	1
interaction234	5	11711000	11712000	5	11706000	11707000	5192	-160.232	0
interaction2340	5	11889000	11890000	5	11857000	11858000	32098	-12.7673	1
interaction2342	1	23413000	23414000	1	23307000	23308000	106274	-12.7658	1
interaction2343	1	23418000	23419000	1	23298000	23299000	120183	-12.7658	1
interaction2344	4	4027000	4028000	1	14239000	14240000	interchromosomal	-12.7658	1
interaction2345	5	11760000	11761000	5	11758000	11759000	1623	-12.75	1
interaction2346	5	11681000	11682000	5	11679000	11680000	2639	-12.7443	1
interaction2347	5	11886000	11887000	5	11873000	11874000	13077	-12.7097	1
interaction2348	4	2956000	2957000	4	2934000	2935000	21346	-12.7047	1
interaction2350	4	1567000	1568000	1	26371000	26372000	interchromosomal	-12.6931	1
interaction2351	4	2962000	2963000	4	2956000	2957000	5971	-12.6922	1
interaction2352	5	11888000	11889000	5	11871000	11872000	16835	-12.6438	1
interaction2354	4	17082000	17083000	4	16326000	16327000	755590	-12.6283	1
interaction2355	5	7592000	7593000	5	7582000	7583000	10168	-12.6283	1
interaction2356	5	14175000	14176000	1	12824000	12825000	interchromosomal	-12.6283	1
interaction2358	1	14428000	14429000	1	14382000	14383000	45631	-12.5925	1
interaction2359	1	14897000	14898000	1	14817000	14818000	79870	-12.5925	1
interaction2360	1	15341000	15342000	1	15244000	15245000	97058	-12.5925	1
interaction2361	3	10974000	10975000	3	10340000	10341000	633977	-12.5925	1
interaction2363	4	1937000	1938000	3	20259000	20260000	interchromosomal	-12.5925	1
interaction2364	5	11902000	11903000	5	11886000	11887000	15866	-12.5835	1
interaction2366	3	22385000	22386000	1	11152000	11153000	interchromosomal	-12.5702	1
interaction2367	4	9537000	9538000	4	9495000	9496000	41931	-12.5702	1
interaction2369	5	16262000	16263000	4	13330000	13331000	interchromosomal	-12.5702	1
interaction237	4	11935000	11936000	4	11930000	11931000	5065	-159.227	0
interaction2370	2	5106000	5107000	2	5096000	5097000	10746	-12.5177	1
interaction2371	4	2961000	2962000	4	2956000	2957000	5441	-12.5025	1
interaction2374	1	21847000	21848000	1	21774000	21775000	72555	-12.4702	1
interaction2376	3	15722000	15723000	3	15712000	15713000	9397	-12.4702	1
interaction2378	4	3993000	3994000	2	3548000	3549000	interchromosomal	-12.4702	1
interaction2379	4	10545000	10546000	1	12831000	12832000	interchromosomal	-12.4702	1
interaction238	5	11829000	11830000	5	11826000	11827000	3299	-158.598	0
interaction2380	5	12166000	12167000	4	3870000	3871000	interchromosomal	-12.4702	1
interaction2381	5	23139000	23140000	1	18006000	18007000	interchromosomal	-12.4702	1
interaction2382	4	2949000	2950000	4	2921000	2922000	28072	-12.4687	1
interaction2383	1	21529000	21530000	1	3781000	3782000	17747704	-12.4268	1
interaction2384	1	21792000	21793000	1	21780000	21781000	11595	-12.4268	1
interaction2385	1	21847000	21848000	1	21775000	21776000	72460	-12.4268	1
interaction2387	5	12471000	12472000	4	4895000	4896000	interchromosomal	-12.4268	1
interaction2388	5	11903000	11904000	5	11854000	11855000	48818	-12.3928	1
interaction2389	4	2962000	2963000	4	2930000	2931000	32249	-12.3534	1
interaction239	5	11760000	11761000	5	11759000	11760000	1108	-158.338	0
interaction2390	1	21795000	21796000	1	21764000	21765000	31504	-12.3507	1
interaction2392	3	22239000	22240000	2	4225000	4226000	interchromosomal	-12.3507	1
interaction2393	1	21816000	21817000	1	21792000	21793000	24568	-12.3171	1
interaction2394	4	2955000	2956000	4	2935000	2936000	20252	-12.3026	1
interaction2395	1	12790000	12791000	1	12773000	12774000	17154	-12.286	1
interaction2397	1	21828000	21829000	1	21816000	21817000	11558	-12.286	1
interaction2398	5	4209000	4210000	1	18016000	18017000	interchromosomal	-12.286	1
interaction2399	5	11944000	11945000	5	11812000	11813000	131840	-12.286	1
interaction2400	5	11682000	11683000	5	11680000	11681000	2593	-12.2827	1
interaction2401	4	2944000	2945000	4	2924000	2925000	19865	-12.2792	1
interaction2404	4	10284000	10285000	2	3583000	3584000	interchromosomal	-12.2572	1
interaction2406	4	2948000	2949000	4	2934000	2935000	13695	-12.2548	1
interaction2410	4	1917000	1918000	2	5967000	5968000	interchromosomal	-12.2304	1
interaction2411	5	11839000	11840000	1	15461000	15462000	interchromosomal	-12.2304	1
interaction2412	5	14524000	14525000	1	4112000	4113000	interchromosomal	-12.2304	1
interaction2413	5	11931000	11932000	5	11916000	11917000	15466	-12.2126	1
interaction2414	2	6600000	6601000	2	1748000	1749000	4852105	-12.2055	1
interaction2416	3	2810000	2811000	1	12682000	12683000	interchromosomal	-12.1821	1
interaction2418	1	16221000	16222000	1	16217000	16218000	3387	-12.1397	1
interaction2419	1	21527000	21528000	1	3783000	3784000	17744063	-12.1397	1
interaction2420	5	4210000	4211000	1	3783000	3784000	interchromosomal	-12.1397	1
interaction2421	1	16217000	16218000	1	16214000	16215000	3219	-12.1022	1
interaction2422	3	16262000	16263000	3	16260000	16261000	2622	-12.1022	1
interaction2423	2	5276000	5277000	2	5263000	5264000	13403	-12.085	1
interaction2424	2	6576000	6577000	2	3015000	3016000	3561046	-12.085	1
interaction2426	5	10872000	10873000	4	4675000	4676000	interchromosomal	-12.085	1
interaction2427	5	11903000	11904000	5	11862000	11863000	40842	-12.0814	1
interaction2429	1	15326000	15327000	1	15229000	15230000	96713	-12.0388	1
interaction243	2	3379000	3380000	1	24274000	24275000	interchromosomal	-157.174	0
interaction2430	3	10972000	10973000	3	10343000	10344000	629458	-12.0388	1
interaction2432	5	11843000	11844000	1	15050000	15051000	interchromosomal	-12.0118	1
interaction2433	5	11843000	11844000	5	11833000	11834000	9771	-12.0118	1
interaction2434	1	22427000	22428000	1	22395000	22396000	32646	-12.0014	1
interaction2437	3	15281000	15282000	1	23930000	23931000	interchromosomal	-12.0014	1
interaction2438	3	22503000	22504000	2	2098000	2099000	interchromosomal	-12.0014	1
interaction2440	3	12090000	12091000	1	11887000	11888000	interchromosomal	-11.965	1
interaction2441	4	4675000	4676000	4	4670000	4671000	5021	-11.965	1
interaction2444	2	6594000	6595000	1	11899000	11900000	interchromosomal	-11.9546	1
interaction2445	4	3261000	3262000	4	3224000	3225000	37490	-11.9546	1
interaction2446	4	4966000	4967000	1	15190000	15191000	interchromosomal	-11.9546	1
interaction2447	4	2946000	2947000	4	2938000	2939000	7684	-11.9455	1
interaction2448	1	15344000	15345000	1	15247000	15248000	97125	-11.9446	1
interaction2449	1	14872000	14873000	1	14851000	14852000	21235	-11.9351	1
interaction2450	5	11867000	11868000	5	11854000	11855000	12901	-11.9179	1
interaction2451	2	5968000	5969000	2	3021000	3022000	2947623	-11.9171	1
interaction2453	2	5572000	5573000	1	15840000	15841000	interchromosomal	-11.9006	1
interaction2454	5	11873000	11874000	5	11859000	11860000	13751	-11.8917	1
interaction2455	4	3247000	3248000	4	3231000	3232000	16418	-11.8852	1
interaction2456	4	3995000	3996000	4	3865000	3866000	129957	-11.8852	1
interaction2457	4	2964000	2965000	4	2952000	2953000	12443	-11.8839	1
interaction2460	2	6568000	6569000	1	11899000	11900000	interchromosomal	-11.878	1
interaction2461	3	12218000	12219000	2	5572000	5573000	interchromosomal	-11.878	1
interaction2462	1	15841000	15842000	1	15184000	15185000	656583	-11.8643	1
interaction2464	5	14524000	14525000	2	3195000	3196000	interchromosomal	-11.8643	1
interaction2465	4	2949000	2950000	4	2940000	2941000	8671	-11.8639	1
interaction2466	1	15299000	15300000	1	15240000	15241000	59135	-11.8577	1
interaction2467	1	15234000	15235000	1	15094000	15095000	139585	-11.8515	1
interaction2468	4	3250000	3251000	4	3240000	3241000	9782	-11.8515	1
interaction2469	1	15478000	15479000	1	15465000	15466000	13693	-11.8395	1
interaction2471	3	12214000	12215000	2	5576000	5577000	interchromosomal	-11.8338	1
interaction2472	4	3245000	3246000	4	3229000	3230000	16353	-11.8283	1
interaction2473	4	3255000	3256000	4	3215000	3216000	39698	-11.823	1
interaction2474	4	2955000	2956000	4	2948000	2949000	7168	-11.7927	1
interaction2475	1	15135000	15136000	1	15123000	15124000	11935	-11.7738	1
interaction2476	1	15135000	15136000	1	15131000	15132000	4016	-11.7738	1
interaction2477	1	15485000	15486000	1	15457000	15458000	27970	-11.7738	1
interaction2479	3	12085000	12086000	2	1748000	1749000	interchromosomal	-11.7738	1
interaction248	5	11960000	11961000	5	11955000	11956000	4751	-154.47	0
interaction2481	2	5577000	5578000	1	15191000	15192000	interchromosomal	-11.77	1
interaction2483	4	3226000	3227000	4	3197000	3198000	28802	-11.77	1
interaction2484	4	3250000	3251000	4	3229000	3230000	21281	-11.77	1
interaction2485	4	3738000	3739000	2	5577000	5578000	interchromosomal	-11.77	1
interaction2486	4	2955000	2956000	4	2943000	2944000	12051	-11.7698	1
interaction2487	1	15247000	15248000	1	15237000	15238000	10492	-11.7664	1
interaction2488	1	15336000	15337000	1	15247000	15248000	88680	-11.7664	1
interaction249	5	11952000	11953000	5	11947000	11948000	4887	-154.374	0
interaction2491	3	14434000	14435000	1	14872000	14873000	interchromosomal	-11.7628	1
interaction2492	4	3252000	3253000	4	3226000	3227000	26180	-11.7628	1
interaction2493	4	4177000	4178000	3	14154000	14155000	interchromosomal	-11.7628	1
interaction2494	1	15235000	15236000	1	15230000	15231000	4248	-11.7431	1
interaction2498	3	16101000	16102000	2	1756000	1757000	interchromosomal	-11.7343	1
interaction25	3	14202000	14203000	2	9000	10000	interchromosomal	-814.93	0
interaction250	5	20621000	20622000	5	20588000	20589000	33333	-154.321	0
interaction2501	3	12078000	12079000	2	2544000	2545000	interchromosomal	-11.7315	1
interaction2502	4	3996000	3997000	1	14850000	14851000	interchromosomal	-11.7315	1
interaction2504	2	2543000	2544000	1	11900000	11901000	interchromosomal	-11.716	1
interaction2505	5	11842000	11843000	5	11833000	11834000	9483	-11.7112	1
interaction2507	5	13206000	13207000	3	16086000	16087000	interchromosomal	-11.7089	1
interaction2508	1	15126000	15127000	1	15094000	15095000	31786	-11.7023	1
interaction2514	1	15107000	15108000	1	15106000	15107000	1587	-11.6793	1
interaction2515	2	2543000	2544000	2	1755000	1756000	788126	-11.6776	1
interaction2516	1	15123000	15124000	1	15113000	15114000	10052	-11.6651	1
interaction2518	1	15122000	15123000	1	15113000	15114000	9640	-11.6581	1
interaction2519	4	3248000	3249000	4	3216000	3217000	32207	-11.6554	1
interaction2520	4	3224000	3225000	4	3203000	3204000	21080	-11.6479	1
interaction2521	4	3241000	3242000	4	3224000	3225000	16565	-11.6479	1
interaction2522	1	15322000	15323000	1	15259000	15260000	63014	-11.6433	1
interaction2524	4	3203000	3204000	4	3201000	3202000	2362	-11.6433	1
interaction2526	4	3251000	3252000	4	3229000	3230000	21446	-11.6389	1
interaction2529	1	15109000	15110000	1	15102000	15103000	6672	-11.629	1
interaction253	2	19234000	19235000	2	19164000	19165000	69805	-151.016	0
interaction2530	2	3719000	3720000	2	3664000	3665000	55156	-11.6272	1
interaction2531	1	15119000	15120000	1	15111000	15112000	8008	-11.6211	1
interaction2532	5	11676000	11677000	5	11674000	11675000	2626	-11.6151	1
interaction2533	4	3998000	3999000	4	3981000	3982000	16985	-11.6123	1
interaction2536	1	15488000	15489000	1	14813000	14814000	675817	-11.6049	1
interaction2537	3	9445000	9446000	3	9436000	9437000	8352	-11.6049	1
interaction2539	3	15470000	15471000	3	15454000	15455000	15354	-11.6049	1
interaction254	4	5904000	5905000	4	5861000	5862000	43550	-149.765	0
interaction2540	3	22590000	22591000	3	22528000	22529000	61338	-11.6049	1
interaction2541	5	8209000	8210000	3	14601000	14602000	interchromosomal	-11.6049	1
interaction2542	5	18472000	18473000	5	10203000	10204000	8269316	-11.6049	1
interaction2543	5	21081000	21082000	5	21079000	21080000	1352	-11.6049	1
interaction2544	5	22624000	22625000	5	22622000	22623000	2488	-11.6049	1
interaction2545	1	15226000	15227000	1	15101000	15102000	125322	-11.5838	1
interaction2546	1	15171000	15172000	1	15101000	15102000	70515	-11.5735	1
interaction2547	5	11898000	11899000	5	11827000	11828000	70657	-11.5672	1
interaction2549	4	2954000	2955000	4	2937000	2938000	17016	-11.5417	1
interaction255	4	3998000	3999000	4	3969000	3970000	28764	-148.932	0
interaction2550	5	11929000	11930000	5	11756000	11757000	173449	-11.5412	1
interaction2551	5	11953000	11954000	5	11756000	11757000	197284	-11.5412	1
interaction2552	5	11901000	11902000	5	11828000	11829000	72951	-11.5359	1
interaction2553	5	11915000	11916000	5	11861000	11862000	54283	-11.5352	1
interaction2554	4	2935000	2936000	4	2928000	2929000	6492	-11.5295	1
interaction2555	5	11948000	11949000	5	11865000	11866000	82449	-11.5257	1
interaction2556	4	2941000	2942000	4	2926000	2927000	14752	-11.38	1
interaction2557	4	2961000	2962000	4	2952000	2953000	9771	-11.3707	1
interaction2558	5	11879000	11880000	5	11866000	11867000	13017	-11.3682	1
interaction2559	5	11678000	11679000	5	11676000	11677000	1762	-11.3355	1
interaction2560	4	2961000	2962000	4	2948000	2949000	13626	-11.3258	1
interaction2562	1	7358000	7359000	1	2795000	2796000	4563469	-11.317	1
interaction2563	1	8811000	8812000	1	8789000	8790000	22404	-11.317	1
interaction2564	1	14875000	14876000	1	14847000	14848000	28051	-11.317	1
interaction2565	1	15393000	15394000	1	15295000	15296000	98209	-11.317	1
interaction2566	2	1378000	1379000	2	1364000	1365000	14251	-11.317	1
interaction2567	2	3019000	3020000	2	2555000	2556000	463955	-11.317	1
interaction2570	4	9542000	9543000	4	9503000	9504000	38944	-11.317	1
interaction2571	5	1668000	1669000	1	2411000	2412000	interchromosomal	-11.317	1
interaction2572	5	11578000	11579000	2	3645000	3646000	interchromosomal	-11.317	1
interaction2573	5	11953000	11954000	5	11875000	11876000	77973	-11.2848	1
interaction2574	4	2953000	2954000	4	2921000	2922000	32099	-11.2544	1
interaction2575	4	2945000	2946000	4	2926000	2927000	18534	-11.22	1
interaction2576	5	11680000	11681000	5	11675000	11676000	4497	-11.1425	1
interaction2577	4	2951000	2952000	4	2926000	2927000	24801	-11.136	1
interaction2578	4	2939000	2940000	4	2921000	2922000	17823	-11.1019	1
interaction258	5	11901000	11902000	5	11826000	11827000	74983	-148.14	0
interaction2581	1	21818000	21819000	1	21781000	21782000	36371	-11.0973	1
interaction2582	2	1671000	1672000	1	18162000	18163000	interchromosomal	-11.0973	1
interaction2584	5	10442000	10443000	1	17039000	17040000	interchromosomal	-11.0973	1
interaction2585	4	2936000	2937000	4	2930000	2931000	6175	-11.0837	1
interaction2586	4	2953000	2954000	4	2942000	2943000	10662	-11.0308	1
interaction2587	4	2946000	2947000	4	2936000	2937000	10101	-11.0149	1
interaction2588	5	11959000	11960000	5	11902000	11903000	57071	-10.9956	1
interaction2589	4	2961000	2962000	4	2928000	2929000	33167	-10.9684	1
interaction2590	4	2947000	2948000	4	2929000	2930000	17949	-10.9668	1
interaction2591	5	11953000	11954000	5	11933000	11934000	20059	-10.9369	1
interaction2592	5	11795000	11796000	5	11790000	11791000	4410	-10.9256	1
interaction2596	4	864000	865000	2	9653000	9654000	interchromosomal	-10.9237	1
interaction2598	5	21814000	21815000	1	24918000	24919000	interchromosomal	-10.9237	1
interaction2599	5	11931000	11932000	5	11876000	11877000	54973	-10.9227	1
interaction260	1	14473000	14474000	1	14363000	14364000	110470	-146.461	0
interaction2600	4	2955000	2956000	4	2939000	2940000	16175	-10.8415	1
interaction2601	5	11876000	11877000	5	11825000	11826000	51344	-10.818	1
interaction2602	5	11899000	11900000	5	11861000	11862000	38284	-10.7893	1
interaction2603	5	11894000	11895000	5	11878000	11879000	16204	-10.7847	1
interaction2604	2	2671000	2672000	2	2643000	2644000	27633	-10.7828	1
interaction2606	3	9096000	9097000	3	9085000	9086000	11211	-10.7828	1
interaction2609	4	1845000	1846000	3	12211000	12212000	interchromosomal	-10.7828	1
interaction2610	4	6104000	6105000	3	11599000	11600000	interchromosomal	-10.7828	1
interaction2611	5	10870000	10871000	3	8540000	8541000	interchromosomal	-10.7828	1
interaction2612	5	12841000	12842000	5	12799000	12800000	41999	-10.7828	1
interaction2613	5	16936000	16937000	5	16932000	16933000	4004	-10.7828	1
interaction2614	4	2956000	2957000	4	2927000	2928000	28982	-10.7579	1
interaction2616	4	4693000	4694000	4	4661000	4662000	32219	-10.7506	1
interaction2617	5	7514000	7515000	2	1878000	1879000	interchromosomal	-10.7506	1
interaction2618	5	14474000	14475000	5	14415000	14416000	59241	-10.7506	1
interaction2619	1	17139000	17140000	1	17138000	17139000	1791	-10.7506	1
interaction2627	4	4189000	4190000	1	15552000	15553000	interchromosomal	-10.6659	1
interaction2628	4	7123000	7124000	4	7117000	7118000	6103	-10.6659	1
interaction2629	4	11116000	11117000	4	11043000	11044000	72633	-10.6659	1
interaction263	5	11794000	11795000	5	11792000	11793000	2036	-145.777	0
interaction2630	4	11678000	11679000	1	21347000	21348000	interchromosomal	-10.6659	1
interaction2632	5	9215000	9216000	2	5487000	5488000	interchromosomal	-10.6659	1
interaction2633	5	11520000	11521000	5	11517000	11518000	2323	-10.6659	1
interaction2634	5	14382000	14383000	1	12016000	12017000	interchromosomal	-10.6659	1
interaction2635	5	18124000	18125000	1	7360000	7361000	interchromosomal	-10.6659	1
interaction2636	5	21167000	21168000	5	14704000	14705000	6463177	-10.6659	1
interaction2638	4	2954000	2955000	4	2941000	2942000	13226	-10.6543	1
interaction2639	5	11903000	11904000	5	11869000	11870000	33852	-10.6532	1
interaction2640	5	12047000	12048000	5	12043000	12044000	3764	-10.6239	1
interaction2641	5	11794000	11795000	5	11789000	11790000	4407	-10.6153	1
interaction2642	4	2950000	2951000	4	2926000	2927000	24077	-10.6111	1
interaction2645	2	6479000	6480000	1	10534000	10535000	interchromosomal	-10.5675	1
interaction2647	3	13535000	13536000	3	11897000	11898000	1638132	-10.5675	1
interaction2649	3	17434000	17435000	1	13484000	13485000	interchromosomal	-10.5675	1
interaction2650	5	10373000	10374000	3	13674000	13675000	interchromosomal	-10.5675	1
interaction2651	5	12841000	12842000	5	12800000	12801000	41798	-10.5675	1
interaction2652	5	22833000	22834000	5	17251000	17252000	5581412	-10.5675	1
interaction2653	4	2961000	2962000	4	2934000	2935000	26954	-10.5523	1
interaction2654	5	11877000	11878000	5	11857000	11858000	20077	-10.5057	1
interaction2655	4	2955000	2956000	4	2932000	2933000	23174	-10.4966	1
interaction2656	4	2929000	2930000	4	2922000	2923000	6770	-10.492	1
interaction2657	1	14451000	14452000	1	14384000	14385000	66956	-10.4833	1
interaction2658	2	5265000	5266000	2	5258000	5259000	6791	-10.4833	1
interaction2659	4	1736000	1737000	4	1730000	1731000	5749	-10.4833	1
interaction2660	4	2942000	2943000	4	2924000	2925000	18330	-10.4539	1
interaction2661	4	2961000	2962000	4	2944000	2945000	17227	-10.4428	1
interaction2662	1	6275000	6276000	1	5680000	5681000	594710	-10.4104	1
interaction2663	1	15486000	15487000	1	15458000	15459000	28143	-10.4104	1
interaction2665	1	21287000	21288000	1	21284000	21285000	2999	-10.4104	1
interaction2669	4	1751000	1752000	3	13255000	13256000	interchromosomal	-10.4104	1
interaction2670	4	3463000	3464000	2	4202000	4203000	interchromosomal	-10.4104	1
interaction2671	5	10319000	10320000	3	3122000	3123000	interchromosomal	-10.4104	1
interaction2672	5	11770000	11771000	1	16524000	16525000	interchromosomal	-10.4104	1
interaction2673	4	2938000	2939000	4	2926000	2927000	12241	-10.378	1
interaction2674	4	2953000	2954000	4	2943000	2944000	10141	-10.3511	1
interaction2675	1	16575000	16576000	1	16570000	16571000	4501	-10.3468	1
interaction2677	5	3262000	3263000	4	440000	441000	interchromosomal	-10.3468	1
interaction2678	4	2947000	2948000	4	2928000	2929000	19282	-10.341	1
interaction2679	5	11928000	11929000	5	11885000	11886000	42819	-10.3062	1
interaction2682	4	7699000	7700000	4	7695000	7696000	3442	-10.2907	1
interaction2683	4	8698000	8699000	4	8690000	8691000	8234	-10.2907	1
interaction2684	5	12138000	12139000	4	4559000	4560000	interchromosomal	-10.2907	1
interaction2685	5	12837000	12838000	5	12796000	12797000	41816	-10.2907	1
interaction2687	5	11929000	11930000	5	11875000	11876000	54107	-10.2534	1
interaction2688	4	2941000	2942000	4	2933000	2934000	8033	-10.2431	1
interaction269	4	3737000	3738000	1	15191000	15192000	interchromosomal	-145.126	0
interaction2690	3	11562000	11563000	2	4167000	4168000	interchromosomal	-10.2409	1
interaction2692	4	2697000	2698000	3	15330000	15331000	interchromosomal	-10.2409	1
interaction2693	4	10558000	10559000	4	10554000	10555000	4492	-10.2409	1
interaction2695	3	12089000	12090000	1	11888000	11889000	interchromosomal	-10.1964	1
interaction2698	4	1726000	1727000	4	1724000	1725000	2003	-10.1964	1
interaction2699	4	4564000	4565000	3	14817000	14818000	interchromosomal	-10.1964	1
interaction2700	4	6934000	6935000	3	18544000	18545000	interchromosomal	-10.1964	1
interaction2702	1	15323000	15324000	1	15227000	15228000	96308	-10.1563	1
interaction2703	1	15323000	15324000	1	15233000	15234000	89914	-10.1563	1
interaction2704	2	55000	56000	2	51000	52000	3163	-10.1563	1
interaction2705	3	22697000	22698000	1	7720000	7721000	interchromosomal	-10.1563	1
interaction2706	4	2942000	2943000	4	2922000	2923000	20121	-10.1452	1
interaction2707	4	2953000	2954000	4	2937000	2938000	16070	-10.1238	1
interaction2709	1	8810000	8811000	1	8773000	8774000	36921	-10.1201	1
interaction2714	4	10541000	10542000	1	12827000	12828000	interchromosomal	-10.1201	1
interaction2715	4	14285000	14286000	1	8456000	8457000	interchromosomal	-10.1201	1
interaction2716	5	12039000	12040000	3	15253000	15254000	interchromosomal	-10.1201	1
interaction2717	5	12101000	12102000	3	14154000	14155000	interchromosomal	-10.1201	1
interaction2718	5	23135000	23136000	4	6071000	6072000	interchromosomal	-10.1201	1
interaction2719	1	12797000	12798000	1	12783000	12784000	13633	-10.0871	1
interaction272	5	11961000	11962000	5	11956000	11957000	4734	-144.057	0
interaction2721	3	22061000	22062000	1	21527000	21528000	interchromosomal	-10.0871	1
interaction2722	4	2961000	2962000	4	2926000	2927000	35361	-10.0816	1
interaction2723	4	2944000	2945000	4	2923000	2924000	21255	-10.0596	1
interaction2724	1	21804000	21805000	1	21767000	21768000	36366	-10.057	1
interaction2725	1	21816000	21817000	1	21780000	21781000	36229	-10.057	1
interaction2728	3	14154000	14155000	2	3967000	3968000	interchromosomal	-10.057	1
interaction2729	3	16103000	16104000	2	580000	581000	interchromosomal	-10.057	1
interaction2730	4	2940000	2941000	4	2928000	2929000	12173	-10.048	1
interaction2731	4	2964000	2965000	4	2935000	2936000	29534	-10.0428	1
interaction2732	1	15472000	15473000	1	15465000	15466000	7056	-10.0295	1
interaction2734	4	4031000	4032000	3	12203000	12204000	interchromosomal	-10.0295	1
interaction2735	4	2964000	2965000	4	2937000	2938000	26949	-10.0246	1
interaction2736	4	2950000	2951000	4	2931000	2932000	18830	-10.011	1
interaction2737	5	11676000	11677000	5	11673000	11674000	2878	-10.0083	1
interaction2738	1	15202000	15203000	1	15194000	15195000	8353	-10.0041	1
interaction2739	5	12017000	12018000	5	12007000	12008000	9750	-10.0041	1
interaction2742	3	11180000	11181000	2	567000	568000	interchromosomal	-9.98071	1
interaction2743	3	12441000	12442000	2	4167000	4168000	interchromosomal	-9.98071	1
interaction2745	4	3204000	3205000	4	3202000	3203000	2406	-9.98071	1
interaction2746	4	5945000	5946000	3	17434000	17435000	interchromosomal	-9.98071	1
interaction2748	4	5684000	5685000	3	15330000	15331000	interchromosomal	-9.95904	1
interaction2749	1	21814000	21815000	1	21778000	21779000	36134	-9.93891	1
interaction275	5	12031000	12032000	5	12016000	12017000	14962	-143.078	0
interaction2751	3	3124000	3125000	2	54000	55000	interchromosomal	-9.93891	1
interaction2752	3	15860000	15861000	3	1557000	1558000	14303637	-9.93891	1
interaction2753	1	15371000	15372000	1	15272000	15273000	98250	-9.92017	1
interaction2755	3	12083000	12084000	2	5967000	5968000	interchromosomal	-9.92017	1
interaction2757	4	3840000	3841000	3	13188000	13189000	interchromosomal	-9.92017	1
interaction276	5	12061000	12062000	5	12057000	12058000	3391	-141.567	0
interaction2762	2	6601000	6602000	2	5969000	5970000	632028	-9.90267	1
interaction2764	3	13457000	13458000	2	2557000	2558000	interchromosomal	-9.90267	1
interaction2766	3	13995000	13996000	1	15419000	15420000	interchromosomal	-9.90267	1
interaction2767	4	3994000	3995000	3	13831000	13832000	interchromosomal	-9.90267	1
interaction2768	5	10338000	10339000	2	53000	54000	interchromosomal	-9.90267	1
interaction2769	5	14964000	14965000	2	13424000	13425000	interchromosomal	-9.90267	1
interaction2770	5	22832000	22833000	1	4685000	4686000	interchromosomal	-9.90267	1
interaction2773	1	15169000	15170000	1	15168000	15169000	1672	-9.88631	1
interaction2774	3	2811000	2812000	1	12682000	12683000	interchromosomal	-9.88631	1
interaction2775	5	13205000	13206000	1	11887000	11888000	interchromosomal	-9.88631	1
interaction2777	1	15431000	15432000	1	15201000	15202000	230408	-9.87097	1
interaction2778	2	4167000	4168000	1	13736000	13737000	interchromosomal	-9.87097	1
interaction2779	2	6603000	6604000	2	1745000	1746000	4857740	-9.87097	1
interaction278	5	4793000	4794000	3	23134000	23135000	interchromosomal	-140.588	0
interaction2780	5	8674000	8675000	5	8669000	8670000	4429	-9.87097	1
interaction2782	1	7774000	7775000	1	7746000	7747000	28192	-9.86017	1
interaction2783	1	14896000	14897000	1	14817000	14818000	79618	-9.86017	1
interaction2784	1	15717000	15718000	1	15697000	15698000	20240	-9.86017	1
interaction2785	1	17143000	17144000	1	17136000	17137000	6807	-9.86017	1
interaction2786	2	3104000	3105000	2	3103000	3104000	1272	-9.86017	1
interaction2787	2	4922000	4923000	2	4909000	4910000	13086	-9.86017	1
interaction2788	3	7861000	7862000	3	7852000	7853000	9054	-9.86017	1
interaction2789	3	9735000	9736000	1	7353000	7354000	interchromosomal	-9.86017	1
interaction2790	3	13230000	13231000	3	12866000	12867000	363903	-9.86017	1
interaction2791	5	25803000	25804000	5	25802000	25803000	1185	-9.86017	1
interaction2793	3	12221000	12222000	1	15182000	15183000	interchromosomal	-9.84298	1
interaction2794	3	15253000	15254000	3	12221000	12222000	3031696	-9.84298	1
interaction2798	2	5276000	5277000	2	5269000	5270000	6781	-9.83019	1
interaction2799	4	3212000	3213000	4	3207000	3208000	5091	-9.83019	1
interaction280	4	3738000	3739000	2	5576000	5577000	interchromosomal	-140.472	0
interaction2800	5	11937000	11938000	5	11819000	11820000	118614	-9.83019	1
interaction2801	5	12040000	12041000	1	15181000	15182000	interchromosomal	-9.83019	1
interaction2803	1	15373000	15374000	1	15369000	15370000	4249	-9.8181	1
interaction2804	4	7693000	7694000	4	7690000	7691000	3090	-9.8181	1
interaction2805	1	15320000	15321000	1	15223000	15224000	96317	-9.80667	1
interaction2806	4	2962000	2963000	4	2950000	2951000	12265	-9.80378	1
interaction2808	3	15253000	15254000	1	15831000	15832000	interchromosomal	-9.79584	1
interaction2809	5	10337000	10338000	5	10318000	10319000	19348	-9.78556	1
interaction281	5	11678000	11679000	5	11673000	11674000	4682	-139.635	0
interaction2810	5	15691000	15692000	5	15678000	15679000	13214	-9.78556	1
interaction2811	1	15836000	15837000	1	15824000	15825000	12143	-9.7758	1
interaction2812	2	2545000	2546000	2	580000	581000	1965039	-9.76651	1
interaction2813	1	15347000	15348000	1	15344000	15345000	3094	-9.75766	1
interaction2814	1	15482000	15483000	1	15043000	15044000	439232	-9.74922	1
interaction2815	4	2962000	2963000	4	2951000	2952000	10915	-9.74677	1
interaction2816	5	12047000	12048000	5	12029000	12030000	18063	-9.73347	1
interaction2817	1	14878000	14879000	1	14843000	14844000	35160	-9.72611	1
interaction2818	1	15197000	15198000	1	15196000	15197000	1899	-9.72611	1
interaction2819	5	11954000	11955000	5	11935000	11936000	19087	-9.72611	1
interaction2820	1	15331000	15332000	1	15234000	15235000	97111	-9.71906	1
interaction2824	3	12050000	12051000	1	15447000	15448000	interchromosomal	-9.70582	1
interaction2826	4	3488000	3489000	1	14456000	14457000	interchromosomal	-9.70582	1
interaction2827	5	11717000	11718000	4	3019000	3020000	interchromosomal	-9.70582	1
interaction2829	5	11952000	11953000	5	11875000	11876000	76832	-9.70443	1
interaction2832	1	15836000	15837000	1	15190000	15191000	645926	-9.69959	1
interaction2834	5	11985000	11986000	1	15046000	15047000	interchromosomal	-9.69959	1
interaction2835	5	12017000	12018000	3	12254000	12255000	interchromosomal	-9.69959	1
interaction2836	5	13266000	13267000	1	15046000	15047000	interchromosomal	-9.69959	1
interaction2839	2	2557000	2558000	1	11888000	11889000	interchromosomal	-9.69361	1
interaction284	1	6273000	6274000	1	5681000	5682000	592463	-134.884	0
interaction2840	3	16262000	16263000	3	16259000	16260000	2886	-9.69361	1
interaction2841	3	17412000	17413000	2	572000	573000	interchromosomal	-9.69361	1
interaction2842	3	17412000	17413000	3	12085000	12086000	5326565	-9.69361	1
interaction2843	1	15840000	15841000	1	15186000	15187000	654058	-9.68786	1
interaction2844	5	11875000	11876000	5	11861000	11862000	14038	-9.68553	1
interaction2845	1	6274000	6275000	1	5681000	5682000	593060	-9.68233	1
interaction2847	1	15343000	15344000	1	15245000	15246000	97293	-9.68233	1
interaction2848	4	1845000	1846000	1	13138000	13139000	interchromosomal	-9.68233	1
interaction2849	1	21526000	21527000	1	18017000	18018000	3508984	-9.677	1
interaction2851	3	22696000	22697000	1	21526000	21527000	interchromosomal	-9.677	1
interaction2852	4	3873000	3874000	4	3865000	3866000	8828	-9.677	1
interaction2855	1	15362000	15363000	1	15263000	15264000	98276	-9.67187	1
interaction2856	2	6568000	6569000	2	580000	581000	5988435	-9.67187	1
interaction2857	3	12218000	12219000	1	15186000	15187000	interchromosomal	-9.67187	1
interaction2858	3	13832000	13833000	1	14850000	14851000	interchromosomal	-9.67187	1
interaction2859	1	15395000	15396000	1	15330000	15331000	64927	-9.66691	1
interaction286	5	13218000	13219000	2	5961000	5962000	interchromosomal	-134.788	0
interaction2860	4	3233000	3234000	4	3197000	3198000	36151	-9.65752	1
interaction2863	3	18876000	18877000	2	10503000	10504000	interchromosomal	-9.65306	1
interaction2864	5	13218000	13219000	3	16102000	16103000	interchromosomal	-9.65306	1
interaction2866	4	3989000	3990000	2	4188000	4189000	interchromosomal	-9.64875	1
interaction2867	1	23242000	23243000	1	2533000	2534000	20708850	-9.64458	1
interaction2869	5	12165000	12166000	2	2503000	2504000	interchromosomal	-9.63664	1
interaction287	5	11939000	11940000	5	11693000	11694000	245799	-134.356	0
interaction2870	4	3236000	3237000	4	3229000	3230000	7336	-9.63285	1
interaction2871	4	3252000	3253000	4	3215000	3216000	37033	-9.63285	1
interaction2873	3	13607000	13608000	2	4935000	4936000	interchromosomal	-9.61882	1
interaction2875	2	3379000	3380000	1	24275000	24276000	interchromosomal	-9.61557	1
interaction2876	1	15108000	15109000	1	15104000	15105000	3926	-9.61241	1
interaction2877	5	11937000	11938000	5	11833000	11834000	104313	-9.61241	1
interaction2878	4	2947000	2948000	4	2923000	2924000	24286	-9.60881	1
interaction2881	4	2949000	2950000	4	2928000	2929000	20748	-9.6063	1
interaction2882	1	15255000	15256000	1	15102000	15103000	153144	-9.60344	1
interaction2883	1	15326000	15327000	1	15324000	15325000	1698	-9.60344	1
interaction2884	4	4894000	4895000	4	2837000	2838000	2057268	-9.60344	1
interaction2885	5	11971000	11972000	5	11967000	11968000	3930	-9.60344	1
interaction2886	1	15471000	15472000	1	15457000	15458000	13829	-9.59786	1
interaction2888	4	3126000	3127000	1	14339000	14340000	interchromosomal	-9.59518	1
interaction2889	4	3250000	3251000	4	3234000	3235000	16165	-9.59518	1
interaction2890	4	3252000	3253000	4	3197000	3198000	54958	-9.59518	1
interaction2891	1	15334000	15335000	1	15247000	15248000	86536	-9.59257	1
interaction2893	3	16086000	16087000	1	11887000	11888000	interchromosomal	-9.58755	1
interaction2894	5	11877000	11878000	5	11864000	11865000	13042	-9.5819	1
interaction2895	5	11889000	11890000	5	11873000	11874000	16100	-9.58083	1
interaction2897	5	11812000	11813000	1	15043000	15044000	interchromosomal	-9.57823	1
interaction2898	4	2956000	2957000	4	2931000	2932000	24627	-9.56825	1
interaction2899	2	3021000	3022000	2	2544000	2545000	477402	-9.56777	1
interaction290	4	5904000	5905000	4	5878000	5879000	26245	-134.021	0
interaction2900	4	3996000	3997000	4	3850000	3851000	145977	-9.56777	1
interaction2904	1	15130000	15131000	1	15126000	15127000	3911	-9.54692	1
interaction2905	1	15228000	15229000	1	15094000	15095000	133389	-9.54692	1
interaction2907	3	16101000	16102000	2	3021000	3022000	interchromosomal	-9.54692	1
interaction2908	4	3255000	3256000	4	3216000	3217000	39478	-9.54692	1
interaction291	1	6202000	6203000	1	6193000	6194000	8740	-133.625	0
interaction2910	4	4177000	4178000	1	14339000	14340000	interchromosomal	-9.54393	1
interaction2912	3	17411000	17412000	3	12085000	12086000	5325936	-9.54247	1
interaction2913	1	15332000	15333000	1	15102000	15103000	230098	-9.53964	1
interaction2914	4	3243000	3244000	4	3237000	3238000	6647	-9.53827	1
interaction2915	4	3251000	3252000	4	3243000	3244000	7340	-9.53827	1
interaction2916	4	3248000	3249000	4	3227000	3228000	21383	-9.53692	1
interaction2919	2	3716000	3717000	1	14509000	14510000	interchromosomal	-9.52251	1
interaction292	5	11947000	11948000	5	11934000	11935000	13141	-132.992	0
interaction2920	4	3262000	3263000	4	3213000	3214000	48403	-9.52038	1
interaction2923	4	3253000	3254000	4	3232000	3233000	21291	-9.51833	1
interaction2924	1	15130000	15131000	1	15127000	15128000	3703	-9.51732	1
interaction2925	5	11899000	11900000	5	11863000	11864000	36488	-9.51415	1
interaction2926	1	15357000	15358000	1	15137000	15138000	220412	-9.50897	1
interaction2927	4	3229000	3230000	4	3224000	3225000	5012	-9.50812	1
interaction2928	4	3214000	3215000	4	3208000	3209000	5318	-9.50727	1
interaction2931	3	22063000	22064000	1	18017000	18018000	interchromosomal	-9.50644	1
interaction2932	1	15098000	15099000	1	15087000	15088000	11211	-9.50562	1
interaction2933	1	15136000	15137000	1	15122000	15123000	13698	-9.50322	1
interaction2934	2	6567000	6568000	2	3021000	3022000	3545404	-9.49873	1
interaction2936	4	3246000	3247000	4	3234000	3235000	11450	-9.48446	1
interaction2938	2	5576000	5577000	1	15191000	15192000	interchromosomal	-9.47846	1
interaction2939	4	3241000	3242000	4	3211000	3212000	29964	-9.47708	1
interaction2940	2	3021000	3022000	2	1755000	1756000	1265971	-9.47574	1
interaction2943	4	2956000	2957000	4	2923000	2924000	32693	-9.45805	1
interaction2944	1	15177000	15178000	1	15101000	15102000	76528	-9.45366	1
interaction2945	5	11948000	11949000	5	11899000	11900000	48834	-9.42944	1
interaction2946	5	11928000	11929000	5	11830000	11831000	98037	-9.42911	1
interaction2947	5	11915000	11916000	5	11860000	11861000	55352	-9.42741	1
interaction2948	5	11902000	11903000	5	11827000	11828000	74837	-9.42633	1
interaction2949	5	11933000	11934000	5	11875000	11876000	58011	-9.42546	1
interaction2950	5	11959000	11960000	5	11854000	11855000	105268	-9.41863	1
interaction2951	5	11959000	11960000	5	11860000	11861000	99276	-9.41863	1
interaction2952	5	11959000	11960000	5	11864000	11865000	95526	-9.41863	1
interaction2953	5	11959000	11960000	5	11894000	11895000	65380	-9.41863	1
interaction2954	4	2943000	2944000	4	2931000	2932000	11870	-9.41514	1
interaction2955	5	11953000	11954000	5	11874000	11875000	79190	-9.41212	1
interaction2956	5	11949000	11950000	5	11916000	11917000	33226	-9.39935	1
interaction2957	1	7360000	7361000	1	2793000	2794000	4567057	-9.3708	1
interaction2959	1	14423000	14424000	1	14377000	14378000	45722	-9.3708	1
interaction2960	1	15380000	15381000	1	15281000	15282000	98264	-9.3708	1
interaction2963	2	2660000	2661000	2	2631000	2632000	28485	-9.3708	1
interaction2964	2	8703000	8704000	2	8702000	8703000	1530	-9.3708	1
interaction2965	3	14140000	14141000	3	14118000	14119000	22063	-9.3708	1
interaction2966	3	20990000	20991000	1	18380000	18381000	interchromosomal	-9.3708	1
interaction2967	3	22180000	22181000	3	22176000	22177000	4295	-9.3708	1
interaction2968	4	5542000	5543000	1	29379000	29380000	interchromosomal	-9.3708	1
interaction2969	5	5632000	5633000	1	12757000	12758000	interchromosomal	-9.3708	1
interaction297	1	15365000	15366000	1	15267000	15268000	98126	-132.649	0
interaction2971	5	20628000	20629000	5	20595000	20596000	33330	-9.3708	1
interaction2972	4	2956000	2957000	4	2922000	2923000	33981	-9.36055	1
interaction2973	4	2964000	2965000	4	2925000	2926000	39565	-9.35601	1
interaction2974	5	11959000	11960000	5	11930000	11931000	29294	-9.26866	1
interaction2975	4	2939000	2940000	4	2927000	2928000	11750	-9.20074	1
interaction2976	4	2951000	2952000	4	2938000	2939000	12913	-9.17963	1
interaction2977	4	2961000	2962000	4	2947000	2948000	14248	-9.13451	1
interaction2978	5	11947000	11948000	5	11874000	11875000	73039	-9.12561	1
interaction2979	4	2932000	2933000	4	2922000	2923000	9804	-9.09216	1
interaction298	5	11985000	11986000	5	11717000	11718000	267944	-130.698	0
interaction2980	4	2963000	2964000	4	2922000	2923000	41161	-9.05877	1
interaction2981	1	615000	616000	1	613000	614000	2185	-9.05208	1
interaction2982	1	7399000	7400000	1	7387000	7388000	12014	-9.05208	1
interaction2983	1	21753000	21754000	1	21748000	21749000	4712	-9.05208	1
interaction2986	2	7227000	7228000	2	7226000	7227000	1006	-9.05208	1
interaction2987	2	11090000	11091000	2	11089000	11090000	1275	-9.05208	1
interaction2988	3	8248000	8249000	3	8247000	8248000	1627	-9.05208	1
interaction2989	3	11099000	11100000	1	23240000	23241000	interchromosomal	-9.05208	1
interaction299	5	15686000	15687000	5	15673000	15674000	13567	-130.654	0
interaction2993	4	4370000	4371000	3	15589000	15590000	interchromosomal	-9.05208	1
interaction2995	5	756000	757000	5	755000	756000	1158	-9.05208	1
interaction2996	5	20967000	20968000	5	13004000	13005000	7962447	-9.05208	1
interaction2998	5	11931000	11932000	5	11863000	11864000	67989	-9.04012	1
interaction2999	4	2952000	2953000	4	2938000	2939000	14068	-9.02357	1
interaction3000	4	2944000	2945000	4	2926000	2927000	17724	-9.01973	1
interaction3001	5	11968000	11969000	5	11958000	11959000	9702	-8.98816	1
interaction3002	4	2961000	2962000	4	2950000	2951000	11214	-8.94463	1
interaction3003	4	2929000	2930000	4	2921000	2922000	8272	-8.93895	1
interaction3004	5	11950000	11951000	5	11875000	11876000	74934	-8.93275	1
interaction3005	1	15174000	15175000	1	15171000	15172000	3181	-8.83417	1
interaction301	5	11950000	11951000	5	11934000	11935000	15809	-130.332	0
interaction3011	2	9767000	9768000	2	9766000	9767000	1074	-8.82574	1
interaction3013	3	9449000	9450000	3	9441000	9442000	8305	-8.82574	1
interaction3015	4	1566000	1567000	1	26367000	26368000	interchromosomal	-8.82574	1
interaction3016	4	2193000	2194000	4	2189000	2190000	4716	-8.82574	1
interaction3017	4	7293000	7294000	1	16073000	16074000	interchromosomal	-8.82574	1
interaction3019	5	11967000	11968000	5	11958000	11959000	8824	-8.80615	1
interaction302	1	14878000	14879000	1	14844000	14845000	33925	-130.025	0
interaction3020	5	11930000	11931000	5	11874000	11875000	56123	-8.78664	1
interaction3021	5	11894000	11895000	5	11879000	11880000	15180	-8.73111	1
interaction3022	4	2939000	2940000	4	2926000	2927000	12809	-8.73001	1
interaction3023	4	2955000	2956000	4	2921000	2922000	34464	-8.70987	1
interaction3024	5	11934000	11935000	5	11874000	11875000	60291	-8.67986	1
interaction3026	1	25343000	25344000	1	21450000	21451000	3893123	-8.65592	1
interaction3027	2	1974000	1975000	2	1970000	1971000	4451	-8.65592	1
interaction3035	5	9621000	9622000	2	11850000	11851000	interchromosomal	-8.65592	1
interaction3036	5	10327000	10328000	3	22756000	22757000	interchromosomal	-8.65592	1
interaction3040	5	11670000	11671000	5	11668000	11669000	1486	-8.5973	1
interaction3041	4	2962000	2963000	4	2922000	2923000	40039	-8.57783	1
interaction3042	4	2950000	2951000	4	2938000	2939000	11619	-8.55126	1
interaction3043	5	11969000	11970000	5	11966000	11967000	3134	-8.53532	1
interaction3045	1	9208000	9209000	1	9207000	9208000	1117	-8.52349	1
interaction3047	1	28766000	28767000	1	28765000	28766000	1032	-8.52349	1
interaction3048	2	5075000	5076000	2	1910000	1911000	3164681	-8.52349	1
interaction3051	2	12266000	12267000	2	12265000	12266000	1159	-8.52349	1
interaction3055	3	3181000	3182000	2	19199000	19200000	interchromosomal	-8.52349	1
interaction3056	3	12754000	12755000	3	12744000	12745000	10348	-8.52349	1
interaction3057	4	702000	703000	2	14471000	14472000	interchromosomal	-8.52349	1
interaction3058	4	4045000	4046000	4	321000	322000	3723870	-8.52349	1
interaction3061	5	16936000	16937000	5	16933000	16934000	3672	-8.52349	1
interaction3062	5	18125000	18126000	1	7358000	7359000	interchromosomal	-8.52349	1
interaction3063	4	2941000	2942000	4	2925000	2926000	15984	-8.51763	1
interaction3064	4	2930000	2931000	4	2920000	2921000	9922	-8.51446	1
interaction3065	1	15105000	15106000	1	15097000	15098000	8587	-8.50596	1
interaction3066	4	2940000	2941000	4	2922000	2923000	18252	-8.4796	1
interaction3067	4	2963000	2964000	4	2944000	2945000	18821	-8.47828	1
interaction3068	4	2950000	2951000	4	2933000	2934000	17296	-8.45155	1
interaction3069	4	2937000	2938000	4	2928000	2929000	9099	-8.42234	1
interaction3075	3	12761000	12762000	1	13518000	13519000	interchromosomal	-8.41718	1
interaction3076	3	13467000	13468000	2	568000	569000	interchromosomal	-8.41718	1
interaction3078	5	13288000	13289000	2	3070000	3071000	interchromosomal	-8.41718	1
interaction3079	5	13288000	13289000	2	10605000	10606000	interchromosomal	-8.41718	1
interaction3080	4	2962000	2963000	4	2927000	2928000	34684	-8.41552	1
interaction3081	5	11931000	11932000	5	11870000	11871000	61024	-8.40432	1
interaction3082	4	2949000	2950000	4	2935000	2936000	14190	-8.3509	1
interaction3083	4	2941000	2942000	4	2932000	2933000	8892	-8.34429	1
interaction3086	1	15339000	15340000	1	15242000	15243000	97035	-8.32987	1
interaction309	3	10570000	10571000	3	10552000	10553000	18214	-127.36	0
interaction3091	2	6821000	6822000	1	18830000	18831000	interchromosomal	-8.32987	1
interaction3092	3	10740000	10741000	3	10733000	10734000	7751	-8.32987	1
interaction3093	3	15878000	15879000	2	2958000	2959000	interchromosomal	-8.32987	1
interaction3095	3	18844000	18845000	3	10751000	10752000	8092971	-8.32987	1
interaction3096	4	2155000	2156000	3	16639000	16640000	interchromosomal	-8.32987	1
interaction3098	4	7030000	7031000	1	11836000	11837000	interchromosomal	-8.32987	1
interaction3099	4	9073000	9074000	4	9055000	9056000	17934	-8.32987	1
interaction3100	5	8959000	8960000	4	6667000	6668000	interchromosomal	-8.32987	1
interaction3101	5	14507000	14508000	1	9686000	9687000	interchromosomal	-8.32987	1
interaction3104	1	15175000	15176000	1	15172000	15173000	3004	-8.26648	1
interaction3106	1	21273000	21274000	1	21270000	21271000	2908	-8.25685	1
interaction3107	1	21790000	21791000	1	21778000	21779000	11565	-8.25685	1
interaction3108	1	30423000	30424000	1	30331000	30332000	91512	-8.25685	1
interaction3110	3	13647000	13648000	1	13790000	13791000	interchromosomal	-8.25685	1
interaction3111	3	16718000	16719000	2	4223000	4224000	interchromosomal	-8.25685	1
interaction3112	5	13397000	13398000	5	13395000	13396000	1796	-8.25685	1
interaction3113	4	2962000	2963000	4	2929000	2930000	32618	-8.21981	1
interaction3114	4	2961000	2962000	4	2938000	2939000	23105	-8.20636	1
interaction3115	4	2964000	2965000	4	2947000	2948000	16973	-8.20236	1
interaction3118	4	4965000	4966000	3	15715000	15716000	interchromosomal	-8.19485	1
interaction3119	4	14282000	14283000	1	8459000	8460000	interchromosomal	-8.19485	1
interaction312	1	15121000	15122000	1	15115000	15116000	6033	-126.935	0
interaction3120	5	5357000	5358000	5	5349000	5350000	7679	-8.19485	1
interaction3124	2	6662000	6663000	2	6583000	6584000	78715	-8.14153	1
interaction3125	3	11600000	11601000	1	6659000	6660000	interchromosomal	-8.14153	1
interaction3128	4	4023000	4024000	3	13647000	13648000	interchromosomal	-8.14153	1
interaction3129	4	5827000	5828000	1	21244000	21245000	interchromosomal	-8.14153	1
interaction313	5	11681000	11682000	5	11672000	11673000	8752	-126.302	0
interaction3130	5	13836000	13837000	3	15330000	15331000	interchromosomal	-8.14153	1
interaction3131	5	14381000	14382000	2	6028000	6029000	interchromosomal	-8.14153	1
interaction3132	2	9192000	9193000	2	32000	33000	9159445	-8.09519	1
interaction3133	3	14147000	14148000	3	14131000	14132000	15682	-8.09519	1
interaction3135	5	10202000	10203000	4	5349000	5350000	interchromosomal	-8.09519	1
interaction3138	1	15467000	15468000	1	15460000	15461000	7000	-8.05453	1
interaction314	5	20607000	20608000	5	20574000	20575000	33210	-125.725	0
interaction3141	3	11664000	11665000	1	12223000	12224000	interchromosomal	-8.05453	1
interaction3142	3	14079000	14080000	3	12204000	12205000	1875680	-8.05453	1
interaction3144	3	15259000	15260000	1	15825000	15826000	interchromosomal	-8.05453	1
interaction3145	3	15259000	15260000	3	12215000	12216000	3044127	-8.05453	1
interaction3147	4	4561000	4562000	1	15186000	15187000	interchromosomal	-8.05453	1
interaction3148	4	9550000	9551000	4	9537000	9538000	13410	-8.05453	1
interaction3149	5	4791000	4792000	3	23133000	23134000	interchromosomal	-8.05453	1
interaction315	4	2963000	2964000	4	2940000	2941000	22807	-125.033	0
interaction3150	5	10113000	10114000	2	9192000	9193000	interchromosomal	-8.05453	1
interaction3151	5	12346000	12347000	3	14817000	14818000	interchromosomal	-8.05453	1
interaction3153	2	1894000	1895000	2	1527000	1528000	366994	-8.04719	1
interaction3154	2	16009000	16010000	2	16005000	16006000	4423	-8.04719	1
interaction3156	4	4225000	4226000	4	4106000	4107000	118235	-8.04719	1
interaction3157	5	14455000	14456000	5	14396000	14397000	59209	-8.04719	1
interaction3158	5	14481000	14482000	5	14421000	14422000	59430	-8.04719	1
interaction3159	5	20611000	20612000	5	20577000	20578000	33639	-8.04719	1
interaction316	1	15103000	15104000	1	15095000	15096000	8363	-123.416	0
interaction3160	4	2955000	2956000	4	2947000	2948000	8052	-8.03761	1
interaction3162	1	14858000	14859000	1	14665000	14666000	193115	-8.01856	1
interaction3164	1	19543000	19544000	1	19532000	19533000	10516	-8.01856	1
interaction3166	4	4420000	4421000	1	14665000	14666000	interchromosomal	-8.01856	1
interaction3167	4	5945000	5946000	2	10087000	10088000	interchromosomal	-8.01856	1
interaction3169	4	17082000	17083000	4	16058000	16059000	1024222	-8.01856	1
interaction3170	5	12138000	12139000	1	15677000	15678000	interchromosomal	-8.01856	1
interaction3171	5	22003000	22004000	4	11678000	11679000	interchromosomal	-8.01856	1
interaction3172	5	22003000	22004000	5	8626000	8627000	13377565	-8.01856	1
interaction3173	5	11903000	11904000	5	11861000	11862000	41909	-8.00594	1
interaction3174	4	3220000	3221000	4	3194000	3195000	25268	-7.98651	1
interaction3175	1	12716000	12717000	1	9688000	9689000	3027655	-7.95778	1
interaction3176	1	12773000	12774000	1	12766000	12767000	6900	-7.95778	1
interaction3177	1	12800000	12801000	1	12780000	12781000	20329	-7.95778	1
interaction318	2	3380000	3381000	1	24274000	24275000	interchromosomal	-123.042	0
interaction3180	2	5074000	5075000	2	1910000	1911000	3163857	-7.95778	1
interaction3182	3	12089000	12090000	2	2557000	2558000	interchromosomal	-7.95778	1
interaction3183	4	4564000	4565000	1	15495000	15496000	interchromosomal	-7.95778	1
interaction3184	5	17895000	17896000	5	14831000	14832000	3063820	-7.95778	1
interaction3185	5	21158000	21159000	2	16972000	16973000	interchromosomal	-7.95778	1
interaction3186	4	2946000	2947000	4	2928000	2929000	18073	-7.95247	1
interaction3188	1	12790000	12791000	1	12776000	12777000	13606	-7.93186	1
interaction319	5	11968000	11969000	5	11967000	11968000	1153	-122.757	0
interaction3190	2	5270000	5271000	2	5263000	5264000	6824	-7.93186	1
interaction3191	2	5276000	5277000	2	5270000	5271000	6631	-7.93186	1
interaction3192	3	22389000	22390000	1	11152000	11153000	interchromosomal	-7.93186	1
interaction3193	5	11743000	11744000	1	14238000	14239000	interchromosomal	-7.93186	1
interaction3194	1	21806000	21807000	1	21769000	21770000	36512	-7.90837	1
interaction3195	2	5109000	5110000	2	5106000	5107000	2930	-7.90837	1
interaction3196	4	1726000	1727000	4	1725000	1726000	1540	-7.90837	1
interaction3197	5	11830000	11831000	5	11823000	11824000	6697	-7.89762	1
interaction3198	1	14390000	14391000	1	14344000	14345000	45716	-7.88698	1
interaction320	5	11893000	11894000	5	11873000	11874000	19872	-122.616	0
interaction3200	5	12166000	12167000	4	3991000	3992000	interchromosomal	-7.88698	1
interaction3201	5	11929000	11930000	5	11916000	11917000	13216	-7.86822	1
interaction3202	1	12803000	12804000	1	12790000	12791000	13426	-7.86742	1
interaction3206	3	16103000	16104000	2	1754000	1755000	interchromosomal	-7.86742	1
interaction3207	4	3737000	3738000	1	15847000	15848000	interchromosomal	-7.86742	1
interaction3208	4	3749000	3750000	1	15847000	15848000	interchromosomal	-7.86742	1
interaction3209	4	11936000	11937000	4	11930000	11931000	5239	-7.86742	1
interaction321	5	11865000	11866000	5	11860000	11861000	4594	-120.324	0
interaction3210	5	11833000	11834000	5	11818000	11819000	14478	-7.86742	1
interaction3211	5	11842000	11843000	5	11818000	11819000	24105	-7.86742	1
interaction3212	5	12040000	12041000	5	11774000	11775000	266390	-7.86742	1
interaction3213	1	9688000	9689000	1	9007000	9008000	680844	-7.84946	1
interaction3215	2	5110000	5111000	2	5096000	5097000	13857	-7.84946	1
interaction3216	3	13522000	13523000	1	15184000	15185000	interchromosomal	-7.84946	1
interaction3218	4	4562000	4563000	3	14819000	14820000	interchromosomal	-7.84946	1
interaction3219	4	10559000	10560000	4	10554000	10555000	4770	-7.84946	1
interaction3220	4	2951000	2952000	4	2925000	2926000	25897	-7.83313	1
interaction3221	1	14472000	14473000	1	14408000	14409000	64690	-7.83292	1
interaction3223	1	15202000	15203000	1	15196000	15197000	6262	-7.83292	1
interaction3224	2	1506000	1507000	2	1271000	1272000	234955	-7.83292	1
interaction3226	2	5575000	5576000	1	15189000	15190000	interchromosomal	-7.83292	1
interaction3228	4	4247000	4248000	2	4188000	4189000	interchromosomal	-7.83292	1
interaction3229	4	4247000	4248000	3	13188000	13189000	interchromosomal	-7.83292	1
interaction3230	1	12793000	12794000	1	12783000	12784000	10255	-7.81763	1
interaction3232	1	21828000	21829000	1	21792000	21793000	36091	-7.81763	1
interaction3234	4	1915000	1916000	2	2552000	2553000	interchromosomal	-7.81763	1
interaction3235	5	12036000	12037000	1	15186000	15187000	interchromosomal	-7.81763	1
interaction3239	4	2698000	2699000	1	19344000	19345000	interchromosomal	-7.80345	1
interaction324	2	53000	54000	2	50000	51000	2934	-117.064	0
interaction3240	4	2698000	2699000	3	15330000	15331000	interchromosomal	-7.80345	1
interaction3241	4	3701000	3702000	1	13799000	13800000	interchromosomal	-7.80345	1
interaction3243	5	12124000	12125000	4	3874000	3875000	interchromosomal	-7.80345	1
interaction3244	2	54000	55000	2	52000	53000	2815	-7.79028	1
interaction3246	2	4241000	4242000	2	19000	20000	4221463	-7.79028	1
interaction3247	2	4241000	4242000	2	45000	46000	4195666	-7.79028	1
interaction3248	3	12083000	12084000	2	574000	575000	interchromosomal	-7.79028	1
interaction3249	4	2950000	2951000	4	2934000	2935000	15604	-7.78086	1
interaction3252	2	25000	26000	2	20000	21000	4518	-7.77799	1
interaction3253	2	3104000	3105000	1	16512000	16513000	interchromosomal	-7.77799	1
interaction3254	2	6566000	6567000	2	1756000	1757000	4810230	-7.77799	1
interaction3255	3	11420000	11421000	2	20000	21000	interchromosomal	-7.77799	1
interaction3257	4	3697000	3698000	3	12218000	12219000	interchromosomal	-7.77799	1
interaction3258	5	11930000	11931000	5	11915000	11916000	14499	-7.76909	1
interaction326	4	3749000	3750000	1	15191000	15192000	interchromosomal	-116.647	0
interaction3262	1	15366000	15367000	1	15268000	15269000	98057	-7.76652	1
interaction3263	1	23508000	23509000	1	23300000	23301000	208201	-7.76652	1
interaction3264	2	1745000	1746000	1	11890000	11891000	interchromosomal	-7.76652	1
interaction3267	2	6603000	6604000	1	11890000	11891000	interchromosomal	-7.76652	1
interaction3269	3	12087000	12088000	1	11890000	11891000	interchromosomal	-7.76652	1
interaction3270	3	12219000	12220000	2	5570000	5571000	interchromosomal	-7.76652	1
interaction3271	4	4094000	4095000	3	11764000	11765000	interchromosomal	-7.76652	1
interaction3272	5	14516000	14517000	2	2042000	2043000	interchromosomal	-7.76652	1
interaction3273	4	2954000	2955000	4	2925000	2926000	29129	-7.75965	1
interaction3276	2	10092000	10093000	1	13489000	13490000	interchromosomal	-7.75577	1
interaction3277	3	15253000	15254000	1	15843000	15844000	interchromosomal	-7.75577	1
interaction3278	5	10347000	10348000	5	10303000	10304000	43934	-7.75577	1
interaction328	4	5174000	5175000	2	1388000	1389000	interchromosomal	-116.634	0
interaction3280	5	4212000	4213000	1	3781000	3782000	interchromosomal	-7.74569	1
interaction3283	2	10091000	10092000	1	8454000	8455000	interchromosomal	-7.73621	1
interaction3284	3	13606000	13607000	1	15538000	15539000	interchromosomal	-7.73621	1
interaction3286	4	3235000	3236000	4	3199000	3200000	35862	-7.73621	1
interaction3287	4	3746000	3747000	3	15253000	15254000	interchromosomal	-7.73621	1
interaction3288	4	3346000	3347000	4	2837000	2838000	509725	-7.72728	1
interaction3289	4	2946000	2947000	4	2922000	2923000	23649	-7.72695	1
interaction3291	4	3212000	3213000	4	3210000	3211000	2616	-7.71885	1
interaction3292	4	5950000	5951000	2	10092000	10093000	interchromosomal	-7.71885	1
interaction3294	5	13206000	13207000	2	6576000	6577000	interchromosomal	-7.71089	1
interaction3295	1	21830000	21831000	1	21793000	21794000	36411	-7.70335	1
interaction3296	4	2955000	2956000	4	2941000	2942000	14124	-7.69738	1
interaction3297	1	15475000	15476000	1	15043000	15044000	432299	-7.69621	1
interaction3298	1	15482000	15483000	1	15475000	15476000	6942	-7.69621	1
interaction3299	1	15831000	15832000	1	15182000	15183000	648497	-7.69621	1
interaction3300	1	15145000	15146000	1	15089000	15090000	55719	-7.68942	1
interaction3302	3	12215000	12216000	1	15189000	15190000	interchromosomal	-7.68942	1
interaction3305	4	4966000	4967000	1	15824000	15825000	interchromosomal	-7.68298	1
interaction3306	5	14827000	14828000	1	8454000	8455000	interchromosomal	-7.68298	1
interaction3307	1	15203000	15204000	1	15195000	15196000	7999	-7.67684	1
interaction3308	1	15233000	15234000	1	15227000	15228000	6423	-7.67684	1
interaction3309	1	15331000	15332000	1	15227000	15228000	103611	-7.67684	1
interaction331	5	12061000	12062000	5	12058000	12059000	3346	-115.655	0
interaction3310	1	15347000	15348000	1	15247000	15248000	100223	-7.67099	1
interaction3311	4	3220000	3221000	4	3217000	3218000	2356	-7.67099	1
interaction3312	1	21820000	21821000	1	21783000	21784000	36465	-7.66541	1
interaction3313	1	15329000	15330000	1	15231000	15232000	97281	-7.65499	1
interaction3315	3	12090000	12091000	2	6606000	6607000	interchromosomal	-7.65499	1
interaction3316	1	7718000	7719000	1	3781000	3782000	3936598	-7.65012	1
interaction3317	4	3261000	3262000	4	3213000	3214000	48441	-7.65012	1
interaction3318	2	5962000	5963000	2	580000	581000	5382579	-7.64545	1
interaction3319	4	3257000	3258000	4	3197000	3198000	60110	-7.64545	1
interaction3322	4	3989000	3990000	1	14239000	14240000	interchromosomal	-7.63667	1
interaction3323	5	11083000	11084000	2	4517000	4518000	interchromosomal	-7.63667	1
interaction3326	5	11781000	11782000	3	12254000	12255000	interchromosomal	-7.63255	1
interaction3327	5	12030000	12031000	3	12254000	12255000	interchromosomal	-7.63255	1
interaction3328	4	2937000	2938000	4	2926000	2927000	11480	-7.63067	1
interaction3329	1	15333000	15334000	1	15238000	15239000	95007	-7.62858	1
interaction333	5	10154000	10155000	4	10550000	10551000	interchromosomal	-112.184	0
interaction3331	2	6606000	6607000	2	3015000	3016000	3591149	-7.62858	1
interaction3333	4	3220000	3221000	4	3218000	3219000	2277	-7.62477	1
interaction3336	2	3763000	3764000	1	15190000	15191000	interchromosomal	-7.61756	1
interaction3337	3	22063000	22064000	1	21526000	21527000	interchromosomal	-7.61756	1
interaction3338	4	3252000	3253000	4	3247000	3248000	4873	-7.61756	1
interaction3339	5	12030000	12031000	5	12017000	12018000	13108	-7.61756	1
interaction334	5	11900000	11901000	5	11863000	11864000	36824	-111.361	0
interaction3341	4	3126000	3127000	1	13921000	13922000	interchromosomal	-7.61415	1
interaction3342	5	11931000	11932000	5	11874000	11875000	57416	-7.61104	1
interaction3344	1	15325000	15326000	1	15228000	15229000	96302	-7.61086	1
interaction3345	1	15397000	15398000	1	15240000	15241000	157210	-7.61086	1
interaction3346	1	15397000	15398000	1	15330000	15331000	67103	-7.61086	1
interaction3347	2	2451000	2452000	1	14180000	14181000	interchromosomal	-7.61086	1
interaction3349	2	5570000	5571000	1	15841000	15842000	interchromosomal	-7.60769	1
interaction3350	4	3242000	3243000	4	3231000	3232000	11483	-7.60769	1
interaction3351	4	3242000	3243000	4	3238000	3239000	4264	-7.60769	1
interaction3352	4	3252000	3253000	4	3242000	3243000	9663	-7.60769	1
interaction3353	1	15330000	15331000	1	15299000	15300000	30982	-7.60462	1
interaction3354	1	19344000	19345000	1	9677000	9678000	9666758	-7.60462	1
interaction3355	1	15324000	15325000	1	15234000	15235000	89896	-7.60166	1
interaction3356	2	2544000	2545000	2	1754000	1755000	790133	-7.60166	1
interaction3357	4	3240000	3241000	4	3236000	3237000	4165	-7.60166	1
interaction3358	1	15353000	15354000	1	15102000	15103000	251239	-7.59602	1
interaction3359	4	3221000	3222000	4	3195000	3196000	25492	-7.59602	1
interaction3362	4	3245000	3246000	4	3236000	3237000	9000	-7.59074	1
interaction3363	5	11937000	11938000	5	11720000	11721000	216696	-7.59074	1
interaction3364	5	12165000	12166000	1	14853000	14854000	interchromosomal	-7.59074	1
interaction3366	3	22063000	22064000	3	13373000	13374000	8690255	-7.58823	1
interaction3367	4	3250000	3251000	4	3236000	3237000	13938	-7.58823	1
interaction3371	2	2544000	2545000	1	11899000	11900000	interchromosomal	-7.58342	1
interaction3372	4	2837000	2838000	2	2452000	2453000	interchromosomal	-7.58342	1
interaction3373	4	3220000	3221000	4	3200000	3201000	20169	-7.58342	1
interaction3374	4	3246000	3247000	4	3230000	3231000	16317	-7.58342	1
interaction3375	4	3251000	3252000	4	3230000	3231000	21199	-7.58342	1
interaction3376	4	4177000	4178000	2	2452000	2453000	interchromosomal	-7.58342	1
interaction3378	5	11812000	11813000	5	11688000	11689000	124254	-7.58112	1
interaction3379	5	13269000	13270000	1	15050000	15051000	interchromosomal	-7.58112	1
interaction3383	3	14154000	14155000	1	14180000	14181000	interchromosomal	-7.57889	1
interaction3384	4	2837000	2838000	1	14180000	14181000	interchromosomal	-7.57889	1
interaction3385	5	11322000	11323000	1	15043000	15044000	interchromosomal	-7.57889	1
interaction3388	3	22060000	22061000	1	18014000	18015000	interchromosomal	-7.57672	1
interaction3389	4	3850000	3851000	2	3550000	3551000	interchromosomal	-7.57672	1
interaction339	4	2962000	2963000	4	2939000	2940000	22790	-107.427	0
interaction3390	1	15109000	15110000	1	15104000	15105000	5131	-7.57462	1
interaction3393	1	15326000	15327000	1	15235000	15236000	91592	-7.56865	1
interaction3394	3	13607000	13608000	3	12246000	12247000	1361093	-7.56865	1
interaction3396	2	1742000	1743000	1	11887000	11888000	interchromosomal	-7.56677	1
interaction3399	3	16086000	16087000	2	1742000	1743000	interchromosomal	-7.56677	1
interaction340	1	14473000	14474000	1	14408000	14409000	64859	-107.3	0
interaction3400	5	13206000	13207000	2	1742000	1743000	interchromosomal	-7.56677	1
interaction3401	1	15135000	15136000	1	15127000	15128000	7964	-7.56493	1
interaction3403	1	15471000	15472000	1	15464000	15465000	6895	-7.56315	1
interaction3404	2	5577000	5578000	1	15190000	15191000	interchromosomal	-7.56315	1
interaction3405	1	15348000	15349000	1	15247000	15248000	100337	-7.56141	1
interaction3408	2	2558000	2559000	1	11887000	11888000	interchromosomal	-7.55806	1
interaction341	1	15175000	15176000	1	15171000	15172000	4001	-106.709	0
interaction3410	3	16086000	16087000	2	2558000	2559000	interchromosomal	-7.55645	1
interaction3412	4	4177000	4178000	1	14449000	14450000	interchromosomal	-7.55488	1
interaction3413	2	2544000	2545000	2	580000	581000	1964386	-7.55185	1
interaction3414	1	15365000	15366000	1	15360000	15361000	5864	-7.55039	1
interaction3415	2	3022000	3023000	2	1755000	1756000	1266136	-7.55039	1
interaction3417	3	15261000	15262000	3	13607000	13608000	1654253	-7.55039	1
interaction3418	5	13218000	13219000	2	3022000	3023000	interchromosomal	-7.55039	1
interaction3420	2	6593000	6594000	2	1756000	1757000	4836797	-7.5462	1
interaction3421	5	13218000	13219000	2	1756000	1757000	interchromosomal	-7.5462	1
interaction3422	4	3255000	3256000	4	3226000	3227000	28811	-7.54487	1
interaction3423	1	15116000	15117000	1	15112000	15113000	4010	-7.53747	1
interaction3424	1	15126000	15127000	1	15116000	15117000	9949	-7.53747	1
interaction3425	1	15389000	15390000	1	15101000	15102000	288470	-7.53747	1
interaction3427	5	4208000	4209000	1	21525000	21526000	interchromosomal	-7.53747	1
interaction3429	5	13206000	13207000	2	3015000	3016000	interchromosomal	-7.53411	1
interaction3432	3	16101000	16102000	2	6567000	6568000	interchromosomal	-7.53096	1
interaction3433	3	16101000	16102000	2	6593000	6594000	interchromosomal	-7.53096	1
interaction3434	1	15361000	15362000	1	15112000	15113000	248686	-7.52995	1
interaction3435	1	15328000	15329000	1	15235000	15236000	92872	-7.52895	1
interaction3436	4	3210000	3211000	4	3208000	3209000	2492	-7.52895	1
interaction3437	1	15134000	15135000	1	15112000	15113000	21829	-7.52798	1
interaction3438	4	3243000	3244000	4	3229000	3230000	14076	-7.52518	1
interaction3439	4	3227000	3228000	4	3216000	3217000	11018	-7.52428	1
interaction344	3	14204000	14205000	3	14193000	14194000	10771	-106.341	0
interaction3440	1	15365000	15366000	1	15261000	15262000	103942	-7.52339	1
interaction3441	4	3205000	3206000	4	3203000	3204000	2578	-7.52001	1
interaction3442	4	2946000	2947000	4	2933000	2934000	13096	-7.51922	1
interaction3443	1	15348000	15349000	1	15239000	15240000	108999	-7.5192	1
interaction3446	5	11751000	11752000	4	3849000	3850000	interchromosomal	-7.51611	1
interaction3447	5	11751000	11752000	4	3866000	3867000	interchromosomal	-7.51611	1
interaction345	5	11947000	11948000	5	11930000	11931000	17165	-106.247	0
interaction3450	1	15252000	15253000	1	15101000	15102000	151508	-7.51393	1
interaction3451	4	3262000	3263000	4	3208000	3209000	53531	-7.51322	1
interaction3452	4	3262000	3263000	4	3211000	3212000	50953	-7.51322	1
interaction3454	1	15357000	15358000	1	15261000	15262000	95866	-7.50559	1
interaction3455	4	3224000	3225000	4	3211000	3212000	13328	-7.50502	1
interaction3456	4	3234000	3235000	4	3224000	3225000	10055	-7.50502	1
interaction3457	4	3208000	3209000	4	3206000	3207000	2437	-7.50445	1
interaction3458	1	15102000	15103000	1	15087000	15088000	14540	-7.50334	1
interaction3459	1	15322000	15323000	1	15102000	15103000	220557	-7.5028	1
interaction346	5	20599000	20600000	5	20565000	20566000	33467	-106.241	0
interaction3460	1	15336000	15337000	1	15136000	15137000	199614	-7.50174	1
interaction3462	3	17403000	17404000	2	5961000	5962000	interchromosomal	-7.49922	1
interaction3464	3	12078000	12079000	2	6567000	6568000	interchromosomal	-7.49874	1
interaction3465	1	15177000	15178000	1	15170000	15171000	6324	-7.49851	1
interaction3466	1	15259000	15260000	1	15105000	15106000	153881	-7.49732	1
interaction3467	1	15336000	15337000	1	15259000	15260000	77069	-7.49732	1
interaction3468	4	2956000	2957000	4	2937000	2938000	18846	-7.49725	1
interaction347	5	13266000	13267000	5	11985000	11986000	1280789	-106.169	0
interaction3470	4	3849000	3850000	1	14850000	14851000	interchromosomal	-7.49686	1
interaction3471	1	15109000	15110000	1	15101000	15102000	7752	-7.49597	1
interaction3473	4	3237000	3238000	4	3229000	3230000	7471	-7.49382	1
interaction3475	4	3738000	3739000	1	15191000	15192000	interchromosomal	-7.49065	1
interaction3476	1	15137000	15138000	1	15102000	15103000	35028	-7.48847	1
interaction3477	1	15105000	15106000	1	15098000	15099000	6826	-7.4871	1
interaction3478	1	15226000	15227000	1	15098000	15099000	127739	-7.4871	1
interaction348	1	5680000	5681000	1	2533000	2534000	3146996	-106.087	0
interaction3480	1	15173000	15174000	1	15105000	15106000	68031	-7.47575	1
interaction3481	1	15226000	15227000	1	15095000	15096000	131210	-7.47427	1
interaction3482	4	2935000	2936000	4	2920000	2921000	14769	-7.47407	1
interaction3483	5	11763000	11764000	5	11757000	11758000	5325	-7.47232	1
interaction3484	5	11875000	11876000	5	11756000	11757000	118887	-7.45383	1
interaction3485	5	11949000	11950000	5	11756000	11757000	193384	-7.45383	1
interaction3486	5	11915000	11916000	5	11862000	11863000	53012	-7.45092	1
interaction3487	5	11915000	11916000	5	11864000	11865000	50796	-7.45092	1
interaction3488	5	11950000	11951000	5	11827000	11828000	122815	-7.4502	1
interaction3489	5	11933000	11934000	5	11874000	11875000	59138	-7.44962	1
interaction349	4	3248000	3249000	4	3232000	3233000	16358	-105.364	0
interaction3490	5	11928000	11929000	5	11860000	11861000	67834	-7.4483	1
interaction3491	5	11952000	11953000	5	11824000	11825000	127971	-7.44738	1
interaction3492	5	11932000	11933000	5	11863000	11864000	69169	-7.44606	1
interaction3493	5	11954000	11955000	5	11853000	11854000	101541	-7.44547	1
interaction3494	5	11959000	11960000	5	11869000	11870000	89868	-7.44503	1
interaction3495	5	11959000	11960000	5	11870000	11871000	89240	-7.44503	1
interaction3496	5	11959000	11960000	5	11872000	11873000	87463	-7.44503	1
interaction3497	5	11952000	11953000	5	11868000	11869000	83971	-7.43871	1
interaction3498	4	2947000	2948000	4	2920000	2921000	26644	-7.40696	1
interaction3499	5	11934000	11935000	5	11854000	11855000	79916	-7.40336	1
interaction350	3	16221000	16222000	3	16091000	16092000	129791	-105.164	0
interaction3501	1	12202000	12203000	1	12201000	12202000	1203	-7.31657	1
interaction3502	1	15387000	15388000	1	15289000	15290000	98013	-7.31657	1
interaction3506	2	4882000	4883000	1	17040000	17041000	interchromosomal	-7.31657	1
interaction3508	2	17230000	17231000	2	17229000	17230000	1129	-7.31657	1
interaction3510	3	1968000	1969000	3	1965000	1966000	2956	-7.31657	1
interaction3511	3	11322000	11323000	2	2600000	2601000	interchromosomal	-7.31657	1
interaction3512	3	11438000	11439000	3	11436000	11437000	1823	-7.31657	1
interaction3516	4	5318000	5319000	4	5317000	5318000	1048	-7.31657	1
interaction3517	5	12241000	12242000	4	3333000	3334000	interchromosomal	-7.31657	1
interaction3518	5	17715000	17716000	5	17714000	17715000	1100	-7.31657	1
interaction3519	4	2947000	2948000	4	2936000	2937000	11431	-7.29883	1
interaction3520	4	2949000	2950000	4	2925000	2926000	24102	-7.21543	1
interaction3521	4	2946000	2947000	4	2929000	2930000	16405	-7.17779	1
interaction3522	5	11932000	11933000	5	11875000	11876000	57244	-7.04262	1
interaction3523	1	15102000	15103000	1	15095000	15096000	6700	-7.02484	1
interaction3524	4	2948000	2949000	4	2931000	2932000	16555	-6.98882	1
interaction3525	1	15105000	15106000	1	15095000	15096000	10202	-6.94031	1
interaction353	5	11950000	11951000	5	11946000	11947000	4205	-104.806	0
interaction3530	1	14975000	14976000	1	14971000	14972000	3629	-6.93801	1
interaction3531	1	22427000	22428000	1	22396000	22397000	31425	-6.93801	1
interaction3534	2	1408000	1409000	2	1407000	1408000	1290	-6.93801	1
interaction3537	3	2922000	2923000	2	13422000	13423000	interchromosomal	-6.93801	1
interaction354	4	2951000	2952000	4	2945000	2946000	5879	-104.34	0
interaction3541	3	12803000	12804000	1	13381000	13382000	interchromosomal	-6.93801	1
interaction3542	3	19314000	19315000	3	19313000	19314000	1027	-6.93801	1
interaction3543	4	258000	259000	4	257000	258000	1225	-6.93801	1
interaction3544	4	2299000	2300000	1	14893000	14894000	interchromosomal	-6.93801	1
interaction3545	4	5175000	5176000	2	1387000	1388000	interchromosomal	-6.93801	1
interaction3546	4	5262000	5263000	4	5261000	5262000	1126	-6.93801	1
interaction3549	4	16772000	16773000	4	16771000	16772000	1259	-6.93801	1
interaction355	4	3246000	3247000	4	3241000	3242000	4887	-104.227	0
interaction3550	5	11014000	11015000	5	10155000	10156000	858713	-6.93801	1
interaction3552	5	15143000	15144000	5	15109000	15110000	34419	-6.93801	1
interaction3554	5	18126000	18127000	1	7358000	7359000	interchromosomal	-6.93801	1
interaction3555	5	19807000	19808000	5	19806000	19807000	1117	-6.93801	1
interaction3556	5	20660000	20661000	1	12591000	12592000	interchromosomal	-6.93801	1
interaction3557	5	22603000	22604000	5	22602000	22603000	1079	-6.93801	1
interaction3558	5	22623000	22624000	5	22619000	22620000	3791	-6.93801	1
interaction3559	5	11930000	11931000	5	11875000	11876000	55126	-6.91445	1
interaction356	5	11676000	11677000	5	11671000	11672000	4453	-103.483	0
interaction3560	4	2963000	2964000	4	2932000	2933000	30357	-6.90313	1
interaction3561	5	11915000	11916000	5	11901000	11902000	13905	-6.87986	1
interaction3562	4	2938000	2939000	4	2929000	2930000	8865	-6.86417	1
interaction3563	4	2941000	2942000	4	2928000	2929000	12956	-6.83469	1
interaction3564	5	11967000	11968000	5	11959000	11960000	8277	-6.72446	1
interaction3565	5	11946000	11947000	5	11874000	11875000	72135	-6.71826	1
interaction3566	1	8588000	8589000	1	8418000	8419000	170654	-6.70069	1
interaction3567	1	14899000	14900000	1	14814000	14815000	84486	-6.70069	1
interaction3568	1	15382000	15383000	1	15284000	15285000	98074	-6.70069	1
interaction3569	1	16927000	16928000	1	16809000	16810000	117455	-6.70069	1
interaction357	1	7135000	7136000	1	7131000	7132000	3870	-103.203	0
interaction3570	1	22467000	22468000	1	22466000	22467000	1318	-6.70069	1
interaction3572	1	28885000	28886000	1	28884000	28885000	1052	-6.70069	1
interaction3576	2	18562000	18563000	2	13172000	13173000	5389698	-6.70069	1
interaction3577	3	3434000	3435000	3	3433000	3434000	1183	-6.70069	1
[truncated: 1,638 more rows]

## Sheet: HT
Title: Stress conditions modulate the chromatin-interactome network in plants.
Supplemental Data Set S1B. Identification of significant interaction at 1 Kb resolution in HT library using HOMER
InteractionID	chr(1)	start(1)	end(1)	chr(2)	start(2)	end(2)	Distance	LogP	FDR
interaction1000	4	5881000	5882000	4	5864000	5865000	16656	-46.854	0
interaction1002	3	8857000	8858000	1	9677000	9678000	interchromosomal	-46.493	0
interaction1003	5	12061000	12062000	5	12058000	12059000	3308	-46.351	0
interaction1004	5	10338000	10339000	5	10317000	10318000	20617	-46.1676	0
interaction1005	5	9953000	9954000	5	9949000	9950000	4199	-46.084	0
interaction1006	1	15351000	15352000	1	15253000	15254000	98113	-46.0286	0
interaction1007	5	11949000	11950000	5	11934000	11935000	15084	-45.9565	0
interaction1008	1	14295000	14296000	1	14291000	14292000	3509	-45.8672	0
interaction1009	1	15395000	15396000	1	15297000	15298000	98044	-45.7876	0
interaction1010	1	16221000	16222000	1	16218000	16219000	2711	-45.7876	0
interaction1011	2	5271000	5272000	2	5257000	5258000	13656	-45.7515	0
interaction1013	3	22384000	22385000	1	11151000	11152000	interchromosomal	-45.7164	0
interaction1014	2	5271000	5272000	2	5258000	5259000	13315	-45.6823	0
interaction1015	5	22622000	22623000	5	22618000	22619000	4009	-45.6665	0
interaction1016	1	6274000	6275000	1	5680000	5681000	594257	-45.6492	0
interaction1017	5	20608000	20609000	5	20575000	20576000	33243	-45.4801	0
interaction1018	5	11891000	11892000	5	11864000	11865000	27131	-45.3599	0
interaction1019	1	15124000	15125000	1	15118000	15119000	5978	-45.3126	0
interaction1020	1	7358000	7359000	1	2794000	2795000	4563629	-45.3065	0
interaction1022	4	3991000	3992000	4	3870000	3871000	121000	-44.9902	0
interaction1023	4	5904000	5905000	4	5861000	5862000	43508	-44.957	0
interaction1024	5	11952000	11953000	5	11947000	11948000	4852	-44.9185	0
interaction1025	1	14389000	14390000	1	14344000	14345000	45467	-44.7951	0
interaction1026	4	3220000	3221000	4	3200000	3201000	20189	-44.7951	0
interaction1028	4	3995000	3996000	4	3874000	3875000	120894	-44.7438	0
interaction1029	1	15359000	15360000	1	15261000	15262000	98041	-44.7075	0
interaction103	2	3286000	3287000	2	3243000	3244000	43004	-490.057	0
interaction1031	5	13269000	13270000	5	11833000	11834000	1436416	-44.6088	0
interaction1034	1	21841000	21842000	1	21805000	21806000	36188	-44.5054	0
interaction1035	4	9078000	9079000	4	9069000	9070000	9555	-44.4883	0
interaction1036	1	23300000	23301000	1	23205000	23206000	95417	-44.4711	0
interaction1037	3	14132000	14133000	3	14088000	14089000	43692	-44.4711	0
interaction1038	5	11939000	11940000	5	11843000	11844000	95871	-44.3277	0
interaction1039	1	15350000	15351000	1	15252000	15253000	98040	-44.2625	0
interaction1040	4	8747000	8748000	4	8724000	8725000	22483	-44.2521	0
interaction1043	5	10326000	10327000	3	22756000	22757000	interchromosomal	-44.1511	0
interaction1044	4	3246000	3247000	4	3241000	3242000	4889	-44.1122	0
interaction1045	1	15130000	15131000	1	15116000	15117000	13888	-44.0779	0
interaction1046	4	9550000	9551000	4	9536000	9537000	14023	-44.0551	0
interaction1048	4	3738000	3739000	2	5577000	5578000	interchromosomal	-44.0299	0
interaction1050	4	3241000	3242000	4	3229000	3230000	11668	-43.9345	0
interaction1051	1	20128000	20129000	1	20116000	20117000	12438	-43.9338	0
interaction1052	5	11939000	11940000	5	11833000	11834000	105550	-43.855	0
interaction1054	5	5632000	5633000	1	12757000	12758000	interchromosomal	-43.7942	0
interaction1056	5	15638000	15639000	1	5680000	5681000	interchromosomal	-43.7151	0
interaction1058	4	9544000	9545000	4	9495000	9496000	48667	-43.5674	0
interaction1059	5	18494000	18495000	1	11789000	11790000	interchromosomal	-43.5674	0
interaction1061	5	11970000	11971000	5	11967000	11968000	3380	-43.5516	0
interaction1063	4	2037000	2038000	3	20852000	20853000	interchromosomal	-43.4982	0
interaction1064	1	15114000	15115000	1	15110000	15111000	3955	-43.3962	0
interaction1065	3	9451000	9452000	3	9442000	9443000	8684	-43.3684	0
interaction1066	5	11900000	11901000	5	11863000	11864000	36806	-43.2797	0
interaction1067	2	5276000	5277000	2	5270000	5271000	6305	-43.2487	0
interaction1068	4	2962000	2963000	4	2939000	2940000	22888	-43.1744	0
interaction1070	5	14964000	14965000	2	10877000	10878000	interchromosomal	-43.0354	0
interaction1071	1	9677000	9678000	1	9014000	9015000	662773	-42.8946	0
interaction1072	2	2481000	2482000	2	2479000	2480000	1756	-42.8324	0
interaction1073	5	20621000	20622000	5	20587000	20588000	33714	-42.8086	0
interaction1074	5	11951000	11952000	5	11930000	11931000	21000	-42.6295	0
interaction1075	5	11900000	11901000	5	11860000	11861000	39945	-42.4486	0
interaction1076	1	15835000	15836000	1	15822000	15823000	12592	-42.3923	0
interaction1077	5	11845000	11846000	5	11836000	11837000	9356	-42.116	0
interaction1078	5	12060000	12061000	5	12054000	12055000	5922	-42.0562	0
interaction1080	3	9730000	9731000	1	7358000	7359000	interchromosomal	-42.0543	0
interaction1081	5	11829000	11830000	5	11825000	11826000	3883	-41.853	0
interaction1082	1	7135000	7136000	1	7131000	7132000	3898	-41.8407	0
interaction1084	1	15349000	15350000	1	15251000	15252000	98034	-41.8078	0
interaction1085	5	11844000	11845000	5	11834000	11835000	9644	-41.5778	0
interaction1088	5	12124000	12125000	4	3994000	3995000	interchromosomal	-41.5158	0
interaction1090	4	10540000	10541000	1	12826000	12827000	interchromosomal	-41.5061	0
interaction1092	3	1968000	1969000	3	1966000	1967000	2222	-41.4728	0
interaction1093	5	20607000	20608000	5	20573000	20574000	33677	-41.4728	0
interaction1094	5	20599000	20600000	5	20565000	20566000	33447	-41.4165	0
interaction1095	5	11762000	11763000	5	11760000	11761000	1547	-41.3828	0
interaction1096	1	10280000	10281000	1	10271000	10272000	8929	-41.3495	0
interaction1098	5	18194000	18195000	4	1845000	1846000	interchromosomal	-41.3495	0
interaction1099	4	3208000	3209000	4	3205000	3206000	2612	-41.3465	0
interaction1104	5	12031000	12032000	5	12017000	12018000	14185	-41.2239	0
interaction1105	5	13266000	13267000	5	11717000	11718000	1548956	-41.1314	0
interaction1106	2	3508000	3509000	2	3374000	3375000	134075	-41.1133	0
interaction1110	5	13218000	13219000	3	17403000	17404000	interchromosomal	-41.0875	0
interaction1113	1	15127000	15128000	1	15117000	15118000	10014	-41.0594	0
interaction1115	4	3749000	3750000	2	5577000	5578000	interchromosomal	-40.9527	0
interaction1116	4	3248000	3249000	4	3216000	3217000	32241	-40.9047	0
interaction1117	1	15133000	15134000	1	15125000	15126000	7834	-40.8855	0
interaction1118	1	15133000	15134000	1	15119000	15120000	13913	-40.8697	0
interaction1119	4	3981000	3982000	4	3980000	3981000	1168	-40.7749	0
interaction1120	4	13628000	13629000	4	13625000	13626000	3692	-40.6589	0
interaction1122	5	17252000	17253000	1	4684000	4685000	interchromosomal	-40.5794	0
interaction1123	5	11679000	11680000	5	11674000	11675000	4442	-40.5396	0
interaction1125	5	21158000	21159000	2	3723000	3724000	interchromosomal	-40.5037	0
interaction1128	5	11949000	11950000	5	11946000	11947000	3230	-40.2695	0
interaction1129	5	11947000	11948000	5	11929000	11930000	17905	-40.2481	0
interaction1130	2	5269000	5270000	2	5262000	5263000	6926	-40.2334	0
interaction1131	4	2935000	2936000	4	2930000	2931000	4863	-40.1345	0
interaction1132	3	10569000	10570000	3	10551000	10552000	18097	-40.0059	0
interaction1133	5	11896000	11897000	5	11868000	11869000	27865	-39.8364	0
interaction1135	1	15202000	15203000	1	15196000	15197000	6405	-39.7251	0
interaction1136	3	2810000	2811000	1	12682000	12683000	interchromosomal	-39.7251	0
interaction1138	5	14381000	14382000	2	6029000	6030000	interchromosomal	-39.6349	0
interaction1139	1	15366000	15367000	1	15268000	15269000	98055	-39.6058	0
interaction1141	4	1845000	1846000	3	12211000	12212000	interchromosomal	-39.5687	0
interaction1142	1	21842000	21843000	1	21769000	21770000	73059	-39.5328	0
interaction1144	4	2948000	2949000	4	2927000	2928000	21435	-39.332	0
interaction1146	2	5264000	5265000	2	5258000	5259000	6471	-39.2286	0
interaction1147	3	22389000	22390000	1	11151000	11152000	interchromosomal	-39.2286	0
interaction1148	5	10338000	10339000	5	10316000	10317000	22009	-39.1062	0
interaction1149	4	2947000	2948000	4	2924000	2925000	23205	-38.764	0
interaction1152	5	11968000	11969000	5	11966000	11967000	1390	-38.7547	0
interaction1153	1	15331000	15332000	1	15234000	15235000	97162	-38.6744	0
interaction1154	1	21831000	21832000	1	21794000	21795000	36482	-38.6744	0
interaction1155	4	5878000	5879000	4	5861000	5862000	17254	-38.6615	0
interaction1157	1	15347000	15348000	1	15247000	15248000	100209	-38.6005	0
interaction1158	1	15360000	15361000	1	15262000	15263000	98121	-38.589	0
interaction1159	4	3993000	3994000	4	3872000	3873000	121021	-38.5139	0
interaction1160	1	21528000	21529000	1	18014000	18015000	3514419	-38.5039	0
interaction1161	4	3218000	3219000	4	3200000	3201000	17913	-38.5039	0
interaction1162	4	3874000	3875000	4	3865000	3866000	9056	-38.494	0
interaction1164	5	4208000	4209000	1	18017000	18018000	interchromosomal	-38.4296	0
interaction1166	5	4793000	4794000	3	23108000	23109000	interchromosomal	-38.421	0
interaction1167	1	7395000	7396000	1	7390000	7391000	5323	-38.4124	0
interaction1169	2	6821000	6822000	1	18830000	18831000	interchromosomal	-38.4124	0
interaction1171	4	13630000	13631000	4	13626000	13627000	3568	-38.4124	0
interaction1172	5	10329000	10330000	3	22765000	22766000	interchromosomal	-38.4124	0
interaction1174	1	15841000	15842000	1	15829000	15830000	12242	-38.3492	0
interaction1175	5	11681000	11682000	5	11676000	11677000	4470	-38.3147	0
interaction1176	1	1526000	1527000	1	1522000	1523000	4166	-38.2841	0
interaction1177	1	22615000	22616000	1	22558000	22559000	57096	-38.2841	0
interaction1178	5	11888000	11889000	5	11879000	11880000	9115	-38.2782	0
interaction1179	1	21528000	21529000	1	3781000	3782000	17747181	-38.2083	0
interaction1180	4	3875000	3876000	4	3866000	3867000	8900	-38.1283	0
interaction1181	4	3100000	3101000	4	3099000	3100000	1010	-38.0506	0
interaction1187	4	3214000	3215000	4	3206000	3207000	7748	-38.0189	0
interaction1189	1	15127000	15128000	1	15123000	15124000	3951	-38.0122	0
interaction1193	5	4209000	4210000	1	3784000	3785000	interchromosomal	-38.0024	0
interaction1194	4	3250000	3251000	4	3234000	3235000	16241	-37.9961	0
interaction1195	1	15116000	15117000	1	15112000	15113000	4151	-37.969	0
interaction1198	1	16526000	16527000	1	16516000	16517000	10410	-37.9451	0
interaction1200	4	1709000	1710000	4	1703000	1704000	5769	-37.9451	0
interaction1201	5	13995000	13996000	2	929000	930000	interchromosomal	-37.9451	0
interaction1205	2	4640000	4641000	2	4631000	4632000	9278	-37.8453	0
interaction1206	3	17114000	17115000	1	18162000	18163000	interchromosomal	-37.8453	0
interaction1207	3	22387000	22388000	1	11150000	11151000	interchromosomal	-37.8453	0
interaction1211	4	3738000	3739000	1	15190000	15191000	interchromosomal	-37.7853	0
interaction1212	4	13629000	13630000	4	13625000	13626000	4628	-37.751	0
interaction1213	5	11953000	11954000	5	11929000	11930000	23881	-37.579	0
interaction1214	3	10567000	10568000	3	10549000	10550000	18170	-37.5775	0
interaction1216	4	2069000	2070000	2	3085000	3086000	interchromosomal	-37.4975	0
interaction1217	4	3998000	3999000	4	3969000	3970000	28811	-37.3374	0
interaction1218	5	9954000	9955000	5	9949000	9950000	4763	-37.2804	0
interaction1219	4	3211000	3212000	4	3208000	3209000	2698	-37.1029	0
interaction1222	3	12917000	12918000	3	12914000	12915000	2754	-37.0126	0
interaction1223	3	22503000	22504000	2	2098000	2099000	interchromosomal	-37.0126	0
interaction1225	4	3259000	3260000	4	3221000	3222000	37973	-36.928	0
interaction1226	5	11893000	11894000	5	11859000	11860000	34009	-36.804	0
interaction1228	3	9096000	9097000	3	9084000	9085000	11460	-36.6953	0
interaction1229	3	22389000	22390000	1	11152000	11153000	interchromosomal	-36.6953	0
interaction1233	2	10091000	10092000	1	8455000	8456000	interchromosomal	-36.4347	0
interaction1234	5	12017000	12018000	5	12007000	12008000	9845	-36.3407	0
interaction1235	5	11678000	11679000	5	11672000	11673000	5975	-36.2832	0
interaction1236	3	8792000	8793000	3	8637000	8638000	155162	-36.2723	0
interaction1238	2	59000	60000	2	45000	46000	14181	-36.2024	0
interaction1239	4	5950000	5951000	1	8454000	8455000	interchromosomal	-36.2024	0
interaction1240	4	10557000	10558000	4	10535000	10536000	21675	-36.2024	0
interaction1241	1	21812000	21813000	1	21776000	21777000	36178	-36.1526	0
interaction1242	3	13756000	13757000	3	13685000	13686000	71571	-36.0699	0
interaction1245	5	15384000	15385000	5	15377000	15378000	6850	-35.9046	0
interaction1247	1	21840000	21841000	1	21768000	21769000	72204	-35.8214	0
interaction1248	4	3245000	3246000	4	3239000	3240000	5827	-35.7759	0
interaction1249	4	3247000	3248000	4	3231000	3232000	16347	-35.6559	0
interaction1250	4	2934000	2935000	4	2929000	2930000	4916	-35.6421	0
interaction1252	5	13266000	13267000	1	15046000	15047000	interchromosomal	-35.6206	0
interaction1253	5	11948000	11949000	5	11931000	11932000	17250	-35.5817	0
interaction1254	5	11781000	11782000	5	11772000	11773000	9269	-35.507	0
interaction1256	3	17411000	17412000	2	572000	573000	interchromosomal	-35.4798	0
interaction1258	3	22699000	22700000	1	18014000	18015000	interchromosomal	-35.471	0
interaction1260	3	16086000	16087000	1	11887000	11888000	interchromosomal	-35.3983	0
interaction1263	4	3991000	3992000	2	3952000	3953000	interchromosomal	-35.3692	0
interaction1265	1	15337000	15338000	1	15240000	15241000	97105	-35.3419	0
interaction1267	5	12056000	12057000	5	12054000	12055000	1907	-35.22	0
interaction1271	4	3737000	3738000	2	5565000	5566000	interchromosomal	-35.1294	0
interaction1273	2	3965000	3966000	1	16521000	16522000	interchromosomal	-35.1218	0
interaction1276	1	15336000	15337000	1	15239000	15240000	97122	-35.0633	0
interaction1277	4	3213000	3214000	4	3208000	3209000	5123	-35.0601	0
interaction1278	5	11948000	11949000	5	11929000	11930000	19074	-35.0512	0
interaction1279	5	11933000	11934000	5	11932000	11933000	1089	-35.0454	0
interaction1280	5	11961000	11962000	5	11957000	11958000	4439	-35.014	0
interaction1281	1	15322000	15323000	1	15226000	15227000	96083	-35.0114	0
interaction1282	4	3208000	3209000	4	3203000	3204000	5067	-34.9839	0
interaction1283	1	15132000	15133000	1	15110000	15111000	21675	-34.9655	0
interaction1284	5	20604000	20605000	5	20571000	20572000	33203	-34.9274	0
interaction1285	1	15129000	15130000	1	15121000	15122000	7970	-34.9208	0
interaction1287	5	13218000	13219000	3	12078000	12079000	interchromosomal	-34.8896	0
interaction1288	1	15133000	15134000	1	15115000	15116000	17914	-34.8848	0
interaction1289	1	15097000	15098000	1	15095000	15096000	1674	-34.884	0
interaction1290	4	2934000	2935000	4	2930000	2931000	4222	-34.8651	0
interaction1293	1	15368000	15369000	1	15270000	15271000	98156	-34.7289	0
interaction1295	4	11835000	11836000	2	8381000	8382000	interchromosomal	-34.7289	0
interaction1296	5	20967000	20968000	5	13005000	13006000	7962053	-34.7289	0
interaction1297	5	11761000	11762000	5	11760000	11761000	1299	-34.7068	0
interaction1300	2	5488000	5489000	2	5482000	5483000	5839	-34.5531	0
interaction1301	5	20619000	20620000	5	20586000	20587000	33225	-34.5531	0
interaction1302	5	12055000	12056000	5	12053000	12054000	1455	-34.4602	0
interaction1303	1	15119000	15120000	1	15115000	15116000	3963	-34.0881	0
interaction1304	1	15485000	15486000	1	15464000	15465000	20986	-34.0708	0
interaction1306	2	13424000	13425000	2	10877000	10878000	2546748	-34.069	0
interaction1307	5	14172000	14173000	1	12827000	12828000	interchromosomal	-34.069	0
interaction1308	5	11902000	11903000	5	11870000	11871000	32093	-34.0429	0
interaction1309	5	11893000	11894000	5	11873000	11874000	19882	-33.8798	0
interaction1310	1	21847000	21848000	1	21774000	21775000	72481	-33.8111	0
interaction1311	4	3208000	3209000	4	3206000	3207000	2474	-33.7298	0
interaction1312	2	13423000	13424000	2	10878000	10879000	2545087	-33.6809	0
interaction1314	5	12544000	12545000	1	22695000	22696000	interchromosomal	-33.6652	0
interaction1315	1	15323000	15324000	1	15227000	15228000	96232	-33.5296	0
interaction1316	1	15202000	15203000	1	15194000	15195000	8595	-33.4299	0
interaction1317	1	20124000	20125000	1	20111000	20112000	12693	-33.415	0
interaction1318	1	25355000	25356000	1	25340000	25341000	14647	-33.415	0
interaction1319	4	9542000	9543000	4	9503000	9504000	39115	-33.415	0
interaction1320	1	21816000	21817000	1	21780000	21781000	36140	-33.399	0
interaction1323	4	2948000	2949000	4	2926000	2927000	21837	-33.3463	0
interaction1326	1	23490000	23491000	1	23178000	23179000	311851	-33.2851	0
interaction1327	4	4005000	4006000	4	3966000	3967000	39158	-33.2593	0
interaction1328	1	21819000	21820000	1	21782000	21783000	36850	-33.2589	0
interaction1329	5	11937000	11938000	5	11819000	11820000	118541	-33.2589	0
interaction1331	3	13522000	13523000	1	15186000	15187000	interchromosomal	-33.2335	0
interaction1332	1	12024000	12025000	1	12011000	12012000	12787	-33.1902	0
interaction1335	3	3124000	3125000	2	51000	52000	interchromosomal	-32.9626	0
interaction1336	5	12165000	12166000	1	14869000	14870000	interchromosomal	-32.9626	0
interaction1337	5	10377000	10378000	5	10333000	10334000	43951	-32.9455	0
interaction1338	1	21820000	21821000	1	21783000	21784000	36695	-32.9288	0
interaction1340	3	3124000	3125000	2	54000	55000	interchromosomal	-32.8966	0
interaction1341	5	11953000	11954000	5	11932000	11933000	20882	-32.8348	0
interaction1343	4	3751000	3752000	1	13184000	13185000	interchromosomal	-32.8226	0
interaction1344	2	2481000	2482000	2	2478000	2479000	2703	-32.8026	0
interaction1345	5	11895000	11896000	5	11866000	11867000	29057	-32.7956	0
interaction1347	3	12218000	12219000	2	5572000	5573000	interchromosomal	-32.7694	0
interaction1350	1	14872000	14873000	1	14850000	14851000	22176	-32.6651	0
interaction1351	3	12254000	12255000	3	12245000	12246000	9353	-32.6651	0
interaction1353	3	17416000	17417000	2	568000	569000	interchromosomal	-32.6444	0
interaction1355	5	22616000	22617000	2	2903000	2904000	interchromosomal	-32.6341	0
interaction1359	4	3744000	3745000	1	15184000	15185000	interchromosomal	-32.6054	0
interaction1360	1	21818000	21819000	1	21783000	21784000	35556	-32.587	0
interaction1362	3	13190000	13191000	2	3952000	3953000	interchromosomal	-32.578	0
interaction1363	4	3993000	3994000	4	3873000	3874000	120753	-32.5119	0
interaction1366	2	2544000	2545000	2	1755000	1756000	788768	-32.4822	0
interaction1367	4	3872000	3873000	2	2503000	2504000	interchromosomal	-32.4822	0
interaction1368	2	5107000	5108000	2	5096000	5097000	10888	-32.4796	0
interaction1369	5	23139000	23140000	5	23135000	23136000	4424	-32.475	0
interaction1370	5	11833000	11834000	5	11720000	11721000	112580	-32.468	0
interaction1371	5	11939000	11940000	5	11720000	11721000	218267	-32.468	0
interaction1372	1	15345000	15346000	1	15248000	15249000	97103	-32.4345	0
interaction1374	3	17404000	17405000	2	580000	581000	interchromosomal	-32.364	0
interaction1376	3	14192000	14193000	2	9000	10000	interchromosomal	-32.3381	0
interaction1377	1	12023000	12024000	1	12011000	12012000	12218	-32.3374	0
interaction1378	3	22180000	22181000	3	22176000	22177000	3939	-32.3374	0
interaction1379	5	9528000	9529000	5	9483000	9484000	44828	-32.3374	0
interaction1380	1	15135000	15136000	1	15127000	15128000	7956	-32.3282	0
interaction1382	4	3749000	3750000	2	5565000	5566000	interchromosomal	-32.2067	0
interaction1383	1	21753000	21754000	1	21747000	21748000	5444	-32.2061	0
interaction1385	4	3250000	3251000	4	3229000	3230000	21273	-32.1156	0
interaction1386	5	11881000	11882000	5	11879000	11880000	1930	-32.1143	0
interaction1387	4	3232000	3233000	4	3198000	3199000	33619	-32.1132	0
interaction1388	5	11970000	11971000	5	11966000	11967000	3583	-32.1126	0
interaction1391	1	15130000	15131000	1	15112000	15113000	17890	-32.0882	0
interaction1392	1	15122000	15123000	1	15112000	15113000	9804	-32.0579	0
interaction1393	1	15125000	15126000	1	15115000	15116000	9992	-32.0199	0
interaction1394	1	15108000	15109000	1	15099000	15100000	8981	-32.0032	0
interaction1395	5	11952000	11953000	5	11934000	11935000	18101	-31.9958	0
interaction1396	1	15133000	15134000	1	15121000	15122000	11845	-31.9933	0
interaction1398	5	13218000	13219000	2	6593000	6594000	interchromosomal	-31.9736	0
interaction1399	5	24233000	24234000	5	24202000	24203000	30755	-31.9714	0
interaction1401	5	13218000	13219000	2	1755000	1756000	interchromosomal	-31.957	0
interaction1402	4	3258000	3259000	4	3221000	3222000	37211	-31.9178	0
interaction1403	5	11878000	11879000	5	11852000	11853000	25882	-31.8949	0
interaction1404	5	11901000	11902000	5	11830000	11831000	71404	-31.8698	0
interaction1405	1	25013000	25014000	1	25010000	25011000	2889	-31.866	0
interaction1406	1	29475000	29476000	1	17812000	17813000	11662747	-31.866	0
interaction1407	5	11897000	11898000	5	11828000	11829000	69582	-31.8027	0
interaction1409	5	18492000	18493000	1	11791000	11792000	interchromosomal	-31.6754	0
interaction1410	4	3044000	3045000	4	3041000	3042000	3051	-31.6682	0
interaction1411	2	5587000	5588000	2	5585000	5586000	1376	-31.6617	0
interaction1412	5	11931000	11932000	5	11929000	11930000	2011	-31.5908	0
interaction1413	5	20598000	20599000	5	20565000	20566000	32513	-31.589	0
interaction1414	3	1179000	1180000	3	917000	918000	262149	-31.431	0
interaction1415	4	8148000	8149000	4	5766000	5767000	2381798	-31.431	0
interaction1416	5	11676000	11677000	5	11671000	11672000	4410	-31.4157	0
interaction1417	5	11896000	11897000	5	11856000	11857000	39912	-31.3567	0
interaction1421	4	1874000	1875000	3	10396000	10397000	interchromosomal	-31.2776	0
interaction1423	5	23137000	23138000	4	6071000	6072000	interchromosomal	-31.2257	0
interaction1424	4	2292000	2293000	4	2261000	2262000	30616	-31.1643	0
interaction1425	5	11762000	11763000	5	11759000	11760000	2711	-31.1345	0
interaction1427	3	9450000	9451000	3	9443000	9444000	7709	-31.1061	0
interaction1428	3	15012000	15013000	1	12682000	12683000	interchromosomal	-31.1061	0
interaction1429	1	6203000	6204000	1	6193000	6194000	10438	-30.9979	0
interaction1431	4	14286000	14287000	1	8455000	8456000	interchromosomal	-30.9979	0
interaction1432	1	15367000	15368000	1	15269000	15270000	98082	-30.81	0
interaction1433	1	12824000	12825000	1	8794000	8795000	4029758	-30.6892	0
interaction1434	5	17605000	17606000	5	17596000	17597000	8611	-30.6558	0
interaction1435	5	11951000	11952000	5	11934000	11935000	16887	-30.5945	0
interaction1436	5	11896000	11897000	5	11859000	11860000	36995	-30.5888	0
interaction1438	4	8622000	8623000	2	17095000	17096000	interchromosomal	-30.5825	0
interaction1439	2	5270000	5271000	2	5263000	5264000	7295	-30.5496	0
interaction1440	3	12225000	12226000	3	12214000	12215000	11431	-30.5179	0
interaction1442	5	14964000	14965000	2	10878000	10879000	interchromosomal	-30.4295	0
interaction1443	1	16222000	16223000	1	16215000	16216000	6922	-30.4021	0
interaction1444	1	6276000	6277000	1	5680000	5681000	596652	-30.4	0
interaction1446	5	3251000	3252000	4	11111000	11112000	interchromosomal	-30.4	0
interaction1447	5	11883000	11884000	5	11856000	11857000	27001	-30.2576	0
interaction1448	1	21811000	21812000	1	21775000	21776000	36260	-30.2338	0
interaction1449	1	15343000	15344000	1	15246000	15247000	97233	-30.1922	0
interaction1450	1	22427000	22428000	1	22396000	22397000	31446	-30.1723	0
interaction1451	1	10282000	10283000	1	10273000	10274000	9355	-30.1159	0
interaction1452	1	15108000	15109000	1	15101000	15102000	6945	-30.0998	0
interaction1453	1	23307000	23308000	1	23300000	23301000	7334	-30.081	0
interaction1454	1	21830000	21831000	1	21793000	21794000	36500	-30.0642	0
interaction1456	3	3808000	3809000	1	13822000	13823000	interchromosomal	-29.9684	0
interaction1457	3	22584000	22585000	3	22523000	22524000	61064	-29.9684	0
interaction1458	5	13266000	13267000	5	11986000	11987000	1280284	-29.8692	1e-06
interaction1462	5	3248000	3249000	1	27069000	27070000	interchromosomal	-29.7844	1e-06
interaction1463	5	16261000	16262000	4	13331000	13332000	interchromosomal	-29.7844	1e-06
interaction1465	1	17547000	17548000	1	17544000	17545000	3299	-29.7546	1e-06
interaction1467	4	3870000	3871000	2	3952000	3953000	interchromosomal	-29.7277	1e-06
interaction1469	5	13266000	13267000	4	3019000	3020000	interchromosomal	-29.7106	1e-06
interaction1471	5	11939000	11940000	1	15050000	15051000	interchromosomal	-29.7022	1e-06
interaction1473	3	16086000	16087000	2	3015000	3016000	interchromosomal	-29.6629	1e-06
interaction1474	5	11937000	11938000	5	11329000	11330000	608233	-29.6555	1e-06
interaction1477	1	15315000	15316000	1	15219000	15220000	96058	-29.6177	1e-06
interaction1478	1	16696000	16697000	1	16678000	16679000	18015	-29.6177	1e-06
interaction1479	3	9089000	9090000	3	9078000	9079000	11226	-29.6177	1e-06
interaction1480	5	14143000	14144000	1	13008000	13009000	interchromosomal	-29.6177	1e-06
interaction1481	1	15138000	15139000	1	15136000	15137000	1562	-29.607	1e-06
interaction1483	4	3872000	3873000	1	14853000	14854000	interchromosomal	-29.5879	1e-06
interaction1485	4	3751000	3752000	1	13185000	13186000	interchromosomal	-29.5757	1e-06
interaction1487	5	12124000	12125000	4	3849000	3850000	interchromosomal	-29.5581	1e-06
interaction1488	5	13269000	13270000	5	11939000	11940000	1330760	-29.5306	1e-06
interaction1490	2	5577000	5578000	1	15179000	15180000	interchromosomal	-29.5253	1e-06
interaction1491	4	3245000	3246000	4	3240000	3241000	4959	-29.5051	1e-06
interaction1492	4	2934000	2935000	4	2932000	2933000	1641	-29.4935	1e-06
interaction1493	5	11833000	11834000	5	11694000	11695000	138724	-29.486	1e-06
interaction1495	3	12214000	12215000	1	15190000	15191000	interchromosomal	-29.4814	1e-06
interaction1496	4	6593000	6594000	4	6588000	6589000	5178	-29.4658	1e-06
interaction1497	4	3210000	3211000	4	3205000	3206000	5135	-29.4593	1e-06
interaction1498	4	2952000	2953000	4	2941000	2942000	11156	-29.4569	1e-06
interaction1499	1	15228000	15229000	1	15094000	15095000	133376	-29.3943	1e-06
interaction150	2	3287000	3288000	2	3243000	3244000	43785	-395.651	0
interaction1502	5	11833000	11834000	1	15040000	15041000	interchromosomal	-29.3591	1e-06
interaction1503	5	11939000	11940000	1	15040000	15041000	interchromosomal	-29.3591	1e-06
interaction1504	1	15130000	15131000	1	15126000	15127000	3898	-29.3306	1e-06
interaction1505	1	15134000	15135000	1	15130000	15131000	3873	-29.328	1e-06
interaction1507	1	15109000	15110000	1	15099000	15100000	9876	-29.3004	1e-06
interaction1512	4	3214000	3215000	4	3211000	3212000	2673	-29.2866	1e-06
interaction1513	2	6593000	6594000	2	6567000	6568000	26195	-29.2778	1e-06
interaction1514	4	3251000	3252000	4	3237000	3238000	14011	-29.2757	1e-06
interaction1515	5	11937000	11938000	5	11833000	11834000	104266	-29.2554	1e-06
interaction1516	1	14473000	14474000	1	14408000	14409000	64827	-29.2369	1e-06
interaction1517	1	15132000	15133000	1	15120000	15121000	11869	-29.2266	1e-06
interaction1519	5	18124000	18125000	1	7360000	7361000	interchromosomal	-29.199	1e-06
interaction1520	4	2963000	2964000	4	2937000	2938000	25864	-29.1885	1e-06
interaction1522	3	12561000	12562000	2	2108000	2109000	interchromosomal	-29.0812	1e-06
interaction1523	5	11930000	11931000	5	11756000	11757000	173990	-29.0203	1e-06
interaction1524	4	9074000	9075000	4	9070000	9071000	3718	-28.9722	1e-06
interaction1527	2	6821000	6822000	1	18831000	18832000	interchromosomal	-28.8711	1e-06
interaction1528	5	14382000	14383000	1	12016000	12017000	interchromosomal	-28.8711	1e-06
interaction1529	5	11680000	11681000	5	11673000	11674000	7145	-28.8086	1e-06
interaction1530	1	30424000	30425000	1	30331000	30332000	92633	-28.7769	1e-06
interaction1531	4	2947000	2948000	4	2938000	2939000	9043	-28.6679	2e-06
interaction1532	5	11868000	11869000	5	11824000	11825000	44207	-28.6649	2e-06
interaction1533	5	11830000	11831000	5	11828000	11829000	1658	-28.5423	2e-06
interaction1535	3	8791000	8792000	3	8639000	8640000	152221	-28.53	2e-06
interaction1536	4	3734000	3735000	1	13181000	13182000	interchromosomal	-28.53	2e-06
interaction1537	5	11970000	11971000	5	11968000	11969000	2228	-28.5021	2e-06
interaction1538	1	15132000	15133000	1	15128000	15129000	3950	-28.4763	2e-06
interaction1541	1	24857000	24858000	1	24728000	24729000	129764	-28.3697	2e-06
interaction1542	4	2936000	2937000	4	2929000	2930000	6526	-28.3305	2e-06
interaction1543	1	21810000	21811000	1	21774000	21775000	36206	-28.3254	2e-06
interaction1544	5	11952000	11953000	5	11929000	11930000	22867	-28.2132	3e-06
interaction1546	5	23139000	23140000	4	6068000	6069000	interchromosomal	-28.1531	3e-06
interaction1547	5	11893000	11894000	5	11852000	11853000	40999	-28.1401	3e-06
interaction1548	1	21840000	21841000	1	21767000	21768000	72844	-28.1016	3e-06
interaction1549	4	13631000	13632000	4	13625000	13626000	5910	-28.1016	3e-06
interaction1550	4	2935000	2936000	4	2934000	2935000	1524	-28.0569	3e-06
interaction1553	1	23390000	23391000	1	23386000	23387000	3705	-28.006	3e-06
interaction1555	3	15878000	15879000	2	2958000	2959000	interchromosomal	-28.006	3e-06
interaction1556	1	15371000	15372000	1	15273000	15274000	98070	-27.9616	3e-06
interaction1557	2	13425000	13426000	2	10876000	10877000	2548719	-27.9616	3e-06
interaction1558	1	8825000	8826000	1	8810000	8811000	14987	-27.9192	3e-06
interaction1560	4	3697000	3698000	3	13907000	13908000	interchromosomal	-27.8032	4e-06
interaction1561	5	11893000	11894000	5	11856000	11857000	37057	-27.7659	4e-06
interaction1562	5	16937000	16938000	5	16932000	16933000	4924	-27.7169	4e-06
interaction1563	1	12727000	12728000	1	9677000	9678000	3050412	-27.7013	4e-06
interaction1564	1	15369000	15370000	1	15271000	15272000	97991	-27.7013	4e-06
interaction1565	4	5878000	5879000	4	5860000	5861000	17404	-27.7013	4e-06
interaction1566	5	11675000	11676000	5	11671000	11672000	4316	-27.6704	4e-06
interaction1567	1	29475000	29476000	1	5913000	5914000	23562550	-27.67	4e-06
interaction1568	5	11884000	11885000	5	11871000	11872000	12969	-27.6616	4e-06
interaction1569	3	10569000	10570000	3	10552000	10553000	17582	-27.611	5e-06
interaction1570	5	14491000	14492000	5	14432000	14433000	59290	-27.5832	5e-06
interaction1572	3	22385000	22386000	1	11152000	11153000	interchromosomal	-27.5564	5e-06
interaction1573	2	5273000	5274000	2	5260000	5261000	13382	-27.4817	5e-06
interaction1574	1	20134000	20135000	1	20122000	20123000	12340	-27.4541	5e-06
interaction1575	5	20597000	20598000	5	20562000	20563000	35126	-27.4541	5e-06
interaction1576	5	20609000	20610000	5	20576000	20577000	33169	-27.4541	5e-06
interaction1578	4	3676000	3677000	3	14415000	14416000	interchromosomal	-27.436	6e-06
interaction1579	2	5276000	5277000	2	5263000	5264000	13315	-27.373	6e-06
interaction1581	2	4167000	4168000	1	13736000	13737000	interchromosomal	-27.3534	6e-06
interaction1582	1	14451000	14452000	1	14341000	14342000	110233	-27.3158	6e-06
interaction1583	1	21847000	21848000	1	21775000	21776000	72479	-27.3158	6e-06
interaction1584	1	7358000	7359000	1	2795000	2796000	4563402	-27.2942	6e-06
interaction1585	5	12838000	12839000	5	12796000	12797000	41953	-27.2472	7e-06
interaction1586	1	15840000	15841000	1	15186000	15187000	653961	-27.2313	7e-06
interaction1587	1	16218000	16219000	1	16215000	16216000	2867	-27.2313	7e-06
interaction1589	4	3992000	3993000	3	13192000	13193000	interchromosomal	-27.2313	7e-06
interaction1591	3	14140000	14141000	3	14119000	14120000	21485	-27.223	7e-06
interaction1593	1	15115000	15116000	1	15111000	15112000	3949	-27.2227	7e-06
interaction1596	5	4792000	4793000	3	23107000	23108000	interchromosomal	-27.1719	7e-06
interaction1599	5	4212000	4213000	3	22060000	22061000	interchromosomal	-27.106	8e-06
interaction1600	4	9549000	9550000	4	9534000	9535000	15363	-27.018	8e-06
interaction1602	1	15347000	15348000	1	15249000	15250000	97763	-27.0162	8e-06
interaction1604	4	3750000	3751000	1	13184000	13185000	interchromosomal	-27.0162	8e-06
interaction1605	5	8628000	8629000	1	21349000	21350000	interchromosomal	-27.0162	8e-06
interaction1606	5	11710000	11711000	5	11701000	11702000	8623	-26.9597	9e-06
interaction1609	3	10106000	10107000	2	5850000	5851000	interchromosomal	-26.933	9e-06
interaction1610	1	15344000	15345000	1	15247000	15248000	97008	-26.9247	9e-06
interaction1611	1	15065000	15066000	1	15062000	15063000	3351	-26.8931	9e-06
interaction1613	5	11985000	11986000	1	15046000	15047000	interchromosomal	-26.8783	9e-06
interaction1615	5	10331000	10332000	2	53000	54000	interchromosomal	-26.8711	9e-06
interaction1617	4	3842000	3843000	3	13190000	13191000	interchromosomal	-26.8369	1e-05
interaction1619	4	7710000	7711000	4	7708000	7709000	1822	-26.8348	1e-05
interaction1620	1	16217000	16218000	1	16214000	16215000	3333	-26.8305	1e-05
interaction1621	5	11938000	11939000	5	11693000	11694000	245472	-26.7941	1e-05
interaction1625	4	3842000	3843000	2	3951000	3952000	interchromosomal	-26.7665	1e-05
interaction1627	4	3991000	3992000	4	3842000	3843000	148984	-26.7176	1.1e-05
interaction1628	4	3226000	3227000	4	3215000	3216000	10984	-26.7044	1.1e-05
interaction1629	4	3252000	3253000	4	3226000	3227000	26226	-26.7001	1.1e-05
interaction1630	5	11949000	11950000	5	11947000	11948000	2035	-26.6891	1.1e-05
interaction1631	3	17746000	17747000	3	17737000	17738000	8939	-26.6701	1.1e-05
interaction1633	5	10337000	10338000	2	50000	51000	interchromosomal	-26.6679	1.1e-05
interaction1634	1	15135000	15136000	1	15123000	15124000	11837	-26.6532	1.2e-05
interaction1635	4	3248000	3249000	4	3231000	3232000	16643	-26.6392	1.2e-05
interaction1637	5	11839000	11840000	1	15043000	15044000	interchromosomal	-26.6195	1.2e-05
interaction1639	5	10325000	10326000	3	22755000	22756000	interchromosomal	-26.6133	1.2e-05
interaction1640	4	3262000	3263000	4	3256000	3257000	6319	-26.6072	1.2e-05
interaction1641	5	11951000	11952000	5	11947000	11948000	3950	-26.5928	1.2e-05
interaction1642	5	11843000	11844000	5	11817000	11818000	25367	-26.5927	1.2e-05
interaction1643	4	3992000	3993000	4	3871000	3872000	120968	-26.5844	1.2e-05
interaction1646	1	15126000	15127000	1	15122000	15123000	4040	-26.5469	1.3e-05
interaction1647	1	15134000	15135000	1	15112000	15113000	21842	-26.5446	1.3e-05
interaction1648	1	10322000	10323000	1	10304000	10305000	17740	-26.5211	1.3e-05
interaction1649	5	19503000	19504000	5	19501000	19502000	1628	-26.5211	1.3e-05
interaction1650	4	3213000	3214000	4	3203000	3204000	10142	-26.519	1.3e-05
interaction1651	1	15127000	15128000	1	15113000	15114000	14113	-26.5054	1.3e-05
interaction1652	1	15131000	15132000	1	15127000	15128000	3943	-26.5054	1.3e-05
interaction1653	2	3503000	3504000	2	3368000	3369000	134460	-26.4945	1.3e-05
interaction1654	1	15130000	15131000	1	15122000	15123000	7932	-26.4761	1.4e-05
interaction1656	4	3992000	3993000	2	3952000	3953000	interchromosomal	-26.4714	1.4e-05
interaction1657	5	11830000	11831000	5	11826000	11827000	3498	-26.4677	1.4e-05
interaction1658	4	3995000	3996000	4	3866000	3867000	129687	-26.4653	1.4e-05
interaction1659	4	3211000	3212000	4	3203000	3204000	7719	-26.4496	1.4e-05
interaction1660	5	11968000	11969000	5	11958000	11959000	9840	-26.4303	1.4e-05
interaction1661	1	15129000	15130000	1	15119000	15120000	9973	-26.4291	1.4e-05
interaction1662	1	18017000	18018000	1	3784000	3785000	14232519	-26.4267	1.4e-05
interaction1663	2	6593000	6594000	2	1755000	1756000	4837936	-26.3913	1.5e-05
interaction1665	3	4870000	4871000	1	19196000	19197000	interchromosomal	-26.3856	1.5e-05
interaction1668	1	15226000	15227000	1	15102000	15103000	124431	-26.3429	1.6e-05
interaction1669	1	15336000	15337000	1	15334000	15335000	2110	-26.3199	1.6e-05
interaction1670	5	11901000	11902000	5	11825000	11826000	75994	-26.3054	1.6e-05
interaction1671	5	11876000	11877000	5	11870000	11871000	5916	-26.2908	1.6e-05
interaction1672	5	11934000	11935000	5	11756000	11757000	178069	-26.2813	1.7e-05
interaction1673	2	2863000	2864000	2	2859000	2860000	4391	-26.1483	1.9e-05
interaction1674	4	2947000	2948000	4	2921000	2922000	26242	-26.1037	2e-05
interaction1675	3	9445000	9446000	3	9438000	9439000	7208	-26.0439	2.1e-05
interaction1676	3	15368000	15369000	3	15366000	15367000	1956	-26.0439	2.1e-05
interaction1678	3	2809000	2810000	1	12683000	12684000	interchromosomal	-25.9474	2.3e-05
interaction1679	5	11893000	11894000	5	11857000	11858000	36073	-25.9225	2.4e-05
interaction1682	3	22661000	22662000	2	5764000	5765000	interchromosomal	-25.8579	2.5e-05
interaction1683	5	14382000	14383000	1	12017000	12018000	interchromosomal	-25.8579	2.5e-05
interaction1684	3	16696000	16697000	3	16692000	16693000	4706	-25.7748	2.7e-05
interaction1687	1	15125000	15126000	1	15121000	15122000	4001	-25.6727	3e-05
interaction1688	3	10973000	10974000	3	10342000	10343000	630927	-25.5573	3.4e-05
interaction1689	4	11115000	11116000	4	11044000	11045000	70543	-25.5573	3.4e-05
interaction1690	5	18473000	18474000	5	10202000	10203000	8270628	-25.5573	3.4e-05
interaction1691	5	24235000	24236000	5	24202000	24203000	32634	-25.5471	3.4e-05
interaction1692	4	2933000	2934000	4	2931000	2932000	1664	-25.5016	3.6e-05
interaction1693	1	20090000	20091000	1	20085000	20086000	4673	-25.4937	3.6e-05
interaction1694	2	10009000	10010000	2	1506000	1507000	8503027	-25.4937	3.6e-05
interaction1695	5	11680000	11681000	5	11676000	11677000	4215	-25.4916	3.6e-05
interaction1696	5	11954000	11955000	5	11949000	11950000	4682	-25.4615	3.7e-05
interaction1697	4	2928000	2929000	4	2922000	2923000	6399	-25.4359	3.8e-05
interaction1699	3	14147000	14148000	3	14131000	14132000	15655	-25.4339	3.8e-05
interaction1700	5	5631000	5632000	1	12757000	12758000	interchromosomal	-25.4339	3.8e-05
interaction1701	5	20598000	20599000	5	20564000	20565000	33967	-25.4339	3.8e-05
interaction1702	5	11961000	11962000	5	11956000	11957000	4753	-25.4119	3.9e-05
interaction1705	4	5949000	5950000	3	17431000	17432000	interchromosomal	-25.3776	4e-05
interaction1710	5	10375000	10376000	3	22770000	22771000	interchromosomal	-25.3245	4.2e-05
interaction1711	5	15688000	15689000	5	15673000	15674000	15543	-25.3245	4.2e-05
interaction1712	1	14409000	14410000	1	14364000	14365000	45546	-25.2743	4.4e-05
interaction1714	2	4885000	4886000	1	17037000	17038000	interchromosomal	-25.2267	4.6e-05
interaction1715	4	2963000	2964000	4	2924000	2925000	38760	-25.2046	4.7e-05
interaction1717	3	9735000	9736000	1	7353000	7354000	interchromosomal	-25.1711	4.9e-05
interaction1720	1	30423000	30424000	1	30331000	30332000	91682	-25.0982	5.2e-05
interaction1721	5	15691000	15692000	5	15675000	15676000	15459	-25.0812	5.3e-05
interaction1722	5	20599000	20600000	5	20566000	20567000	33209	-25.0594	5.4e-05
interaction1723	4	9549000	9550000	4	9537000	9538000	12491	-24.9537	6e-05
interaction1724	5	10376000	10377000	5	10332000	10333000	44198	-24.9537	6e-05
interaction1725	5	10377000	10378000	5	10332000	10333000	45061	-24.9537	6e-05
interaction1728	5	11902000	11903000	5	11854000	11855000	47957	-24.8865	6.4e-05
interaction1729	1	15364000	15365000	1	15266000	15267000	98135	-24.8612	6.6e-05
interaction1731	5	18494000	18495000	1	11790000	11791000	interchromosomal	-24.8541	6.6e-05
interaction1732	1	15411000	15412000	1	15311000	15312000	100316	-24.8329	6.8e-05
interaction1733	1	21806000	21807000	1	21769000	21770000	36827	-24.8329	6.8e-05
interaction1734	1	21848000	21849000	1	21776000	21777000	72541	-24.8329	6.8e-05
interaction1735	1	15374000	15375000	1	15276000	15277000	97958	-24.8057	6.9e-05
interaction1737	2	1671000	1672000	1	18162000	18163000	interchromosomal	-24.8057	6.9e-05
interaction1739	4	3994000	3995000	3	13831000	13832000	interchromosomal	-24.8057	6.9e-05
interaction1740	4	2935000	2936000	4	2929000	2930000	6357	-24.7704	7.2e-05
interaction1742	3	16086000	16087000	2	567000	568000	interchromosomal	-24.7305	7.5e-05
interaction1743	4	2953000	2954000	4	2945000	2946000	7734	-24.6873	7.8e-05
interaction1745	2	10092000	10093000	1	8454000	8455000	interchromosomal	-24.6633	8e-05
interaction1746	5	11950000	11951000	5	11947000	11948000	2882	-24.6194	8.3e-05
interaction1747	1	15373000	15374000	1	15276000	15277000	97591	-24.603	8.5e-05
interaction1748	5	11863000	11864000	5	11861000	11862000	1908	-24.598	8.5e-05
interaction1750	3	10828000	10829000	3	10822000	10823000	6391	-24.5826	8.6e-05
interaction1751	3	20467000	20468000	3	20463000	20464000	3566	-24.5826	8.6e-05
interaction1753	4	4008000	4009000	4	4003000	4004000	5445	-24.571	8.7e-05
interaction1754	1	24858000	24859000	1	24727000	24728000	130438	-24.5485	8.9e-05
interaction1755	4	3206000	3207000	4	3203000	3204000	2632	-24.5349	9e-05
interaction1756	1	15365000	15366000	1	15266000	15267000	98300	-24.5315	9e-05
interaction1757	1	21842000	21843000	1	21805000	21806000	36971	-24.515	9.2e-05
interaction1758	2	4240000	4241000	2	46000	47000	4193971	-24.4991	9.3e-05
interaction1759	4	2961000	2962000	4	2939000	2940000	22544	-24.3738	0.000106
interaction1761	3	11562000	11563000	2	4167000	4168000	interchromosomal	-24.3629	0.000107
interaction1763	5	4792000	4793000	3	23134000	23135000	interchromosomal	-24.3629	0.000107
interaction1764	5	12040000	12041000	5	11774000	11775000	266284	-24.3629	0.000107
interaction1765	1	15331000	15332000	1	15227000	15228000	103727	-24.3181	0.000111
interaction1768	2	4240000	4241000	2	19000	20000	4220477	-24.2777	0.000116
interaction1770	4	3995000	3996000	1	14851000	14852000	interchromosomal	-24.2682	0.000117
interaction1771	2	2552000	2553000	2	1747000	1748000	804665	-24.2498	0.000119
interaction1772	5	10331000	10332000	5	10318000	10319000	13202	-24.2498	0.000119
interaction1773	3	23135000	23136000	3	23107000	23108000	27338	-24.2238	0.000122
interaction1774	5	11986000	11987000	5	11717000	11718000	268915	-24.2238	0.000122
interaction1775	5	11673000	11674000	5	11671000	11672000	1549	-24.2036	0.000124
interaction1776	1	15196000	15197000	1	15148000	15149000	47798	-24.1918	0.000126
interaction1777	4	2950000	2951000	4	2944000	2945000	5927	-24.1915	0.000126
interaction1779	4	1845000	1846000	1	13138000	13139000	interchromosomal	-24.1767	0.000127
interaction1781	5	23135000	23136000	4	6072000	6073000	interchromosomal	-24.1554	0.00013
interaction1782	3	17412000	17413000	3	12085000	12086000	5326760	-24.1485	0.000131
interaction1784	3	9095000	9096000	3	9083000	9084000	12714	-24.1411	0.000131
interaction1786	4	5823000	5824000	1	21249000	21250000	interchromosomal	-24.1411	0.000131
interaction1787	4	13778000	13779000	3	23125000	23126000	interchromosomal	-24.1411	0.000131
interaction1788	1	15169000	15170000	1	15168000	15169000	1384	-24.1163	0.000135
interaction1791	5	11833000	11834000	1	15050000	15051000	interchromosomal	-24.1043	0.000136
interaction1793	4	10544000	10545000	1	8792000	8793000	interchromosomal	-24.0761	0.00014
interaction1794	5	11938000	11939000	5	11833000	11834000	105043	-24.0455	0.000144
interaction1796	4	3744000	3745000	2	5570000	5571000	interchromosomal	-24.0268	0.000147
interaction1798	5	14173000	14174000	4	10540000	10541000	interchromosomal	-24.0135	0.000148
interaction1799	4	2954000	2955000	4	2926000	2927000	27810	-24.0036	0.00015
interaction180	2	3494000	3495000	2	3303000	3304000	191119	-344.548	0
interaction1801	4	4894000	4895000	3	14414000	14415000	interchromosomal	-24.0009	0.00015
interaction1802	2	52000	53000	2	50000	51000	2493	-23.9968	0.00015
interaction1803	1	15348000	15349000	1	15345000	15346000	3165	-23.9928	0.000151
interaction1804	4	3252000	3253000	4	3238000	3239000	13874	-23.9928	0.000151
interaction1805	4	3255000	3256000	4	3238000	3239000	16404	-23.9928	0.000151
interaction1806	4	3221000	3222000	4	3218000	3219000	2447	-23.9849	0.000152
interaction1807	4	3252000	3253000	4	3237000	3238000	14671	-23.9663	0.000155
interaction1808	4	3240000	3241000	4	3236000	3237000	4179	-23.9628	0.000155
interaction1809	4	3244000	3245000	4	3240000	3241000	3923	-23.9628	0.000155
interaction1812	3	8440000	8441000	3	8431000	8432000	9320	-23.9588	0.000155
interaction1814	5	14749000	14750000	3	17117000	17118000	interchromosomal	-23.9588	0.000155
interaction1817	4	2951000	2952000	4	2945000	2946000	5881	-23.9543	0.000156
interaction1818	4	3205000	3206000	4	3202000	3203000	2698	-23.9425	0.000157
interaction1819	4	3210000	3211000	4	3202000	3203000	7807	-23.9425	0.000157
interaction1821	4	4967000	4968000	3	12246000	12247000	interchromosomal	-23.9329	0.000159
interaction1824	3	14434000	14435000	2	3550000	3551000	interchromosomal	-23.9093	0.000162
interaction1827	3	22063000	22064000	1	21525000	21526000	interchromosomal	-23.9038	0.000163
interaction1828	2	3503000	3504000	2	3369000	3370000	134082	-23.8856	0.000166
interaction1829	4	3245000	3246000	4	3229000	3230000	16405	-23.8831	0.000166
interaction1831	4	3209000	3210000	4	3206000	3207000	2631	-23.8782	0.000167
interaction1833	1	15133000	15134000	1	15129000	15130000	3955	-23.8768	0.000167
interaction1835	5	13319000	13320000	1	14339000	14340000	interchromosomal	-23.8688	0.000168
interaction1836	1	15106000	15107000	1	15104000	15105000	1677	-23.8643	0.000169
interaction1838	4	3875000	3876000	4	3850000	3851000	25043	-23.8577	0.000169
interaction1839	5	11937000	11938000	1	15040000	15041000	interchromosomal	-23.8577	0.000169
interaction1840	2	5577000	5578000	2	5565000	5566000	11831	-23.8513	0.00017
interaction1841	1	15134000	15135000	1	15126000	15127000	7904	-23.8372	0.000173
interaction1842	1	15134000	15135000	1	15116000	15117000	17874	-23.8352	0.000173
interaction1843	1	15109000	15110000	1	15108000	15109000	1328	-23.8153	0.000176
interaction1845	4	4177000	4178000	1	14339000	14340000	interchromosomal	-23.8086	0.000177
interaction1846	1	15123000	15124000	1	15113000	15114000	10036	-23.8022	0.000178
interaction1848	5	4209000	4210000	1	7721000	7722000	interchromosomal	-23.7975	0.000179
interaction1850	3	2819000	2820000	1	12676000	12677000	interchromosomal	-23.7964	0.000179
interaction1851	3	10566000	10567000	3	10548000	10549000	18117	-23.7964	0.000179
interaction1852	4	3248000	3249000	4	3198000	3199000	50070	-23.793	0.00018
interaction1853	1	14408000	14409000	1	14363000	14364000	45579	-23.7695	0.000184
interaction1854	1	7721000	7722000	1	3784000	3785000	3936924	-23.7573	0.000186
interaction1855	4	2929000	2930000	4	2920000	2921000	8472	-23.7527	0.000187
interaction1856	4	3866000	3867000	4	3850000	3851000	16051	-23.7418	0.000189
interaction1857	1	21525000	21526000	1	3784000	3785000	17740985	-23.7357	0.00019
interaction1858	1	15136000	15137000	1	15094000	15095000	41765	-23.7042	0.000196
interaction1862	4	2932000	2933000	4	2920000	2921000	11738	-23.6214	0.000212
interaction1863	1	21273000	21274000	1	21270000	21271000	2948	-23.5192	0.000235
interaction1864	5	20611000	20612000	5	20578000	20579000	33310	-23.5192	0.000235
interaction1865	5	11868000	11869000	5	11852000	11853000	15586	-23.5077	0.000237
interaction1866	5	11948000	11949000	5	11932000	11933000	16273	-23.4914	0.000241
interaction1867	1	6203000	6204000	1	6191000	6192000	12072	-23.4	0.000264
interaction1868	1	6273000	6274000	1	5682000	5683000	591769	-23.4	0.000264
interaction1869	2	10554000	10555000	2	5872000	5873000	4681761	-23.3355	0.000281
interaction1872	3	9728000	9729000	1	7360000	7361000	interchromosomal	-23.2913	0.000293
interaction1873	4	1566000	1567000	1	26367000	26368000	interchromosomal	-23.2913	0.000293
interaction1874	5	11953000	11954000	5	11930000	11931000	22952	-23.256	0.000304
interaction1875	5	11902000	11903000	5	11860000	11861000	41926	-23.1929	0.000323
interaction1876	1	6773000	6774000	1	6767000	6768000	6000	-23.1918	0.000323
interaction1878	4	1937000	1938000	3	20259000	20260000	interchromosomal	-23.1004	0.000354
interaction1879	4	3749000	3750000	4	3738000	3739000	11660	-23.0861	0.000359
interaction1880	5	20616000	20617000	5	20581000	20582000	35171	-23.0161	0.000385
interaction1881	4	2963000	2964000	4	2925000	2926000	38410	-22.9395	0.000415
interaction1882	3	9096000	9097000	3	9085000	9086000	11151	-22.9381	0.000415
interaction1883	5	12841000	12842000	5	12799000	12800000	41965	-22.9381	0.000415
interaction1884	5	20627000	20628000	5	20594000	20595000	33229	-22.9381	0.000415
interaction1885	4	2964000	2965000	4	2939000	2940000	25248	-22.898	0.000432
interaction1886	4	13629000	13630000	4	13624000	13625000	5007	-22.8657	0.000446
interaction1887	5	11674000	11675000	5	11672000	11673000	1653	-22.861	0.000447
interaction1891	3	12083000	12084000	2	575000	576000	interchromosomal	-22.7983	0.000475
interaction1892	5	13757000	13758000	5	9923000	9924000	3834460	-22.7983	0.000475
interaction1894	5	10335000	10336000	5	10319000	10320000	16081	-22.7355	0.000505
interaction1896	5	11949000	11950000	5	11930000	11931000	19058	-22.7266	0.000509
interaction1897	4	2962000	2963000	4	2921000	2922000	41024	-22.6789	0.000534
interaction1898	5	20597000	20598000	5	20564000	20565000	33266	-22.5699	0.000595
interaction1899	4	2963000	2964000	4	2921000	2922000	41774	-22.5472	0.000609
interaction1900	5	11934000	11935000	5	11930000	11931000	4070	-22.5375	0.000614
interaction1901	1	20130000	20131000	1	20116000	20117000	13653	-22.5212	0.000623
interaction1902	3	9094000	9095000	3	9084000	9085000	9758	-22.5212	0.000623
interaction1903	4	8746000	8747000	4	8724000	8725000	22309	-22.5212	0.000623
interaction1904	5	11895000	11896000	5	11859000	11860000	36007	-22.4953	0.000639
interaction1905	2	5075000	5076000	2	1910000	1911000	3164632	-22.4753	0.000652
interaction1906	1	6201000	6202000	1	6193000	6194000	7961	-22.432	0.00068
interaction1907	1	14455000	14456000	1	14388000	14389000	66979	-22.432	0.00068
interaction1908	2	4638000	4639000	2	4629000	4630000	9362	-22.432	0.00068
interaction1909	3	7861000	7862000	3	7852000	7853000	9135	-22.4111	0.000694
interaction1910	3	8792000	8793000	3	8638000	8639000	154396	-22.391	0.000707
interaction1911	4	2903000	2904000	4	2901000	2902000	2270	-22.3521	0.000735
interaction1912	5	10253000	10254000	5	10247000	10248000	5479	-22.3521	0.000735
interaction1913	1	15121000	15122000	1	15119000	15120000	2051	-22.3511	0.000735
interaction1914	5	11954000	11955000	5	11934000	11935000	19760	-22.3006	0.000773
interaction1916	1	21804000	21805000	1	21767000	21768000	36495	-22.2802	0.000786
interaction1918	3	3180000	3181000	2	19199000	19200000	interchromosomal	-22.2802	0.000786
interaction1919	4	5823000	5824000	1	21248000	21249000	interchromosomal	-22.2802	0.000786
interaction1920	3	9450000	9451000	3	9442000	9443000	8068	-22.2469	0.000813
interaction1921	1	21838000	21839000	1	21820000	21821000	17694	-22.1561	0.000889
interaction1922	5	11895000	11896000	5	11856000	11857000	38937	-22.1545	0.00089
interaction1923	1	29475000	29476000	1	5912000	5913000	23563083	-22.1285	0.000913
interaction1924	2	5265000	5266000	2	5260000	5261000	5080	-22.1285	0.000913
interaction1925	4	2964000	2965000	4	2943000	2944000	21036	-22.1262	0.000915
interaction1926	4	2947000	2948000	4	2925000	2926000	21895	-22.1096	0.000929
interaction1927	5	11895000	11896000	5	11852000	11853000	43156	-22.108	0.00093
interaction1929	5	4210000	4211000	1	7720000	7721000	interchromosomal	-22.0768	0.000959
interaction1930	5	20603000	20604000	5	20570000	20571000	33096	-22.0741	0.000961
interaction1931	1	16521000	16522000	1	16513000	16514000	7835	-22.0294	0.001003
interaction1933	2	5276000	5277000	2	5262000	5263000	13536	-22.0294	0.001003
interaction1935	4	2962000	2963000	4	2943000	2944000	18967	-22.0113	0.001021
interaction1936	4	7699000	7700000	4	7689000	7690000	10054	-22.007	0.001024
interaction1937	4	9549000	9550000	4	9536000	9537000	13262	-22.007	0.001024
interaction1938	3	9449000	9450000	3	9442000	9443000	7543	-21.9856	0.001045
interaction1939	4	10554000	10555000	4	10532000	10533000	21684	-21.9856	0.001045
interaction1941	4	3256000	3257000	4	3254000	3255000	1820	-21.9451	0.001086
interaction1942	5	12542000	12543000	1	22695000	22696000	interchromosomal	-21.9451	0.001086
interaction1943	1	15834000	15835000	1	15823000	15824000	11622	-21.926	0.001106
interaction1944	4	3989000	3990000	4	3868000	3869000	120941	-21.926	0.001106
interaction1945	1	8811000	8812000	1	8788000	8789000	23284	-21.9076	0.001126
interaction1946	1	14390000	14391000	1	14344000	14345000	45615	-21.9076	0.001126
interaction1948	3	22059000	22060000	1	18013000	18014000	interchromosomal	-21.8562	0.001184
interaction1949	5	11903000	11904000	5	11855000	11856000	47886	-21.8015	0.00125
interaction1951	4	8029000	8030000	4	8024000	8025000	5385	-21.7953	0.001256
interaction1952	4	14287000	14288000	1	8454000	8455000	interchromosomal	-21.7953	0.001256
interaction1954	3	14671000	14672000	2	2303000	2304000	interchromosomal	-21.7916	0.001259
interaction1955	2	5269000	5270000	2	5263000	5264000	6591	-21.7813	0.001271
interaction1956	1	15373000	15374000	1	15275000	15276000	98063	-21.7545	0.001305
interaction1957	2	5974000	5975000	2	568000	569000	5406370	-21.7545	0.001305
interaction1958	1	13489000	13490000	1	8454000	8455000	5034906	-21.7417	0.001319
interaction1962	1	21828000	21829000	1	21818000	21819000	10369	-21.6943	0.001381
interaction1963	1	21841000	21842000	1	21769000	21770000	71835	-21.6943	0.001381
interaction1964	5	23139000	23140000	1	18006000	18007000	interchromosomal	-21.6943	0.001381
interaction1965	1	15395000	15396000	1	15298000	15299000	97808	-21.6833	0.001394
interaction1966	4	1742000	1743000	4	1736000	1737000	5457	-21.6833	0.001394
interaction1967	1	21528000	21529000	1	7718000	7719000	13810389	-21.6621	0.001424
interaction1968	5	11949000	11950000	5	11929000	11930000	19891	-21.6515	0.001438
interaction1969	1	15233000	15234000	1	15227000	15228000	6343	-21.6051	0.001506
interaction1970	1	16221000	16222000	1	16214000	16215000	6733	-21.5638	0.001568
interaction1971	4	3207000	3208000	4	3202000	3203000	5098	-21.5561	0.00158
interaction1972	3	23135000	23136000	3	23108000	23109000	26832	-21.5271	0.001625
interaction1973	4	3212000	3213000	4	3210000	3211000	2371	-21.5005	0.001668
interaction1975	5	11870000	11871000	5	11855000	11856000	14960	-21.4878	0.001688
interaction1976	2	6594000	6595000	2	1755000	1756000	4839061	-21.4821	0.001697
interaction1978	5	23139000	23140000	4	6067000	6068000	interchromosomal	-21.4704	0.001715
interaction1979	2	3015000	3016000	2	2558000	2559000	457140	-21.4648	0.001724
interaction1981	5	13206000	13207000	3	17416000	17417000	interchromosomal	-21.4432	0.001759
interaction1982	1	15234000	15235000	1	15094000	15095000	139761	-21.4381	0.001767
interaction1985	5	11830000	11831000	5	11824000	11825000	5784	-21.4052	0.001824
interaction1987	1	14456000	14457000	1	14344000	14345000	112263	-21.3834	0.001862
interaction1989	4	3993000	3994000	2	2503000	2504000	interchromosomal	-21.3754	0.001873
interaction1990	4	3993000	3994000	4	3871000	3872000	122245	-21.3754	0.001873
interaction1992	1	15331000	15332000	1	15324000	15325000	7164	-21.3638	0.001894
interaction1995	5	11873000	11874000	5	11858000	11859000	14987	-21.3513	0.001915
interaction1997	1	6203000	6204000	1	6192000	6193000	11514	-21.3432	0.001924
interaction1998	1	22427000	22428000	1	22395000	22396000	32367	-21.3432	0.001924
interaction1999	1	23418000	23419000	1	23297000	23298000	120695	-21.3432	0.001924
interaction2	3	14202000	14203000	2	8000	9000	interchromosomal	-5197.67	0
interaction2000	2	1894000	1895000	2	1528000	1529000	366607	-21.3432	0.001924
interaction2004	5	12124000	12125000	4	3995000	3996000	interchromosomal	-21.3423	0.001924
interaction2005	4	3238000	3239000	4	3226000	3227000	12287	-21.3356	0.001936
interaction2006	1	15324000	15325000	1	15228000	15229000	96311	-21.3197	0.001966
interaction2007	4	3255000	3256000	4	3215000	3216000	39657	-21.3167	0.001971
interaction2008	1	13921000	13922000	1	13798000	13799000	123115	-21.3137	0.001975
interaction2009	4	3255000	3256000	4	3252000	3253000	2612	-21.3137	0.001975
interaction2010	5	11706000	11707000	5	11701000	11702000	4697	-21.3016	0.001998
interaction2011	1	15362000	15363000	1	15263000	15264000	98302	-21.2885	0.00202
interaction2012	1	15365000	15366000	1	15263000	15264000	102085	-21.2885	0.00202
interaction2014	5	13218000	13219000	3	16101000	16102000	interchromosomal	-21.2885	0.00202
interaction2015	4	3231000	3232000	4	3198000	3199000	33389	-21.271	0.002055
interaction2018	4	2936000	2937000	4	2933000	2934000	3136	-21.265	0.002064
interaction2020	4	3992000	3993000	4	3842000	3843000	149274	-21.264	0.002064
interaction2023	3	22696000	22697000	3	22063000	22064000	633089	-21.2618	0.002065
interaction2024	5	4209000	4210000	3	22063000	22064000	interchromosomal	-21.2618	0.002065
interaction2025	1	15129000	15130000	1	15125000	15126000	4002	-21.2596	0.002068
interaction2026	5	12060000	12061000	5	12056000	12057000	4393	-21.2527	0.002081
interaction2029	5	12031000	12032000	5	11772000	11773000	259136	-21.2487	0.002087
interaction2030	4	3250000	3251000	4	3243000	3244000	7153	-21.2405	0.002103
interaction2031	5	11892000	11893000	5	11871000	11872000	20980	-21.2087	0.00217
interaction2033	3	17403000	17404000	2	581000	582000	interchromosomal	-21.1926	0.002203
interaction2034	4	3246000	3247000	4	3229000	3230000	16539	-21.1709	0.00225
interaction2037	1	15122000	15123000	1	15116000	15117000	5967	-21.1601	0.002271
interaction2039	4	3866000	3867000	1	14850000	14851000	interchromosomal	-21.1567	0.002276
interaction2040	2	5961000	5962000	2	3021000	3022000	2939907	-21.147	0.002296
interaction2042	1	15121000	15122000	1	15111000	15112000	9908	-21.1324	0.002329
interaction2043	1	15125000	15126000	1	15119000	15120000	6009	-21.1212	0.002354
interaction2046	5	11947000	11948000	5	11756000	11757000	190908	-21.0197	0.002601
interaction2047	5	11951000	11952000	5	11756000	11757000	195053	-21.0197	0.002601
interaction2048	5	11952000	11953000	5	11950000	11951000	2371	-21.0064	0.002634
interaction2049	3	22588000	22589000	3	22528000	22529000	59747	-21.0023	0.002641
interaction2050	4	5882000	5883000	4	5863000	5864000	18270	-21.0023	0.002641
interaction2051	5	14486000	14487000	5	14427000	14428000	59333	-21.0023	0.002641
interaction2052	5	11680000	11681000	5	11677000	11678000	2836	-20.9961	0.002656
interaction2053	4	3241000	3242000	4	3237000	3238000	4130	-20.9378	0.002814
interaction2054	4	2962000	2963000	4	2928000	2929000	34157	-20.9361	0.002818
interaction2055	4	2938000	2939000	4	2924000	2925000	14128	-20.9316	0.002829
interaction2056	5	11886000	11887000	5	11854000	11855000	32028	-20.8882	0.002953
interaction2057	1	15378000	15379000	1	15280000	15281000	98034	-20.8605	0.003033
interaction2058	1	21306000	21307000	1	21303000	21304000	3207	-20.8605	0.003033
interaction2060	3	10008000	10009000	2	1794000	1795000	interchromosomal	-20.8169	0.003165
interaction2061	4	2964000	2965000	4	2938000	2939000	25767	-20.7403	0.003415
interaction2062	5	11891000	11892000	5	11871000	11872000	20124	-20.6438	0.00376
interaction2063	4	2946000	2947000	4	2923000	2924000	23255	-20.6353	0.00379
interaction2064	5	12056000	12057000	5	12055000	12056000	1370	-20.6263	0.003822
interaction2065	1	16698000	16699000	1	16678000	16679000	20235	-20.6196	0.003841
interaction2067	3	12752000	12753000	3	12743000	12744000	8863	-20.6196	0.003841
interaction2068	3	22662000	22663000	2	5764000	5765000	interchromosomal	-20.6196	0.003841
interaction2069	4	6511000	6512000	4	6502000	6503000	9017	-20.5163	0.004256
interaction2070	1	16425000	16426000	1	16415000	16416000	9886	-20.4224	0.004671
interaction2071	3	13436000	13437000	3	13430000	13431000	5482	-20.4224	0.004671
interaction2072	4	2962000	2963000	4	2937000	2938000	24951	-20.3435	0.005052
interaction2073	5	11680000	11681000	5	11671000	11672000	8788	-20.3303	0.005116
interaction2074	5	12055000	12056000	5	12054000	12055000	1340	-20.2823	0.005366
interaction2075	4	16480000	16481000	4	16380000	16381000	99958	-20.258	0.005495
interaction2076	2	2482000	2483000	2	2480000	2481000	2279	-20.2108	0.005757
interaction2077	1	15399000	15400000	1	15302000	15303000	97295	-20.1855	0.005897
interaction2079	3	13089000	13090000	1	24438000	24439000	interchromosomal	-20.1855	0.005897
interaction2081	1	21842000	21843000	1	21770000	21771000	72478	-20.1186	0.006293
interaction2082	4	10558000	10559000	4	10532000	10533000	26176	-20.1186	0.006293
interaction2083	5	9275000	9276000	1	17204000	17205000	interchromosomal	-20.1186	0.006293
interaction2084	4	2943000	2944000	4	2926000	2927000	16997	-20.0993	0.006413
interaction2085	4	2943000	2944000	4	2924000	2925000	18895	-20.0961	0.00643
interaction2086	5	11791000	11792000	5	11789000	11790000	2098	-20.0869	0.006486
interaction2087	4	7130000	7131000	4	7117000	7118000	13349	-20.0566	0.006679
interaction2088	5	15689000	15690000	5	15676000	15677000	13320	-20.0566	0.006679
interaction2089	1	29476000	29477000	1	5913000	5914000	23563015	-19.999	0.007068
interaction2090	3	15722000	15723000	3	15711000	15712000	10928	-19.999	0.007068
interaction2091	3	16697000	16698000	3	16692000	16693000	5090	-19.9453	0.007454
interaction2092	5	11885000	11886000	5	11858000	11859000	26873	-19.9442	0.007459
interaction2093	5	11946000	11947000	5	11930000	11931000	15819	-19.924	0.007608
interaction2095	3	3181000	3182000	2	19199000	19200000	interchromosomal	-19.8952	0.007823
interaction2097	5	10322000	10323000	3	22752000	22753000	interchromosomal	-19.8483	0.008191
interaction2098	1	15478000	15479000	1	15471000	15472000	7016	-19.8184	0.008435
interaction2099	4	2940000	2941000	4	2924000	2925000	16027	-19.8078	0.008521
interaction2100	1	8788000	8789000	1	8774000	8775000	13611	-19.7629	0.0089
interaction2104	5	2981000	2982000	4	15556000	15557000	interchromosomal	-19.7501	0.009001
interaction2105	5	20627000	20628000	5	20593000	20594000	33507	-19.7501	0.009001
interaction2107	5	14965000	14966000	2	10877000	10878000	interchromosomal	-19.6871	0.009578
interaction2109	5	10376000	10377000	3	22770000	22771000	interchromosomal	-19.6523	0.009902
interaction2110	5	15688000	15689000	5	15675000	15676000	13409	-19.6523	0.009902
interaction2111	1	14405000	14406000	1	14360000	14361000	45517	-19.6194	0.010224
interaction2112	4	9544000	9545000	4	9496000	9497000	48325	-19.6194	0.010224
interaction2113	5	11947000	11948000	5	11932000	11933000	15033	-19.6169	0.010245
interaction2115	4	9075000	9076000	4	9071000	9072000	4497	-19.5882	0.010528
interaction2116	5	10521000	10522000	4	4932000	4933000	interchromosomal	-19.5882	0.010528
interaction2118	5	16262000	16263000	4	13330000	13331000	interchromosomal	-19.5305	0.011143
interaction2119	5	11896000	11897000	5	11852000	11853000	44130	-19.5269	0.011178
interaction2120	4	2964000	2965000	4	2956000	2957000	8318	-19.4993	0.011485
interaction2121	4	2937000	2938000	4	2931000	2932000	5883	-19.4587	0.011956
interaction2122	3	10569000	10570000	3	10549000	10550000	19765	-19.4538	0.012008
interaction2126	4	7696000	7697000	4	7692000	7693000	3664	-19.4306	0.012251
interaction2127	4	10540000	10541000	1	12827000	12828000	interchromosomal	-19.4306	0.012251
interaction2128	5	3266000	3267000	4	443000	444000	interchromosomal	-19.4306	0.012251
interaction2129	5	14175000	14176000	1	12824000	12825000	interchromosomal	-19.4306	0.012251
interaction2130	1	14451000	14452000	1	14384000	14385000	66973	-19.4083	0.012485
interaction2131	1	16523000	16524000	1	16515000	16516000	8306	-19.4083	0.012485
interaction2133	4	4242000	4243000	2	3949000	3950000	interchromosomal	-19.4083	0.012485
interaction2134	4	9537000	9538000	4	9495000	9496000	41953	-19.4083	0.012485
interaction2136	5	2979000	2980000	4	15558000	15559000	interchromosomal	-19.4083	0.012485
interaction2137	1	14385000	14386000	1	14341000	14342000	43469	-19.387	0.012736
interaction2138	2	1506000	1507000	2	1271000	1272000	234714	-19.387	0.012736
interaction2139	2	4640000	4641000	2	4629000	4630000	10653	-19.387	0.012736
interaction2140	4	10560000	10561000	4	10555000	10556000	4779	-19.3667	0.012992
interaction2141	5	15686000	15687000	5	15675000	15676000	11618	-19.3567	0.013116
interaction2142	1	23507000	23508000	1	23178000	23179000	329293	-19.3471	0.013236
interaction2143	4	2939000	2940000	4	2928000	2929000	11027	-19.3293	0.013468
interaction2144	1	21848000	21849000	1	21775000	21776000	73373	-19.3284	0.013474
interaction2145	1	15275000	15276000	1	15271000	15272000	4311	-19.3104	0.013706
interaction2146	1	27932000	27933000	1	27930000	27931000	1957	-19.3104	0.013706
interaction2147	4	2930000	2931000	4	2929000	2930000	1430	-19.3055	0.013766
interaction2149	4	10560000	10561000	4	10535000	10536000	25024	-19.2764	0.014147
interaction2150	4	10560000	10561000	4	10557000	10558000	3205	-19.2764	0.014147
interaction2152	4	2963000	2964000	4	2938000	2939000	25048	-19.2652	0.014299
interaction2153	1	8824000	8825000	1	8773000	8774000	51309	-19.2603	0.014349
interaction2155	5	17406000	17407000	3	12466000	12467000	interchromosomal	-19.2603	0.014349
interaction2156	1	14457000	14458000	1	14390000	14391000	66923	-19.23	0.01477
interaction2157	1	15371000	15372000	1	15272000	15273000	98345	-19.23	0.01477
interaction2158	3	12225000	12226000	3	12213000	12214000	12041	-19.23	0.01477
interaction2159	3	13789000	13790000	3	13787000	13788000	1955	-19.2018	0.015186
interaction2162	5	11888000	11889000	5	11881000	11882000	7054	-19.1586	0.015834
interaction2163	1	15369000	15370000	1	15275000	15276000	93759	-19.1168	0.016488
interaction2166	1	21812000	21813000	1	21775000	21776000	37180	-19.0957	0.01683
interaction2167	1	15145000	15146000	1	15090000	15091000	55188	-19.0483	0.017623
interaction2168	1	16218000	16219000	1	16214000	16215000	3917	-19.0483	0.017623
interaction2169	3	9453000	9454000	3	9443000	9444000	9980	-19.0483	0.017623
interaction2171	1	21526000	21527000	1	7721000	7722000	13804718	-19.0149	0.018188
interaction2172	1	21793000	21794000	1	21780000	21781000	12723	-19.0149	0.018188
interaction2173	2	6568000	6569000	1	11899000	11900000	interchromosomal	-19.0149	0.018188
interaction2175	4	3989000	3990000	2	4188000	4189000	interchromosomal	-19.0071	0.018313
interaction2177	4	3174000	3175000	2	4935000	4936000	interchromosomal	-18.9849	0.018708
interaction2178	4	2950000	2951000	4	2942000	2943000	8295	-18.9798	0.018796
interaction2181	5	8674000	8675000	5	8669000	8670000	4556	-18.9643	0.019063
interaction2182	4	3975000	3976000	4	3966000	3967000	8778	-18.9416	0.019491
interaction2184	2	54000	55000	2	50000	51000	3192	-18.9215	0.01986
interaction2185	5	11986000	11987000	1	15046000	15047000	interchromosomal	-18.9215	0.01986
interaction2186	4	2955000	2956000	4	2944000	2945000	11169	-18.9137	0.020005
interaction2187	1	15322000	15323000	1	15225000	15226000	96449	-18.9051	0.020141
interaction2189	4	3248000	3249000	4	3239000	3240000	8939	-18.9051	0.020141
interaction2191	1	15194000	15195000	1	15148000	15149000	45687	-18.8999	0.020228
interaction2192	2	6568000	6569000	2	580000	581000	5987989	-18.8999	0.020228
interaction2194	5	1667000	1668000	1	2411000	2412000	interchromosomal	-18.8948	0.020313
interaction2196	5	14827000	14828000	1	8454000	8455000	interchromosomal	-18.8898	0.020396
interaction2198	3	22699000	22700000	1	18013000	18014000	interchromosomal	-18.8754	0.020673
interaction2199	1	15250000	15251000	1	15248000	15249000	2082	-18.8533	0.021126
interaction220	2	3379000	3380000	1	24274000	24275000	interchromosomal	-273.908	0
interaction2201	1	15324000	15325000	1	15234000	15235000	89918	-18.8491	0.021186
interaction2202	5	11717000	11718000	1	15046000	15047000	interchromosomal	-18.8491	0.021186
interaction2203	1	15955000	15956000	1	13629000	13630000	2325710	-18.8408	0.021353
interaction2204	4	2948000	2949000	4	2923000	2924000	24980	-18.8352	0.021463
interaction2205	5	11714000	11715000	5	11688000	11689000	25844	-18.8332	0.021497
interaction2207	1	15333000	15334000	1	15236000	15237000	97087	-18.8184	0.021768
interaction2209	3	16102000	16103000	2	6593000	6594000	interchromosomal	-18.8184	0.021768
interaction2210	5	4210000	4211000	1	3784000	3785000	interchromosomal	-18.8184	0.021768
interaction2211	1	15231000	15232000	1	15108000	15109000	123021	-18.7948	0.022276
interaction2212	4	3874000	3875000	4	3849000	3850000	24770	-18.7917	0.022336
interaction2214	3	12219000	12220000	1	15186000	15187000	interchromosomal	-18.7886	0.022385
interaction2216	5	11937000	11938000	5	11720000	11721000	216856	-18.7797	0.022555
interaction2219	5	11896000	11897000	5	11854000	11855000	42093	-18.7767	0.022611
interaction2221	5	4208000	4209000	1	7721000	7722000	interchromosomal	-18.7711	0.022708
interaction2223	3	12213000	12214000	2	5577000	5578000	interchromosomal	-18.7656	0.022802
interaction2224	4	3238000	3239000	4	3215000	3216000	23220	-18.7656	0.022802
interaction2227	3	16086000	16087000	2	568000	569000	interchromosomal	-18.763	0.022822
interaction2228	5	12130000	12131000	1	15190000	15191000	interchromosomal	-18.763	0.022822
interaction2229	4	3218000	3219000	4	3195000	3196000	23012	-18.7603	0.022861
interaction223	1	16523000	16524000	1	16514000	16515000	9148	-273.353	0
interaction2230	5	11812000	11813000	5	11322000	11323000	489651	-18.7603	0.022861
interaction2231	4	2934000	2935000	4	2921000	2922000	13145	-18.7582	0.0229
interaction2232	1	15324000	15325000	1	15094000	15095000	229577	-18.7527	0.023017
interaction2234	5	13218000	13219000	3	17404000	17405000	interchromosomal	-18.7316	0.023486
interaction2236	3	17411000	17412000	3	12085000	12086000	5325993	-18.7169	0.023811
interaction2237	5	11886000	11887000	5	11870000	11871000	15994	-18.7147	0.023854
interaction2239	5	11772000	11773000	1	15841000	15842000	interchromosomal	-18.7092	0.023965
interaction2241	3	22063000	22064000	1	7721000	7722000	interchromosomal	-18.7054	0.024033
interaction2242	4	3213000	3214000	4	3210000	3211000	2719	-18.7036	0.024067
interaction2244	1	15100000	15101000	1	15094000	15095000	5675	-18.7018	0.024078
interaction2245	4	4177000	4178000	1	13776000	13777000	interchromosomal	-18.7018	0.024078
interaction2248	4	3255000	3256000	4	3253000	3254000	2416	-18.6897	0.024338
interaction2249	4	3243000	3244000	4	3237000	3238000	6553	-18.6881	0.024367
interaction2251	4	3871000	3872000	2	3952000	3953000	interchromosomal	-18.6817	0.024501
interaction2252	1	15104000	15105000	1	15099000	15100000	4841	-18.6786	0.024566
interaction2253	5	11896000	11897000	5	11866000	11867000	29784	-18.6767	0.024602
interaction2254	1	15126000	15127000	1	15112000	15113000	13853	-18.6602	0.024999
interaction2256	3	15713000	15714000	2	5577000	5578000	interchromosomal	-18.6514	0.025166
interaction2258	4	3224000	3225000	4	3208000	3209000	16027	-18.6514	0.025166
interaction2259	4	3737000	3738000	3	15713000	15714000	interchromosomal	-18.6514	0.025166
interaction2261	5	4209000	4210000	1	18017000	18018000	interchromosomal	-18.6333	0.025602
interaction2262	1	9445000	9446000	1	9438000	9439000	7269	-18.6312	0.025622
interaction2265	1	15252000	15253000	1	15226000	15227000	26232	-18.6215	0.02586
interaction2267	5	13218000	13219000	2	2543000	2544000	interchromosomal	-18.6092	0.026156
interaction2268	4	3237000	3238000	4	3234000	3235000	2401	-18.6029	0.026312
interaction2269	1	15133000	15134000	1	15111000	15112000	21787	-18.5999	0.02638
interaction2275	3	12078000	12079000	2	581000	582000	interchromosomal	-18.5811	0.026808
interaction2276	2	5961000	5962000	2	581000	582000	5379817	-18.5726	0.027026
interaction2277	2	6593000	6594000	2	581000	582000	6011720	-18.571	0.027058
interaction2282	4	3737000	3738000	1	15190000	15191000	interchromosomal	-18.5457	0.027689
interaction2283	5	11893000	11894000	5	11867000	11868000	26086	-18.5335	0.028018
interaction2284	5	11928000	11929000	5	11824000	11825000	104071	-18.5073	0.028748
interaction2285	5	11893000	11894000	5	11866000	11867000	26976	-18.4364	0.030846
interaction2286	4	2947000	2948000	4	2945000	2946000	1964	-18.4351	0.030874
interaction2287	5	11890000	11891000	5	11872000	11873000	17904	-18.3458	0.033742
interaction2288	5	11890000	11891000	5	11858000	11859000	32048	-18.3301	0.034261
interaction2289	1	10282000	10283000	1	10272000	10273000	10562	-18.2949	0.035474
interaction2290	5	11949000	11950000	5	11931000	11932000	17755	-18.2673	0.036449
interaction2291	4	2951000	2952000	4	2941000	2942000	9835	-18.2608	0.03667
interaction2292	5	11895000	11896000	5	11867000	11868000	28119	-18.2435	0.037296
interaction2293	4	2962000	2963000	4	2924000	2925000	38096	-18.1959	0.039095
interaction2294	1	15108000	15109000	1	15102000	15103000	5586	-18.1122	0.042489
interaction2295	5	11884000	11885000	5	11864000	11865000	20035	-18.0982	0.043072
interaction2297	3	12861000	12862000	3	12854000	12855000	7189	-18.0362	0.045765
interaction2298	5	10436000	10437000	1	17046000	17047000	interchromosomal	-18.0362	0.045765
interaction2299	3	9094000	9095000	3	9082000	9083000	11262	-17.928	0.050975
interaction230	5	15686000	15687000	5	15672000	15673000	13710	-268.253	0
interaction2300	4	7129000	7130000	4	7116000	7117000	13083	-17.8308	0.05615
interaction2301	1	15109000	15110000	1	15101000	15102000	7715	-17.8001	0.057879
interaction2302	5	11970000	11971000	5	11958000	11959000	11585	-17.7774	0.059184
interaction2303	3	12754000	12755000	3	12744000	12745000	10492	-17.7432	0.061136
interaction2304	4	2732000	2733000	4	2728000	2729000	3986	-17.7432	0.061136
interaction2305	4	16480000	16481000	4	16379000	16380000	100643	-17.7432	0.061136
interaction2306	5	19715000	19716000	5	17468000	17469000	2247275	-17.7432	0.061136
interaction2307	5	11952000	11953000	5	11933000	11934000	18867	-17.6949	0.064133
interaction2310	4	5989000	5990000	1	23120000	23121000	interchromosomal	-17.6636	0.066025
interaction2311	4	11113000	11114000	1	21450000	21451000	interchromosomal	-17.6636	0.066025
interaction2312	5	8717000	8718000	5	6211000	6212000	2506287	-17.6636	0.066025
interaction2313	1	20129000	20130000	1	20117000	20118000	11506	-17.5912	0.070866
interaction2314	1	20130000	20131000	1	20117000	20118000	12624	-17.5912	0.070866
interaction2316	5	2980000	2981000	4	15556000	15557000	interchromosomal	-17.5912	0.070866
interaction2317	1	2417000	2418000	1	2373000	2374000	43757	-17.5248	0.075565
interaction2320	4	1567000	1568000	1	26371000	26372000	interchromosomal	-17.5248	0.075565
interaction2321	4	1845000	1846000	3	12210000	12211000	interchromosomal	-17.5248	0.075565
interaction2322	4	2954000	2955000	4	2921000	2922000	32969	-17.5037	0.077144
interaction2323	4	2952000	2953000	4	2926000	2927000	25794	-17.4778	0.079131
interaction2326	1	14390000	14391000	1	14345000	14346000	45597	-17.4076	0.084777
interaction2328	5	18195000	18196000	4	1845000	1846000	interchromosomal	-17.3556	0.089226
interaction2329	5	11885000	11886000	5	11853000	11854000	31825	-17.3463	0.090026
interaction2331	5	16936000	16937000	5	16933000	16934000	3438	-17.3074	0.093477
interaction2333	4	2956000	2957000	4	2944000	2945000	11729	-17.3004	0.094092
interaction2334	4	2943000	2944000	4	2921000	2922000	21824	-17.2905	0.094983
interaction2335	4	2956000	2957000	4	2939000	2940000	17016	-17.2882	0.095157
interaction2336	5	11677000	11678000	5	11674000	11675000	2871	-17.2637	0.097481
interaction2337	5	20605000	20606000	5	20573000	20574000	31821	-17.2625	0.09756
interaction2338	3	9447000	9448000	3	9438000	9439000	8531	-17.2206	0.101601
interaction2339	4	7711000	7712000	4	7708000	7709000	2484	-17.2206	0.101601
interaction2340	5	13758000	13759000	5	9923000	9924000	3834953	-17.2206	0.101601
interaction2342	2	4188000	4189000	1	14238000	14239000	interchromosomal	-17.1814	0.105388
interaction2344	3	2922000	2923000	2	13422000	13423000	interchromosomal	-17.1814	0.105388
interaction2345	5	11851000	11852000	5	11827000	11828000	24326	-17.1814	0.105388
interaction2346	5	20616000	20617000	5	20583000	20584000	33160	-17.1814	0.105388
interaction2347	5	12062000	12063000	5	12058000	12059000	3529	-17.1724	0.106304
interaction2350	5	10313000	10314000	3	13675000	13676000	interchromosomal	-17.1447	0.109094
interaction2351	5	17251000	17252000	1	4685000	4686000	interchromosomal	-17.1447	0.109094
interaction2352	1	15339000	15340000	1	15240000	15241000	99024	-17.1103	0.112822
interaction2353	5	20967000	20968000	5	13004000	13005000	7962569	-17.1103	0.112822
interaction2355	3	15860000	15861000	3	1557000	1558000	14303580	-17.0779	0.116391
interaction2356	5	7514000	7515000	2	1876000	1877000	interchromosomal	-17.0779	0.116391
interaction2357	4	2956000	2957000	4	2948000	2949000	7756	-17.0428	0.120488
interaction2358	5	11902000	11903000	5	11852000	11853000	50279	-17.0358	0.121292
interaction2359	4	2935000	2936000	4	2933000	2934000	1623	-17.0218	0.122948
interaction2360	4	2732000	2733000	4	2730000	2731000	2106	-17.0185	0.123253
interaction2361	5	20614000	20615000	5	20580000	20581000	33593	-17.0185	0.123253
interaction2364	3	15300000	15301000	1	16520000	16521000	interchromosomal	-16.9653	0.129757
interaction2365	3	22059000	22060000	1	18018000	18019000	interchromosomal	-16.9653	0.129757
interaction2367	2	3965000	3966000	1	16509000	16510000	interchromosomal	-16.9176	0.135879
interaction2369	5	23137000	23138000	4	6069000	6070000	interchromosomal	-16.9176	0.135879
interaction2370	5	7592000	7593000	5	7582000	7583000	10276	-16.8954	0.138746
interaction2373	1	12803000	12804000	1	12767000	12768000	36922	-16.8743	0.141583
interaction2374	2	4240000	4241000	2	24000	25000	4215799	-16.8743	0.141583
interaction2375	4	10559000	10560000	4	10532000	10533000	26742	-16.8542	0.144336
interaction2376	4	10559000	10560000	4	10555000	10556000	3918	-16.8542	0.144336
interaction2377	4	9075000	9076000	4	9072000	9073000	3224	-16.835	0.14707
interaction2378	1	16225000	16226000	1	16222000	16223000	3149	-16.8167	0.149728
interaction2379	1	16524000	16525000	1	16515000	16516000	8887	-16.7992	0.152312
interaction2380	3	8788000	8789000	3	8639000	8640000	149579	-16.7989	0.152312
interaction2382	5	14827000	14828000	3	17430000	17431000	interchromosomal	-16.7663	0.157204
interaction2383	5	11902000	11903000	5	11856000	11857000	46135	-16.7556	0.158831
interaction2390	5	11950000	11951000	5	11929000	11930000	20572	-16.7385	0.161096
interaction2391	1	21848000	21849000	1	21811000	21812000	37146	-16.7361	0.161352
interaction2392	1	21848000	21849000	1	21812000	21813000	36115	-16.7361	0.161352
interaction2394	3	22387000	22388000	1	11148000	11149000	interchromosomal	-16.7082	0.165711
interaction2395	5	20599000	20600000	5	20564000	20565000	34305	-16.7082	0.165711
interaction2396	1	14864000	14865000	1	14857000	14858000	7064	-16.695	0.167837
interaction2397	1	14455000	14456000	1	14387000	14388000	67505	-16.6823	0.169907
interaction2398	2	6603000	6604000	2	1745000	1746000	4857719	-16.6701	0.171924
interaction2399	5	11951000	11952000	5	11933000	11934000	18229	-16.6576	0.174017
interaction2400	4	5585000	5586000	4	5583000	5584000	2329	-16.647	0.175802
interaction2401	3	13786000	13787000	3	13692000	13693000	94141	-16.636	0.177668
interaction2403	5	23135000	23136000	4	6071000	6072000	interchromosomal	-16.6254	0.179412
interaction2404	1	21828000	21829000	1	21816000	21817000	11554	-16.6052	0.18299
interaction2405	5	12040000	12041000	5	11215000	11216000	824998	-16.5956	0.184676
interaction2406	5	11902000	11903000	5	11875000	11876000	27192	-16.5937	0.184963
interaction2407	1	14872000	14873000	1	14849000	14850000	22791	-16.5863	0.186245
interaction2408	1	23508000	23509000	1	23490000	23491000	17865	-16.5773	0.18785
interaction2409	1	15369000	15370000	1	15272000	15273000	97517	-16.5686	0.189416
interaction2410	1	15320000	15321000	1	15199000	15200000	120978	-16.5602	0.190629
interaction2413	3	22697000	22698000	1	18016000	18017000	interchromosomal	-16.5602	0.190629
interaction2414	5	4210000	4211000	1	18016000	18017000	interchromosomal	-16.5602	0.190629
interaction2417	2	5962000	5963000	2	580000	581000	5382195	-16.5288	0.196386
interaction2419	1	18006000	18007000	1	18002000	18003000	4459	-16.5215	0.197498
interaction2420	1	21805000	21806000	1	21769000	21770000	35715	-16.5215	0.197498
interaction2421	2	1754000	1755000	2	580000	581000	1174539	-16.5215	0.197498
interaction2422	5	11939000	11940000	5	11818000	11819000	120245	-16.5215	0.197498
interaction2423	5	11885000	11886000	5	11852000	11853000	33164	-16.5196	0.197775
interaction2425	4	4177000	4178000	1	14450000	14451000	interchromosomal	-16.5075	0.200035
interaction2426	4	2933000	2934000	4	2922000	2923000	11198	-16.5015	0.201158
interaction2428	2	2557000	2558000	2	568000	569000	1989778	-16.5008	0.201158
interaction2429	3	22699000	22700000	1	7718000	7719000	interchromosomal	-16.5008	0.201158
interaction2430	1	23307000	23308000	1	23299000	23300000	7582	-16.4942	0.202286
interaction2431	2	11138000	11139000	2	6354000	6355000	4783476	-16.4756	0.206
interaction2432	2	45000	46000	2	19000	20000	25758	-16.4697	0.207132
interaction2433	1	15234000	15235000	1	15227000	15228000	6513	-16.464	0.208238
interaction2434	4	2964000	2965000	4	2928000	2929000	36031	-16.453	0.210453
interaction2436	3	22697000	22698000	1	18015000	18016000	interchromosomal	-16.4424	0.212523
interaction2438	1	16221000	16222000	1	16217000	16218000	3516	-16.4373	0.213343
interaction2439	4	3994000	3995000	1	14851000	14852000	interchromosomal	-16.4373	0.213343
interaction2440	2	6576000	6577000	2	1743000	1744000	4832558	-16.4323	0.214316
interaction2441	1	15321000	15322000	1	15224000	15225000	96385	-16.4275	0.215182
interaction2442	4	3257000	3258000	4	3197000	3198000	59849	-16.4275	0.215182
interaction2443	4	3996000	3997000	4	3866000	3867000	129922	-16.4092	0.219074
interaction2444	5	11860000	11861000	5	11827000	11828000	33528	-16.4083	0.219181
interaction2448	5	10338000	10339000	2	52000	53000	interchromosomal	-16.4006	0.220509
interaction2450	2	3364000	3365000	2	3252000	3253000	112343	-16.3964	0.221065
interaction2451	3	15255000	15256000	1	15829000	15830000	interchromosomal	-16.3964	0.221065
interaction2452	4	3212000	3213000	4	3202000	3203000	10153	-16.3964	0.221065
interaction2454	4	3247000	3248000	4	3242000	3243000	4829	-16.3807	0.224302
interaction2455	4	3873000	3874000	2	3548000	3549000	interchromosomal	-16.3807	0.224302
interaction2456	1	15347000	15348000	1	15344000	15345000	3198	-16.3769	0.225051
interaction2458	2	3380000	3381000	1	24275000	24276000	interchromosomal	-16.3697	0.226506
interaction2460	4	3247000	3248000	4	3226000	3227000	21349	-16.3661	0.226752
interaction2461	5	11842000	11843000	1	15040000	15041000	interchromosomal	-16.3661	0.226752
interaction2462	5	11842000	11843000	5	11694000	11695000	148403	-16.3661	0.226752
interaction2463	5	11842000	11843000	5	11720000	11721000	122134	-16.3661	0.226752
interaction2464	5	13269000	13270000	5	11842000	11843000	1426811	-16.3661	0.226752
interaction2465	1	15348000	15349000	1	15250000	15251000	98134	-16.3593	0.228216
interaction2467	5	12037000	12038000	1	15186000	15187000	interchromosomal	-16.356	0.22879
interaction2469	5	11717000	11718000	4	3019000	3020000	interchromosomal	-16.3527	0.229352
interaction2472	2	5570000	5571000	1	15184000	15185000	interchromosomal	-16.3464	0.230531
interaction2474	5	4210000	4211000	1	18015000	18016000	interchromosomal	-16.3433	0.231055
interaction2475	4	4242000	4243000	4	3873000	3874000	369146	-16.3403	0.231662
interaction2477	3	15330000	15331000	1	9677000	9678000	interchromosomal	-16.3344	0.232843
interaction2478	5	11833000	11834000	5	11329000	11330000	504136	-16.3315	0.233418
interaction2479	1	15098000	15099000	1	15095000	15096000	3299	-16.3312	0.233418
interaction2480	5	11938000	11939000	5	11817000	11818000	121051	-16.3179	0.236426
interaction2481	1	15233000	15234000	1	15197000	15198000	35890	-16.3128	0.23745
interaction2482	4	3226000	3227000	4	3197000	3198000	28769	-16.3128	0.23745
interaction2484	4	3992000	3993000	2	3951000	3952000	interchromosomal	-16.3054	0.239016
interaction2486	3	12513000	12514000	1	20476000	20477000	interchromosomal	-16.2917	0.242125
interaction2487	1	15102000	15103000	1	15093000	15094000	8993	-16.2895	0.242357
interaction2489	3	12213000	12214000	1	15191000	15192000	interchromosomal	-16.2895	0.242357
interaction2490	1	15332000	15333000	1	15230000	15231000	101433	-16.2874	0.242777
interaction2491	1	15328000	15329000	1	15235000	15236000	92896	-16.2853	0.242995
interaction2493	5	11083000	11084000	2	4517000	4518000	interchromosomal	-16.2853	0.242995
interaction2495	2	2503000	2504000	1	14853000	14854000	interchromosomal	-16.2812	0.243604
interaction2498	1	15332000	15333000	1	15235000	15236000	97072	-16.2772	0.244283
interaction2500	5	13206000	13207000	3	16086000	16087000	interchromosomal	-16.2772	0.244283
interaction2501	1	15240000	15241000	1	15094000	15095000	146047	-16.2752	0.244661
interaction2502	4	3240000	3241000	4	3229000	3230000	11635	-16.2733	0.245034
interaction2507	1	15337000	15338000	1	15094000	15095000	243203	-16.2641	0.246805
interaction2508	4	3231000	3232000	4	3216000	3217000	15515	-16.2475	0.250836
interaction2509	1	15334000	15335000	1	15239000	15240000	95017	-16.2444	0.251405
interaction2510	5	11812000	11813000	5	11714000	11715000	98260	-16.2444	0.251405
interaction2511	4	3236000	3237000	4	3229000	3230000	7394	-16.2415	0.252056
interaction2514	3	12245000	12246000	1	15190000	15191000	interchromosomal	-16.2329	0.253908
interaction2515	1	15336000	15337000	1	15237000	15238000	99309	-16.2316	0.254152
interaction2516	4	3214000	3215000	4	3209000	3210000	5056	-16.2276	0.255064
interaction2520	5	11985000	11986000	1	15040000	15041000	interchromosomal	-16.2165	0.257508
interaction2522	4	3992000	3993000	1	14853000	14854000	interchromosomal	-16.2064	0.2599
interaction2525	4	3224000	3225000	4	3213000	3214000	10865	-16.1983	0.261609
interaction2526	4	3229000	3230000	4	3224000	3225000	4871	-16.1983	0.261609
interaction2527	5	11879000	11880000	5	11866000	11867000	12958	-16.1931	0.262862
interaction2528	5	11885000	11886000	5	11867000	11868000	18094	-16.1884	0.263994
interaction2530	5	13218000	13219000	2	6567000	6568000	interchromosomal	-16.1847	0.264766
interaction2531	4	3227000	3228000	4	3198000	3199000	28645	-16.1814	0.265535
interaction2532	4	3232000	3233000	4	3216000	3217000	15857	-16.1752	0.267089
interaction2534	4	3849000	3850000	1	14850000	14851000	interchromosomal	-16.173	0.267472
interaction2535	4	3248000	3249000	4	3227000	3228000	21324	-16.1715	0.267754
interaction2536	4	3262000	3263000	4	3208000	3209000	53651	-16.1708	0.267754
interaction2537	5	11761000	11762000	5	11758000	11759000	2644	-16.1708	0.267754
interaction2538	4	3211000	3212000	4	3201000	3202000	10199	-16.1701	0.267818
interaction254	1	21830000	21831000	1	21794000	21795000	36283	-224.312	0
interaction2540	3	12078000	12079000	2	3021000	3022000	interchromosomal	-16.1667	0.268532
interaction2541	2	2543000	2544000	2	581000	582000	1962015	-16.1647	0.268964
interaction2542	4	3234000	3235000	4	3229000	3230000	5055	-16.1565	0.271046
interaction2543	4	2964000	2965000	4	2921000	2922000	42749	-16.1539	0.271647
interaction2544	5	11969000	11970000	5	11958000	11959000	11165	-16.152	0.272077
interaction2545	1	15129000	15130000	1	15115000	15116000	13967	-16.1514	0.27212
interaction2548	4	2954000	2955000	4	2924000	2925000	29902	-16.1286	0.278063
interaction2549	1	15239000	15240000	1	15237000	15238000	2040	-16.126	0.278678
interaction2550	5	11915000	11916000	5	11863000	11864000	51907	-16.086	0.289942
interaction2551	5	11959000	11960000	5	11874000	11875000	85235	-16.0722	0.293858
interaction2554	5	11876000	11877000	5	11858000	11859000	17845	-16.0055	0.313761
interaction2555	5	11895000	11896000	5	11857000	11858000	37981	-15.9616	0.327705
interaction2556	4	2955000	2956000	4	2923000	2924000	32015	-15.8444	0.368326
interaction2557	3	7723000	7724000	3	7721000	7722000	2370	-15.8345	0.371244
interaction2558	3	9086000	9087000	3	9074000	9075000	11464	-15.8345	0.371244
interaction2560	5	12842000	12843000	5	12801000	12802000	40396	-15.8345	0.371244
interaction2561	5	23432000	23433000	3	17470000	17471000	interchromosomal	-15.8345	0.371244
interaction2562	5	11792000	11793000	5	11789000	11790000	2559	-15.7796	0.392048
interaction2563	5	11969000	11970000	5	11966000	11967000	3150	-15.7661	0.397235
interaction2564	5	11896000	11897000	5	11867000	11868000	29116	-15.7455	0.405333
interaction2565	1	14413000	14414000	1	14367000	14368000	45742	-15.6822	0.430998
interaction2566	1	20090000	20091000	1	20084000	20085000	5210	-15.6822	0.430998
interaction2568	5	11844000	11845000	5	11835000	11836000	8860	-15.6822	0.430998
interaction2570	5	11891000	11892000	5	11884000	11885000	7067	-15.6713	0.435539
interaction2571	5	11967000	11968000	5	11966000	11967000	1070	-15.666	0.437692
interaction2572	5	11865000	11866000	5	11853000	11854000	12000	-15.6619	0.43932
interaction2573	5	11894000	11895000	5	11867000	11868000	27296	-15.5727	0.480132
interaction2574	1	18586000	18587000	1	16272000	16273000	2313818	-15.5504	0.48997
interaction2575	1	20477000	20478000	1	20476000	20477000	1305	-15.5504	0.48997
interaction2577	2	18562000	18563000	2	13172000	13173000	5389816	-15.5504	0.48997
interaction2578	3	11323000	11324000	2	2600000	2601000	interchromosomal	-15.5504	0.48997
interaction2579	5	11954000	11955000	5	11930000	11931000	24095	-15.4914	0.519551
interaction2580	1	15099000	15100000	1	15098000	15099000	1621	-15.467	0.532186
interaction2581	2	1894000	1895000	2	1529000	1530000	365606	-15.4353	0.549099
interaction2585	2	9194000	9195000	2	9186000	9187000	7826	-15.3339	0.606093
interaction2586	3	17114000	17115000	1	18163000	18164000	interchromosomal	-15.3339	0.606093
interaction2587	5	10156000	10157000	1	12821000	12822000	interchromosomal	-15.3339	0.606093
interaction2588	5	11015000	11016000	1	12822000	12823000	interchromosomal	-15.3339	0.606093
interaction2589	4	2936000	2937000	4	2934000	2935000	1695	-15.3022	0.62537
interaction259	5	15692000	15693000	5	15678000	15679000	13807	-220.222	0
interaction2590	4	2962000	2963000	4	2944000	2945000	17973	-15.2668	0.647644
interaction2593	3	2923000	2924000	2	13422000	13423000	interchromosomal	-15.2437	0.661477
interaction2594	3	15470000	15471000	3	15454000	15455000	15460	-15.2437	0.661477
interaction2596	4	2954000	2955000	4	2943000	2944000	10905	-15.2134	0.681582
interaction2597	4	2951000	2952000	4	2942000	2943000	8969	-15.211	0.682933
interaction2598	5	11682000	11683000	5	11674000	11675000	7312	-15.1897	0.697376
interaction2599	4	2944000	2945000	4	2921000	2922000	22889	-15.1842	0.701
interaction260	5	15686000	15687000	5	15673000	15674000	13492	-217.942	0
interaction2600	5	11902000	11903000	5	11855000	11856000	47117	-15.1826	0.701849
interaction2601	1	15381000	15382000	1	15284000	15285000	97319	-15.1631	0.714272
interaction2602	1	23503000	23504000	1	23184000	23185000	318527	-15.1631	0.714272
interaction2603	5	5357000	5358000	5	5349000	5350000	7772	-15.1631	0.714272
interaction2604	5	19716000	19717000	5	17466000	17467000	2249966	-15.1631	0.714272
interaction2605	5	23543000	23544000	5	23496000	23497000	46486	-15.1631	0.714272
interaction2606	4	2936000	2937000	4	2931000	2932000	5231	-15.1353	0.734101
interaction2607	5	11875000	11876000	5	11857000	11858000	18011	-15.1216	0.743944
interaction2608	5	11896000	11897000	5	11853000	11854000	42989	-15.1144	0.749047
interaction2611	3	9447000	9448000	3	9439000	9440000	8394	-15.0905	0.76539
interaction2612	5	21167000	21168000	5	14703000	14704000	6463902	-15.0905	0.76539
interaction2615	5	11875000	11876000	5	11824000	11825000	51238	-15.0859	0.768664
interaction2616	4	2952000	2953000	4	2944000	2945000	7446	-15.0616	0.787265
interaction2617	4	2953000	2954000	4	2924000	2925000	29189	-15.0331	0.80969
interaction2618	1	14905000	14906000	1	14808000	14809000	97376	-15.0249	0.815778
interaction2619	3	12753000	12754000	3	12743000	12744000	9998	-15.0249	0.815778
interaction2620	5	11888000	11889000	5	11864000	11865000	24003	-15.0121	0.825952
interaction2621	1	22615000	22616000	1	22552000	22553000	63002	-14.9651	0.863994
interaction2622	3	9097000	9098000	3	9085000	9086000	12007	-14.9651	0.863994
interaction2624	5	4791000	4792000	4	15559000	15560000	interchromosomal	-14.9651	0.863994
interaction2625	5	24020000	24021000	5	12463000	12464000	11556573	-14.9651	0.863994
interaction2626	4	2946000	2947000	4	2940000	2941000	5841	-14.9548	0.872652
interaction2627	5	11952000	11953000	5	11949000	11950000	2900	-14.938	0.887097
interaction2628	1	12821000	12822000	1	8797000	8798000	4024241	-14.9106	0.90896
interaction263	2	3502000	3503000	2	3368000	3369000	134157	-213.488	0
interaction2631	3	20990000	20991000	1	18381000	18382000	interchromosomal	-14.9106	0.90896
interaction2632	4	11805000	11806000	4	11780000	11781000	25003	-14.9106	0.90896
interaction2633	5	16694000	16695000	5	16689000	16690000	5295	-14.9106	0.90896
interaction2634	5	16697000	16698000	5	16692000	16693000	5246	-14.9106	0.90896
interaction2635	5	21158000	21159000	2	16972000	16973000	interchromosomal	-14.9106	0.90896
interaction2636	4	2956000	2957000	4	2933000	2934000	22949	-14.8896	0.927913
interaction2637	1	20129000	20130000	1	20116000	20117000	12797	-14.8606	0.954124
interaction2639	4	3465000	3466000	2	4202000	4203000	interchromosomal	-14.8606	0.954124
interaction264	2	3291000	3292000	2	3239000	3240000	51727	-213.376	0
interaction2640	4	2937000	2938000	4	2925000	2926000	12468	-14.8569	0.95729
interaction2641	5	11873000	11874000	5	11854000	11855000	19091	-14.8454	0.968004
interaction2642	4	1723000	1724000	4	1720000	1721000	2795	-14.8146	0.997933
interaction2643	1	14294000	14295000	1	14291000	14292000	3412	-14.8001	1
interaction2645	5	10522000	10523000	4	4931000	4932000	interchromosomal	-14.7721	1
interaction2647	2	5109000	5110000	2	5096000	5097000	13592	-14.7327	1
interaction2649	4	1751000	1752000	3	13565000	13566000	interchromosomal	-14.7327	1
interaction2650	4	10541000	10542000	1	12827000	12828000	interchromosomal	-14.7327	1
interaction2651	5	11889000	11890000	5	11878000	11879000	11022	-14.7232	1
interaction2652	4	2946000	2947000	4	2937000	2938000	8925	-14.7219	1
interaction2653	5	11902000	11903000	5	11876000	11877000	26184	-14.7079	1
interaction2654	5	11887000	11888000	5	11856000	11857000	30959	-14.7033	1
interaction2655	2	4848000	4849000	2	4839000	4840000	8764	-14.6961	1
interaction2656	2	5266000	5267000	2	5258000	5259000	8446	-14.6961	1
interaction2657	4	9077000	9078000	4	9071000	9072000	6160	-14.6961	1
interaction2658	5	15691000	15692000	5	15676000	15677000	15303	-14.6961	1
interaction2659	4	2941000	2942000	4	2921000	2922000	20337	-14.6896	1
interaction2660	4	2964000	2965000	4	2950000	2951000	14063	-14.6868	1
interaction2661	1	14899000	14900000	1	14817000	14818000	82116	-14.662	1
interaction2662	3	9086000	9087000	3	9078000	9079000	8300	-14.662	1
interaction2663	3	13742000	13743000	3	13677000	13678000	65130	-14.662	1
interaction2664	2	12736000	12737000	2	12658000	12659000	77864	-14.6302	1
interaction2665	3	9926000	9927000	3	9924000	9925000	2094	-14.6302	1
interaction2666	4	11936000	11937000	4	11931000	11932000	4994	-14.6302	1
interaction2667	1	15481000	15482000	1	15474000	15475000	6962	-14.6004	1
interaction2668	1	19543000	19544000	1	19532000	19533000	10410	-14.6004	1
interaction2671	3	9446000	9447000	3	9436000	9437000	9377	-14.5725	1
interaction2672	3	10007000	10008000	2	1794000	1795000	interchromosomal	-14.5725	1
interaction2673	5	9841000	9842000	2	14472000	14473000	interchromosomal	-14.5725	1
interaction2675	1	21287000	21288000	1	21284000	21285000	3050	-14.5463	1
interaction2677	4	2708000	2709000	4	50000	51000	2657872	-14.5463	1
interaction2678	4	4420000	4421000	1	14667000	14668000	interchromosomal	-14.5463	1
interaction2679	5	3265000	3266000	4	443000	444000	interchromosomal	-14.5463	1
interaction2680	5	11902000	11903000	5	11853000	11854000	49253	-14.5295	1
interaction2681	1	14407000	14408000	1	14362000	14363000	45519	-14.5216	1
interaction2682	1	21792000	21793000	1	21781000	21782000	10343	-14.5216	1
interaction2683	5	12047000	12048000	5	12046000	12047000	1084	-14.5179	1
interaction2684	5	11891000	11892000	5	11856000	11857000	35033	-14.4848	1
interaction2685	4	7123000	7124000	4	7117000	7118000	6090	-14.4762	1
interaction2687	4	4027000	4028000	1	14239000	14240000	interchromosomal	-14.4554	1
interaction2688	5	11793000	11794000	5	11790000	11791000	2343	-14.4529	1
interaction2690	3	8791000	8792000	3	8638000	8639000	152893	-14.4356	1
interaction2692	5	11602000	11603000	4	3932000	3933000	interchromosomal	-14.4356	1
interaction2693	5	14963000	14964000	2	10878000	10879000	interchromosomal	-14.4356	1
interaction2696	2	3477000	3478000	1	24272000	24273000	interchromosomal	-14.4169	1
interaction2699	3	14434000	14435000	1	14873000	14874000	interchromosomal	-14.4169	1
interaction2700	4	10284000	10285000	2	3583000	3584000	interchromosomal	-14.4169	1
interaction2701	5	12319000	12320000	3	11491000	11492000	interchromosomal	-14.4169	1
interaction2705	2	4240000	4241000	2	3229000	3230000	1011011	-14.3991	1
interaction2706	4	5949000	5950000	1	8455000	8456000	interchromosomal	-14.3991	1
interaction2708	5	5632000	5633000	1	12756000	12757000	interchromosomal	-14.3991	1
interaction2709	5	8626000	8627000	1	21349000	21350000	interchromosomal	-14.3991	1
interaction2710	5	8628000	8629000	4	11680000	11681000	interchromosomal	-14.3991	1
interaction2711	5	11677000	11678000	5	11671000	11672000	5928	-14.3887	1
interaction2712	1	14864000	14865000	1	14858000	14859000	6236	-14.3821	1
interaction2713	4	3260000	3261000	4	3223000	3224000	36932	-14.3821	1
interaction2714	4	5881000	5882000	4	5863000	5864000	17394	-14.3821	1
interaction2715	1	14864000	14865000	1	14665000	14666000	199083	-14.366	1
interaction2716	5	11952000	11953000	5	11932000	11933000	19722	-14.3561	1
interaction2718	4	17082000	17083000	4	16057000	16058000	1024688	-14.3505	1
interaction2719	4	17082000	17083000	4	16326000	16327000	755726	-14.3505	1
interaction2720	5	10313000	10314000	3	13677000	13678000	interchromosomal	-14.3505	1
interaction2721	4	2955000	2956000	4	2946000	2947000	8993	-14.3429	1
interaction2722	1	14404000	14405000	1	14359000	14360000	45421	-14.3358	1
interaction2723	4	9072000	9073000	4	9055000	9056000	17602	-14.3358	1
interaction2724	5	11890000	11891000	5	11855000	11856000	35054	-14.3318	1
interaction2726	3	3808000	3809000	1	13824000	13825000	interchromosomal	-14.3297	1
interaction2727	4	11364000	11365000	4	5039000	5040000	6324978	-14.3297	1
interaction2728	1	16225000	16226000	1	16214000	16215000	11201	-14.3218	1
interaction2729	4	7699000	7700000	4	7692000	7693000	6876	-14.3218	1
interaction273	2	3379000	3380000	1	24275000	24276000	interchromosomal	-204.018	0
interaction2731	1	16525000	16526000	1	16515000	16516000	9350	-14.3083	1
interaction2732	2	5265000	5266000	2	5258000	5259000	6728	-14.3083	1
interaction2733	2	12572000	12573000	1	7360000	7361000	interchromosomal	-14.3083	1
interaction2735	3	15257000	15258000	2	3766000	3767000	interchromosomal	-14.2954	1
interaction2736	5	11896000	11897000	5	11858000	11859000	38141	-14.2726	1
interaction2737	1	15411000	15412000	1	15409000	15410000	2290	-14.2598	1
interaction2738	1	21842000	21843000	1	21806000	21807000	36223	-14.2598	1
interaction2739	1	15472000	15473000	1	15465000	15466000	7001	-14.2489	1
interaction274	1	21831000	21832000	1	21795000	21796000	36179	-202.194	0
interaction2740	4	7696000	7697000	4	7689000	7690000	6827	-14.2489	1
interaction2741	1	14469000	14470000	1	14404000	14405000	64957	-14.2384	1
interaction2743	4	4965000	4966000	3	15715000	15716000	interchromosomal	-14.2384	1
interaction2744	5	10110000	10111000	5	10106000	10107000	3860	-14.2384	1
interaction2745	5	10373000	10374000	5	10335000	10336000	38349	-14.2384	1
interaction2746	2	2670000	2671000	2	2643000	2644000	27303	-14.2283	1
interaction2748	5	14964000	14965000	2	13423000	13424000	interchromosomal	-14.2283	1
interaction2750	5	12166000	12167000	3	13188000	13189000	interchromosomal	-14.1913	1
interaction2751	5	11962000	11963000	5	11957000	11958000	5181	-14.1828	1
interaction2752	5	11897000	11898000	5	11856000	11857000	40797	-14.1774	1
interaction2755	1	16222000	16223000	1	16217000	16218000	4972	-14.1668	1
interaction2756	3	12221000	12222000	1	15182000	15183000	interchromosomal	-14.1668	1
interaction2759	4	3744000	3745000	3	12221000	12222000	interchromosomal	-14.1668	1
interaction2760	4	4555000	4556000	3	15257000	15258000	interchromosomal	-14.1668	1
interaction2761	4	2938000	2939000	4	2925000	2926000	12893	-14.1505	1
interaction2764	2	3965000	3966000	1	16520000	16521000	interchromosomal	-14.1446	1
interaction2765	5	11768000	11769000	1	16523000	16524000	interchromosomal	-14.1446	1
interaction2766	5	11882000	11883000	5	11856000	11857000	25919	-14.1414	1
interaction2768	1	23508000	23509000	1	23300000	23301000	207844	-14.1377	1
interaction2769	1	23508000	23509000	1	23491000	23492000	16956	-14.1377	1
interaction2770	3	12211000	12212000	1	13138000	13139000	interchromosomal	-14.1377	1
interaction2771	5	11902000	11903000	5	11864000	11865000	37787	-14.1365	1
interaction2772	1	15373000	15374000	1	15369000	15370000	4307	-14.1309	1
interaction2774	2	5974000	5975000	1	11887000	11888000	interchromosomal	-14.1244	1
interaction2775	1	15319000	15320000	1	15222000	15223000	96379	-14.1181	1
interaction2776	4	2962000	2963000	4	2947000	2948000	14769	-14.1176	1
interaction2778	2	5567000	5568000	1	15182000	15183000	interchromosomal	-14.1119	1
interaction2779	3	13787000	13788000	3	13692000	13693000	94987	-14.1119	1
interaction2780	1	15320000	15321000	1	15223000	15224000	96332	-14.106	1
interaction2781	1	21828000	21829000	1	21780000	21781000	47920	-14.0945	1
interaction2782	3	10111000	10112000	3	10106000	10107000	4761	-14.0945	1
interaction2784	5	1667000	1668000	1	2409000	2410000	interchromosomal	-14.089	1
interaction2785	1	23414000	23415000	1	23307000	23308000	106722	-14.0735	1
interaction2788	2	5575000	5576000	1	15189000	15190000	interchromosomal	-14.0686	1
interaction2789	3	15722000	15723000	3	15712000	15713000	9471	-14.0686	1
interaction2790	3	15722000	15723000	3	15713000	15714000	9000	-14.0686	1
interaction2792	4	3204000	3205000	4	3201000	3202000	2803	-14.0591	1
interaction2793	4	3207000	3208000	4	3204000	3205000	3232	-14.0591	1
interaction2794	4	2964000	2965000	4	2940000	2941000	23780	-14.051	1
interaction2795	5	12040000	12041000	5	12009000	12010000	31050	-14.0501	1
interaction2797	5	4212000	4213000	1	3781000	3782000	interchromosomal	-14.0458	1
interaction2799	3	22697000	22698000	1	3783000	3784000	interchromosomal	-14.0416	1
interaction2802	3	22697000	22698000	1	7721000	7722000	interchromosomal	-14.0334	1
interaction2803	5	11894000	11895000	5	11884000	11885000	9964	-14.0301	1
interaction2804	1	15843000	15844000	1	15182000	15183000	660670	-14.0295	1
interaction2805	4	3199000	3200000	4	3196000	3197000	3290	-14.0182	1
interaction2807	1	15349000	15350000	1	15249000	15250000	100321	-14.0146	1
interaction2808	4	4675000	4676000	4	4670000	4671000	5199	-14.0146	1
interaction2809	5	12040000	12041000	1	15181000	15182000	interchromosomal	-14.0146	1
interaction2810	1	21527000	21528000	1	18015000	18016000	3511755	-14.0111	1
interaction2812	5	14172000	14173000	4	10540000	10541000	interchromosomal	-14.0044	1
interaction2814	5	10333000	10334000	3	22769000	22770000	interchromosomal	-14.0011	1
interaction2816	3	15255000	15256000	1	15841000	15842000	interchromosomal	-13.9979	1
interaction2818	3	12218000	12219000	1	15186000	15187000	interchromosomal	-13.9916	1
interaction2820	4	3737000	3738000	3	15712000	15713000	interchromosomal	-13.9916	1
interaction2821	4	3242000	3243000	4	3230000	3231000	12288	-13.9857	1
interaction2822	1	6201000	6202000	1	6196000	6197000	4950	-13.9821	1
interaction2824	3	12754000	12755000	3	12745000	12746000	8277	-13.9821	1
interaction2825	3	15470000	15471000	3	15455000	15456000	15097	-13.9821	1
interaction2826	5	15650000	15651000	5	15646000	15647000	4265	-13.9821	1
interaction2827	5	18497000	18498000	1	11789000	11790000	interchromosomal	-13.9821	1
interaction2829	3	17412000	17413000	2	572000	573000	interchromosomal	-13.9799	1
interaction2831	5	10522000	10523000	2	6465000	6466000	interchromosomal	-13.9717	1
interaction2832	1	15345000	15346000	1	15250000	15251000	94922	-13.9691	1
interaction2833	5	11886000	11887000	5	11872000	11873000	14126	-13.9503	1
interaction2836	5	14167000	14168000	1	8792000	8793000	interchromosomal	-13.9498	1
interaction2837	5	14167000	14168000	4	10544000	10545000	interchromosomal	-13.9498	1
interaction2838	4	3220000	3221000	4	3218000	3219000	2243	-13.9391	1
interaction2842	3	12085000	12086000	2	572000	573000	interchromosomal	-13.935	1
interaction2845	3	12085000	12086000	2	1748000	1749000	interchromosomal	-13.9331	1
interaction2846	3	17411000	17412000	2	1748000	1749000	interchromosomal	-13.9331	1
interaction2847	1	15331000	15332000	1	15094000	15095000	236870	-13.9292	1
interaction2849	4	3871000	3872000	2	3951000	3952000	interchromosomal	-13.9273	1
interaction2851	4	4894000	4895000	3	12050000	12051000	interchromosomal	-13.9255	1
interaction2852	2	5276000	5277000	2	5264000	5265000	12819	-13.9237	1
interaction2855	2	3966000	3967000	1	16512000	16513000	interchromosomal	-13.9201	1
interaction2857	5	4208000	4209000	3	22696000	22697000	interchromosomal	-13.9184	1
interaction2858	3	23134000	23135000	3	23108000	23109000	26669	-13.9167	1
interaction2859	4	2940000	2941000	4	2923000	2924000	17362	-13.9155	1
interaction2861	3	12213000	12214000	1	15190000	15191000	interchromosomal	-13.915	1
interaction2863	4	3749000	3750000	3	12213000	12214000	interchromosomal	-13.915	1
interaction2869	5	10154000	10155000	4	10550000	10551000	interchromosomal	-13.9101	1
interaction2870	4	3252000	3253000	4	3215000	3216000	37017	-13.9054	1
interaction2871	4	3250000	3251000	4	3240000	3241000	9771	-13.9024	1
interaction2872	5	12016000	12017000	5	11780000	11781000	235729	-13.901	1
interaction2876	3	17404000	17405000	2	1755000	1756000	interchromosomal	-13.8939	1
interaction2878	3	12246000	12247000	1	15190000	15191000	interchromosomal	-13.8899	1
interaction2881	4	3205000	3206000	4	3203000	3204000	2510	-13.8886	1
interaction2882	5	13319000	13320000	1	13921000	13922000	interchromosomal	-13.8886	1
interaction2884	1	15135000	15136000	1	15113000	15114000	21939	-13.8874	1
interaction2889	3	17411000	17412000	2	3021000	3022000	interchromosomal	-13.8849	1
interaction2891	3	22063000	22064000	1	18017000	18018000	interchromosomal	-13.8777	1
interaction2892	4	3245000	3246000	4	3236000	3237000	9053	-13.8777	1
interaction2893	4	3224000	3225000	4	3210000	3211000	13441	-13.8766	1
interaction2894	4	3250000	3251000	4	3245000	3246000	5059	-13.869	1
interaction2895	1	15235000	15236000	1	15102000	15103000	132944	-13.867	1
interaction2896	5	11843000	11844000	5	11833000	11834000	9881	-13.866	1
interaction2897	5	11985000	11986000	5	11843000	11844000	142239	-13.866	1
interaction2898	1	15108000	15109000	1	15104000	15105000	3837	-13.8611	1
interaction290	5	13266000	13267000	5	11985000	11986000	1280782	-184.203	0
interaction2900	3	22699000	22700000	1	21528000	21529000	interchromosomal	-13.8611	1
interaction2902	4	3875000	3876000	4	3849000	3850000	25338	-13.8583	1
interaction2905	5	12031000	12032000	3	13607000	13608000	interchromosomal	-13.8574	1
interaction2908	5	11751000	11752000	1	14850000	14851000	interchromosomal	-13.853	1
interaction2909	1	15126000	15127000	1	15116000	15117000	10070	-13.8497	1
interaction2910	1	14473000	14474000	1	14409000	14410000	64628	-13.8457	1
interaction2911	1	15108000	15109000	1	15106000	15107000	2239	-13.8442	1
interaction2914	3	15713000	15714000	1	15190000	15191000	interchromosomal	-13.8442	1
interaction2915	3	15713000	15714000	2	5576000	5577000	interchromosomal	-13.8442	1
interaction2917	4	3224000	3225000	4	3203000	3204000	21146	-13.8442	1
interaction2918	4	3749000	3750000	3	15713000	15714000	interchromosomal	-13.8442	1
interaction2921	3	17403000	17404000	2	1755000	1756000	interchromosomal	-13.8427	1
interaction2922	3	17403000	17404000	2	5961000	5962000	interchromosomal	-13.8427	1
interaction2923	3	17403000	17404000	3	12078000	12079000	5325131	-13.8427	1
interaction2924	4	3213000	3214000	4	3211000	3212000	2381	-13.8398	1
interaction2927	4	3262000	3263000	4	3206000	3207000	56051	-13.8228	1
interaction2929	5	13218000	13219000	2	3021000	3022000	interchromosomal	-13.8196	1
interaction2931	2	5961000	5962000	2	2543000	2544000	3417660	-13.818	1
interaction2932	1	15136000	15137000	1	15112000	15113000	24052	-13.8165	1
interaction2933	1	18017000	18018000	1	7721000	7722000	10295684	-13.816	1
interaction2934	4	3229000	3230000	4	3203000	3204000	26047	-13.8151	1
interaction2935	4	2935000	2936000	4	2920000	2921000	14872	-13.8141	1
interaction2936	4	2953000	2954000	4	2920000	2921000	32519	-13.8141	1
interaction2937	1	15125000	15126000	1	15111000	15112000	13972	-13.8122	1
interaction294	4	3737000	3738000	1	15191000	15192000	interchromosomal	-181.991	0
interaction2940	3	12078000	12079000	2	5961000	5962000	interchromosomal	-13.8006	1
interaction2942	5	13218000	13219000	2	581000	582000	interchromosomal	-13.7794	1
interaction2944	4	3737000	3738000	2	5576000	5577000	interchromosomal	-13.7785	1
interaction2945	5	11901000	11902000	5	11827000	11828000	74485	-13.7635	1
interaction2946	5	11788000	11789000	5	11759000	11760000	29318	-13.7553	1
interaction2947	5	11959000	11960000	5	11756000	11757000	203432	-13.7548	1
interaction2949	1	17468000	17469000	1	17459000	17460000	9319	-13.713	1
interaction2950	1	28870000	28871000	1	9330000	9331000	19539989	-13.713	1
interaction2951	5	26975000	26975399	5	26973000	26974000	1625	-13.713	1
interaction2952	5	11888000	11889000	5	11856000	11857000	32082	-13.6896	1
interaction2953	5	11902000	11903000	5	11861000	11862000	40995	-13.5027	1
interaction2956	1	14897000	14898000	1	14817000	14818000	79991	-13.4978	1
interaction2957	1	20134000	20135000	1	20121000	20122000	12629	-13.4978	1
interaction2958	1	22615000	22616000	1	22551000	22552000	63423	-13.4978	1
interaction2959	3	20572000	20573000	1	6586000	6587000	interchromosomal	-13.4978	1
interaction2960	4	11105000	11106000	1	1463000	1464000	interchromosomal	-13.4978	1
interaction2961	4	2964000	2965000	4	2948000	2949000	16399	-13.4428	1
interaction2962	4	2963000	2964000	4	2943000	2944000	19917	-13.4349	1
interaction2963	5	11895000	11896000	5	11868000	11869000	26760	-13.4083	1
interaction2964	5	11932000	11933000	5	11931000	11932000	1100	-13.3767	1
interaction2965	5	11878000	11879000	5	11868000	11869000	10079	-13.1851	1
interaction2966	1	14877000	14878000	1	14844000	14845000	32990	-13.1741	1
interaction2967	2	896000	897000	2	886000	887000	9836	-13.1741	1
interaction2970	5	11959000	11960000	5	11947000	11948000	12420	-13.117	1
interaction2971	5	11896000	11897000	5	11878000	11879000	18138	-13.1053	1
interaction2972	5	11902000	11903000	5	11886000	11887000	15920	-13.0726	1
interaction2973	4	2934000	2935000	4	2920000	2921000	13422	-13.0645	1
interaction2974	5	11871000	11872000	5	11858000	11859000	12909	-13.0495	1
interaction2975	4	2956000	2957000	4	2930000	2931000	26086	-13.0494	1
interaction2976	1	15378000	15379000	1	15281000	15282000	96888	-13.049	1
interaction2979	3	9596000	9597000	3	9594000	9595000	1562	-13.049	1
interaction2980	3	22503000	22504000	2	2099000	2100000	interchromosomal	-13.049	1
interaction2981	4	4373000	4374000	4	4356000	4357000	16878	-13.049	1
interaction2983	4	3998000	3999000	4	3970000	3971000	27887	-13.0358	1
interaction2984	4	2952000	2953000	4	2945000	2946000	7305	-12.9917	1
interaction2985	5	11886000	11887000	5	11853000	11854000	33115	-12.9522	1
interaction2987	3	15281000	15282000	1	23930000	23931000	interchromosomal	-12.9414	1
interaction2988	4	11937000	11938000	4	11931000	11932000	6546	-12.9414	1
interaction2989	5	24233000	24234000	5	24201000	24202000	31694	-12.9414	1
interaction2990	5	11896000	11897000	5	11855000	11856000	40996	-12.9321	1
interaction2991	5	11676000	11677000	5	11674000	11675000	2584	-12.9302	1
interaction2992	5	12057000	12058000	5	12054000	12055000	2924	-12.8978	1
interaction2993	4	2943000	2944000	4	2928000	2929000	15004	-12.8867	1
interaction2994	5	11897000	11898000	5	11863000	11864000	33654	-12.8648	1
interaction2996	2	4848000	4849000	2	4840000	4841000	8010	-12.8479	1
interaction2997	5	3248000	3249000	1	27067000	27068000	interchromosomal	-12.8479	1
interaction2998	5	11897000	11898000	5	11883000	11884000	13876	-12.8445	1
interaction3000	2	12577000	12578000	1	7353000	7354000	interchromosomal	-12.7658	1
interaction3002	3	9448000	9449000	3	9440000	9441000	8152	-12.7658	1
interaction3003	3	11719000	11720000	3	10495000	10496000	1224087	-12.7658	1
interaction3004	5	12273000	12274000	3	5153000	5154000	interchromosomal	-12.7658	1
interaction3005	5	11879000	11880000	5	11856000	11857000	22950	-12.7524	1
interaction3006	4	2964000	2965000	4	2934000	2935000	29634	-12.7384	1
interaction3010	2	10589000	10590000	2	10588000	10589000	1200	-12.6931	1
interaction3011	4	8712000	8713000	4	8460000	8461000	251992	-12.6931	1
interaction3012	5	7514000	7515000	2	1877000	1878000	interchromosomal	-12.6931	1
interaction3013	5	18125000	18126000	1	7360000	7361000	interchromosomal	-12.6931	1
interaction3014	5	20613000	20614000	5	20580000	20581000	33213	-12.6931	1
interaction3016	5	11887000	11888000	5	11852000	11853000	35005	-12.6822	1
interaction3017	4	2962000	2963000	4	2940000	2941000	22099	-12.6499	1
interaction3018	5	11895000	11896000	5	11854000	11855000	41084	-12.648	1
interaction3019	4	2936000	2937000	4	2923000	2924000	12871	-12.6449	1
interaction3020	5	11886000	11887000	5	11852000	11853000	34185	-12.6349	1
interaction3021	2	4922000	4923000	2	4909000	4910000	13165	-12.6283	1
interaction3022	3	20505000	20506000	3	20503000	20504000	2382	-12.6283	1
interaction3024	4	2037000	2038000	3	20855000	20856000	interchromosomal	-12.6283	1
interaction3025	5	11953000	11954000	5	11947000	11948000	5994	-12.598	1
interaction3026	5	12059000	12060000	5	12055000	12056000	4415	-12.5959	1
interaction3027	1	15464000	15465000	1	15457000	15458000	7069	-12.5898	1
interaction3029	3	1603000	1604000	3	1601000	1602000	1547	-12.5702	1
interaction3031	5	8959000	8960000	4	6667000	6668000	interchromosomal	-12.5702	1
interaction3032	5	11602000	11603000	1	14662000	14663000	interchromosomal	-12.5702	1
interaction3033	4	2945000	2946000	4	2924000	2925000	21290	-12.5194	1
interaction3034	4	3998000	3999000	4	3983000	3984000	14784	-12.519	1
interaction3035	1	15400000	15401000	1	15302000	15303000	98055	-12.5177	1
interaction3036	1	16219000	16220000	1	16217000	16218000	1834	-12.5177	1
interaction3037	2	13426000	13427000	2	10876000	10877000	2550432	-12.5177	1
interaction3039	1	14747000	14748000	1	14716000	14717000	30974	-12.4702	1
interaction3040	1	14901000	14902000	1	14814000	14815000	86260	-12.4702	1
interaction3041	3	3119000	3120000	1	6307000	6308000	interchromosomal	-12.4702	1
interaction3043	4	5092000	5093000	3	12920000	12921000	interchromosomal	-12.4702	1
interaction3044	5	11896000	11897000	5	11857000	11858000	38982	-12.4449	1
interaction3045	5	11874000	11875000	5	11862000	11863000	11825	-12.4438	1
interaction3046	4	2955000	2956000	4	2930000	2931000	25070	-12.4351	1
interaction3047	1	7396000	7397000	1	7391000	7392000	5131	-12.4268	1
interaction3048	1	14489000	14490000	1	14179000	14180000	310062	-12.4268	1
interaction3049	3	9086000	9087000	3	9075000	9076000	11084	-12.4268	1
interaction3051	4	5021000	5022000	3	13803000	13804000	interchromosomal	-12.4268	1
interaction3052	4	6472000	6473000	4	6467000	6468000	4923	-12.4268	1
interaction3053	4	2962000	2963000	4	2931000	2932000	30903	-12.3997	1
interaction3056	4	5827000	5828000	1	21244000	21245000	interchromosomal	-12.3871	1
interaction3057	4	11099000	11100000	4	11063000	11064000	36234	-12.3871	1
interaction3058	4	11099000	11100000	4	11073000	11074000	26407	-12.3871	1
interaction3059	5	10947000	10948000	4	1845000	1846000	interchromosomal	-12.3871	1
interaction3060	5	20627000	20628000	5	20595000	20596000	32251	-12.3871	1
interaction3065	1	21808000	21809000	1	21772000	21773000	36312	-12.3507	1
interaction3066	3	12210000	12211000	1	13138000	13139000	interchromosomal	-12.3507	1
interaction3067	4	7030000	7031000	1	11834000	11835000	interchromosomal	-12.3507	1
interaction3068	4	9546000	9547000	4	9496000	9497000	50220	-12.3507	1
interaction3069	5	14177000	14178000	1	12821000	12822000	interchromosomal	-12.3507	1
interaction3070	5	11885000	11886000	5	11854000	11855000	30918	-12.3322	1
interaction3071	1	15473000	15474000	1	15465000	15466000	8614	-12.3171	1
interaction3072	2	13515000	13516000	2	13508000	13509000	6809	-12.3171	1
interaction3073	5	11892000	11893000	5	11863000	11864000	28948	-12.2882	1
interaction3074	1	15422000	15423000	1	15370000	15371000	52451	-12.286	1
interaction3075	2	2650000	2651000	2	2626000	2627000	24025	-12.286	1
interaction3076	4	7122000	7123000	4	7116000	7117000	5875	-12.286	1
interaction3077	5	11891000	11892000	5	11859000	11860000	31830	-12.2763	1
interaction3078	5	11892000	11893000	5	11884000	11885000	7968	-12.2723	1
interaction3080	4	10541000	10542000	1	12826000	12827000	interchromosomal	-12.2572	1
interaction3081	5	20614000	20615000	5	20581000	20582000	33223	-12.2572	1
interaction3082	4	2944000	2945000	4	2924000	2925000	19858	-12.2486	1
interaction3083	5	11866000	11867000	5	11856000	11857000	9900	-12.2167	1
interaction3084	1	7775000	7776000	1	7746000	7747000	28731	-12.2055	1
interaction3085	1	23420000	23421000	1	23299000	23300000	120556	-12.2055	1
interaction3087	4	5586000	5587000	4	5583000	5584000	2668	-12.2055	1
interaction3088	4	9075000	9076000	4	9074000	9075000	1129	-12.2055	1
interaction3089	5	12213000	12214000	3	14413000	14414000	interchromosomal	-12.2055	1
interaction3090	5	20605000	20606000	5	20571000	20572000	33625	-12.2055	1
interaction3091	5	11897000	11898000	5	11866000	11867000	30864	-12.1925	1
interaction3093	2	4912000	4913000	2	4167000	4168000	744306	-12.1821	1
interaction3095	4	11099000	11100000	4	11070000	11071000	29555	-12.1821	1
interaction3096	4	11806000	11807000	4	11780000	11781000	25443	-12.1821	1
interaction3097	5	22833000	22834000	1	4685000	4686000	interchromosomal	-12.1821	1
interaction3098	5	23138000	23139000	4	6069000	6070000	interchromosomal	-12.1821	1
interaction3099	1	15099000	15100000	1	15095000	15096000	3705	-12.1783	1
interaction3100	2	13422000	13423000	2	10879000	10880000	2543117	-12.1602	1
interaction3101	3	13744000	13745000	3	13677000	13678000	67131	-12.1602	1
interaction3103	5	12341000	12342000	4	4556000	4557000	interchromosomal	-12.1602	1
interaction3104	5	20614000	20615000	5	20583000	20584000	31396	-12.1602	1
interaction3105	1	8787000	8788000	1	8773000	8774000	14342	-12.1397	1
interaction3106	1	13936000	13937000	1	13930000	13931000	6001	-12.1397	1
interaction3108	2	3638000	3639000	1	15419000	15420000	interchromosomal	-12.1397	1
interaction3109	3	15860000	15861000	3	1556000	1557000	14303887	-12.1397	1
interaction3110	1	15412000	15413000	1	15311000	15312000	100864	-12.1204	1
interaction3111	1	21795000	21796000	1	21764000	21765000	31492	-12.1204	1
interaction3112	4	1742000	1743000	4	1732000	1733000	9566	-12.1204	1
interaction3113	4	13631000	13632000	4	13626000	13627000	4729	-12.1204	1
interaction3114	5	20609000	20610000	5	20575000	20576000	33695	-12.1204	1
interaction3115	5	11874000	11875000	5	11855000	11856000	18877	-12.1132	1
interaction3117	5	6687000	6688000	5	6683000	6684000	4037	-12.1022	1
interaction3118	5	13961000	13962000	2	10009000	10010000	interchromosomal	-12.1022	1
interaction3120	1	15480000	15481000	1	15465000	15466000	15567	-12.085	1
interaction3122	2	4167000	4168000	1	18848000	18849000	interchromosomal	-12.085	1
interaction3124	4	11099000	11100000	4	11047000	11048000	52387	-12.085	1
interaction3125	5	5631000	5632000	1	12756000	12757000	interchromosomal	-12.085	1
interaction3126	5	10154000	10155000	4	10551000	10552000	interchromosomal	-12.085	1
interaction3127	5	11887000	11888000	5	11853000	11854000	34032	-12.0755	1
interaction3130	4	10545000	10546000	1	8791000	8792000	interchromosomal	-12.0688	1
interaction3131	4	13630000	13631000	4	13625000	13626000	4730	-12.0688	1
interaction3132	5	10253000	10254000	5	10250000	10251000	2824	-12.0688	1
interaction3133	5	14178000	14179000	1	12821000	12822000	interchromosomal	-12.0688	1
interaction3134	4	2939000	2940000	4	2930000	2931000	9047	-12.0551	1
interaction3135	1	12830000	12831000	1	8791000	8792000	4038845	-12.0534	1
interaction3137	1	21753000	21754000	1	21748000	21749000	4871	-12.0534	1
interaction3138	2	4239000	4240000	2	46000	47000	4193433	-12.0534	1
interaction314	4	3749000	3750000	1	15191000	15192000	interchromosomal	-169.678	0
interaction3140	5	14382000	14383000	2	6027000	6028000	interchromosomal	-12.0534	1
interaction3141	5	18194000	18195000	1	13138000	13139000	interchromosomal	-12.0534	1
interaction3142	5	11895000	11896000	5	11877000	11878000	18101	-12.0504	1
interaction3144	4	2838000	2839000	4	1687000	1688000	1150892	-12.0388	1
interaction3145	5	14963000	14964000	2	13423000	13424000	interchromosomal	-12.0388	1
interaction3147	3	13995000	13996000	1	15421000	15422000	interchromosomal	-12.025	1
interaction3148	4	2948000	2949000	4	2921000	2922000	26830	-12.0192	1
interaction3149	1	8811000	8812000	1	8789000	8790000	22628	-12.0118	1
interaction3151	3	11420000	11421000	2	3229000	3230000	interchromosomal	-12.0118	1
interaction3152	4	14265000	14266000	4	14259000	14260000	6155	-12.0014	1
interaction3153	1	15847000	15848000	1	15191000	15192000	655707	-11.9993	1
interaction3156	4	10554000	10555000	4	10533000	10534000	20998	-11.9993	1
interaction3157	4	10559000	10560000	4	10533000	10534000	25917	-11.9993	1
interaction3158	5	13961000	13962000	2	1271000	1272000	interchromosomal	-11.9993	1
interaction3159	5	13961000	13962000	2	1506000	1507000	interchromosomal	-11.9993	1
interaction3162	2	60000	61000	2	46000	47000	14198	-11.9873	1
interaction3163	5	11717000	11718000	1	15047000	15048000	interchromosomal	-11.9873	1
interaction3164	5	11985000	11986000	1	15047000	15048000	interchromosomal	-11.9873	1
interaction3165	4	10559000	10560000	4	10554000	10555000	5105	-11.9759	1
interaction3166	4	2952000	2953000	4	2923000	2924000	28642	-11.9655	1
interaction3167	1	14469000	14470000	1	14359000	14360000	110505	-11.965	1
interaction3168	5	11879000	11880000	5	11852000	11853000	27139	-11.9648	1
interaction3169	1	8825000	8826000	1	8773000	8774000	51737	-11.9546	1
interaction3170	3	9096000	9097000	3	9086000	9087000	10296	-11.9546	1
interaction3171	5	11886000	11887000	5	11873000	11874000	13264	-11.9504	1
interaction3172	1	10283000	10284000	1	10273000	10274000	9483	-11.9446	1
interaction3173	1	14450000	14451000	1	14384000	14385000	65560	-11.9446	1
interaction3175	4	2950000	2951000	4	2928000	2929000	22059	-11.9407	1
interaction3176	1	14454000	14455000	1	14385000	14386000	68814	-11.9351	1
interaction3179	4	11678000	11679000	1	21349000	21350000	interchromosomal	-11.9351	1
interaction3180	5	12126000	12127000	4	2837000	2838000	interchromosomal	-11.9351	1
interaction3182	2	4926000	4927000	2	4167000	4168000	759001	-11.9171	1
interaction3183	5	17900000	17901000	1	8454000	8455000	interchromosomal	-11.9171	1
interaction3186	4	3259000	3260000	4	3222000	3223000	36984	-11.9006	1
interaction3187	1	21818000	21819000	1	21792000	21793000	25957	-11.8927	1
interaction3188	1	8811000	8812000	1	8773000	8774000	37867	-11.878	1
interaction3189	1	8824000	8825000	1	8810000	8811000	14298	-11.878	1
interaction3190	4	3263000	3264000	4	3256000	3257000	6646	-11.878	1
interaction3191	4	2964000	2965000	4	2944000	2945000	20068	-11.8771	1
interaction3192	5	11881000	11882000	5	11858000	11859000	23117	-11.8756	1
interaction3193	1	15834000	15835000	1	15822000	15823000	12057	-11.871	1
interaction3194	2	5270000	5271000	2	5264000	5265000	6274	-11.871	1
interaction3197	2	3765000	3766000	1	15825000	15826000	interchromosomal	-11.8643	1
interaction3198	3	15262000	15263000	1	15835000	15836000	interchromosomal	-11.8643	1
interaction3199	5	11890000	11891000	5	11857000	11858000	33141	-11.862	1
interaction3200	1	15323000	15324000	1	15233000	15234000	89900	-11.8577	1
interaction3201	3	22589000	22590000	3	22526000	22527000	62574	-11.8577	1
interaction3202	4	17082000	17083000	4	16327000	16328000	755383	-11.8577	1
interaction3204	4	1917000	1918000	3	12083000	12084000	interchromosomal	-11.8515	1
interaction3205	5	11903000	11904000	5	11856000	11857000	46765	-11.8472	1
interaction3208	3	22059000	22060000	1	3781000	3782000	interchromosomal	-11.8454	1
interaction3209	4	3126000	3127000	3	14580000	14581000	interchromosomal	-11.8454	1
interaction3210	1	15375000	15376000	1	15276000	15277000	98350	-11.8395	1
interaction3212	5	10339000	10340000	5	10317000	10318000	22177	-11.8395	1
interaction3214	1	16224000	16225000	1	16215000	16216000	8915	-11.8338	1
interaction3216	3	11420000	11421000	2	46000	47000	interchromosomal	-11.8338	1
interaction3217	5	10337000	10338000	5	10317000	10318000	19998	-11.823	1
interaction3218	5	11890000	11891000	5	11856000	11857000	34057	-11.8202	1
interaction3219	1	23490000	23491000	1	23177000	23178000	313193	-11.8128	1
interaction322	1	15365000	15366000	1	15267000	15268000	98086	-165.613	0
interaction3221	4	4243000	4244000	4	3992000	3993000	251240	-11.8128	1
interaction3222	4	11044000	11045000	2	56000	57000	interchromosomal	-11.8128	1
interaction3224	5	11819000	11820000	1	15040000	15041000	interchromosomal	-11.808	1
interaction3227	3	14154000	14155000	2	3967000	3968000	interchromosomal	-11.8033	1
interaction3228	4	5950000	5951000	1	13489000	13490000	interchromosomal	-11.8033	1
interaction3229	4	2942000	2943000	4	2923000	2924000	18863	-11.7899	1
interaction3230	1	21847000	21848000	1	21776000	21777000	71564	-11.7777	1
interaction3231	2	5110000	5111000	2	5096000	5097000	13815	-11.7777	1
interaction3232	5	11888000	11889000	5	11871000	11872000	16838	-11.7702	1
interaction3233	5	11889000	11890000	5	11853000	11854000	36002	-11.7697	1
interaction3235	2	5568000	5569000	1	15831000	15832000	interchromosomal	-11.7664	1
interaction3236	5	11893000	11894000	5	11853000	11854000	40108	-11.7661	1
interaction3237	4	3250000	3251000	4	3235000	3236000	14798	-11.7628	1
interaction3238	5	11902000	11903000	5	11871000	11872000	31197	-11.7611	1
interaction3239	2	6606000	6607000	2	6576000	6577000	29730	-11.7593	1
interaction3240	2	4240000	4241000	2	45000	46000	4194627	-11.7559	1
interaction3241	1	15330000	15331000	1	15227000	15228000	103433	-11.7526	1
interaction3242	2	55000	56000	2	51000	52000	3264	-11.7526	1
interaction3243	1	15335000	15336000	1	15237000	15238000	97510	-11.7462	1
interaction3244	5	11895000	11896000	5	11853000	11854000	41960	-11.7448	1
interaction3245	1	15336000	15337000	1	15145000	15146000	191156	-11.7431	1
interaction3246	1	15359000	15360000	1	15260000	15261000	98388	-11.7431	1
interaction3247	1	23414000	23415000	1	23300000	23301000	114114	-11.7431	1
interaction3248	5	11849000	11850000	5	11839000	11840000	9741	-11.7431	1
interaction3249	5	12030000	12031000	5	11772000	11773000	258453	-11.7431	1
interaction3250	5	12030000	12031000	5	12017000	12018000	12942	-11.7431	1
interaction3252	5	1667000	1668000	1	2412000	2413000	interchromosomal	-11.7401	1
interaction3254	3	17416000	17417000	1	11888000	11889000	interchromosomal	-11.7372	1
interaction3256	4	3207000	3208000	4	3201000	3202000	5782	-11.7343	1
interaction3258	4	3257000	3258000	4	3253000	3254000	3462	-11.7315	1
interaction3259	1	15251000	15252000	1	15249000	15250000	2195	-11.7261	1
interaction3260	1	15344000	15345000	1	15249000	15250000	94633	-11.7261	1
interaction3262	3	14204000	14205000	2	10000	11000	interchromosomal	-11.7261	1
interaction3264	5	12066000	12067000	4	4670000	4671000	interchromosomal	-11.7261	1
interaction3265	5	11886000	11887000	5	11874000	11875000	12182	-11.7237	1
interaction3266	5	11874000	11875000	5	11854000	11855000	20057	-11.7218	1
interaction3269	4	3996000	3997000	1	14850000	14851000	interchromosomal	-11.7209	1
interaction3270	5	13206000	13207000	2	6576000	6577000	interchromosomal	-11.7209	1
interaction3271	1	19542000	19543000	1	19532000	19533000	10110	-11.7184	1
interaction3273	4	3840000	3841000	3	13188000	13189000	interchromosomal	-11.716	1
interaction3275	4	3212000	3213000	4	3205000	3206000	7565	-11.7136	1
interaction3276	4	5583000	5584000	1	20476000	20477000	interchromosomal	-11.7136	1
interaction3278	2	4515000	4516000	1	13798000	13799000	interchromosomal	-11.7089	1
interaction3280	5	13206000	13207000	2	2558000	2559000	interchromosomal	-11.7002	1
interaction3281	4	3252000	3253000	4	3247000	3248000	4737	-11.696	1
interaction3282	5	11842000	11843000	5	11833000	11834000	9343	-11.696	1
interaction3283	4	3870000	3871000	4	3842000	3843000	28069	-11.6921	1
interaction3286	2	2451000	2452000	1	14180000	14181000	interchromosomal	-11.6902	1
interaction3287	4	3019000	3020000	1	15046000	15047000	interchromosomal	-11.6902	1
interaction3289	5	12130000	12131000	4	4558000	4559000	interchromosomal	-11.6902	1
interaction3291	4	3840000	3841000	1	14239000	14240000	interchromosomal	-11.6883	1
interaction3292	4	3989000	3990000	4	3840000	3841000	148929	-11.6883	1
interaction3294	2	5576000	5577000	1	15189000	15190000	interchromosomal	-11.6846	1
interaction3295	5	11947000	11948000	5	11931000	11932000	16059	-11.6837	1
interaction3296	1	15333000	15334000	1	15230000	15231000	103569	-11.676	1
interaction3297	1	15333000	15334000	1	15252000	15253000	81567	-11.676	1
interaction3298	4	3246000	3247000	4	3230000	3231000	15856	-11.6727	1
interaction3300	1	21841000	21842000	1	21804000	21805000	36404	-11.6712	1
interaction3301	5	12031000	12032000	5	11781000	11782000	249974	-11.6712	1
interaction3302	4	3200000	3201000	4	3195000	3196000	5128	-11.6651	1
interaction3305	3	12219000	12220000	1	15829000	15830000	interchromosomal	-11.6622	1
interaction3307	4	3843000	3844000	2	3951000	3952000	interchromosomal	-11.6608	1
interaction3308	5	11844000	11845000	5	11720000	11721000	123433	-11.6581	1
interaction3309	1	15485000	15486000	1	15465000	15466000	20719	-11.6541	1
interaction3311	5	12124000	12125000	4	3865000	3866000	interchromosomal	-11.6541	1
interaction3312	1	15101000	15102000	1	15093000	15094000	7836	-11.6516	1
interaction3313	1	15348000	15349000	1	15248000	15249000	100263	-11.6503	1
interaction3314	1	15328000	15329000	1	15099000	15100000	228944	-11.6491	1
interaction3315	4	3252000	3253000	4	3225000	3226000	27000	-11.6491	1
interaction3316	1	13798000	13799000	1	13776000	13777000	21819	-11.6433	1
interaction3317	4	3992000	3993000	4	3843000	3844000	148971	-11.6433	1
interaction3319	1	21805000	21806000	1	21768000	21769000	36383	-11.6358	1
interaction3321	3	17404000	17405000	2	5961000	5962000	interchromosomal	-11.6358	1
interaction3322	1	15263000	15264000	1	15112000	15113000	150750	-11.6338	1
interaction3323	1	14339000	14340000	1	13921000	13922000	417857	-11.6318	1
interaction3324	4	3211000	3212000	4	3205000	3206000	5312	-11.6318	1
interaction3325	4	3213000	3214000	4	3205000	3206000	7856	-11.6318	1
interaction3326	1	15135000	15136000	1	15117000	15118000	17691	-11.6309	1
interaction3327	1	15135000	15136000	1	15131000	15132000	3952	-11.6309	1
interaction3328	5	11833000	11834000	5	11693000	11694000	139991	-11.6281	1
interaction3330	1	15841000	15842000	1	15186000	15187000	655287	-11.6254	1
interaction3331	5	11839000	11840000	5	11714000	11715000	125286	-11.6254	1
interaction3333	3	22063000	22064000	1	3784000	3785000	interchromosomal	-11.6237	1
interaction3334	4	3210000	3211000	4	3208000	3209000	2410	-11.6228	1
interaction3335	5	11839000	11840000	5	11812000	11813000	27254	-11.622	1
interaction3337	3	22060000	22061000	1	3781000	3782000	interchromosomal	-11.6211	1
interaction3338	1	14454000	14455000	1	14387000	14388000	66761	-11.6203	1
interaction3339	4	3255000	3256000	4	3216000	3217000	39432	-11.6164	1
interaction334	4	3994000	3995000	4	3865000	3866000	129055	-155.395	0
interaction3340	4	3211000	3212000	4	3209000	3210000	2387	-11.6156	1
interaction3343	2	1755000	1756000	1	11900000	11901000	interchromosomal	-11.6105	1
interaction3344	2	5961000	5962000	1	11900000	11901000	interchromosomal	-11.6105	1
interaction3346	4	3738000	3739000	3	13607000	13608000	interchromosomal	-11.6084	1
interaction3348	4	3045000	3046000	4	3042000	3043000	2873	-11.6078	1
interaction335	4	9075000	9076000	4	9070000	9071000	4812	-155.248	0
interaction3350	4	4967000	4968000	4	3738000	3739000	1229546	-11.6058	1
interaction3352	2	2158000	2159000	2	2153000	2154000	5289	-11.6049	1
interaction3353	3	2812000	2813000	1	12681000	12682000	interchromosomal	-11.6049	1
interaction3354	4	3262000	3263000	4	3224000	3225000	37646	-11.5985	1
interaction3355	1	15109000	15110000	1	15102000	15103000	6571	-11.5957	1
interaction3356	1	15117000	15118000	1	15113000	15114000	4047	-11.5936	1
interaction3357	4	3214000	3215000	4	3203000	3204000	10446	-11.5926	1
interaction3358	1	15130000	15131000	1	15113000	15114000	17710	-11.5916	1
interaction336	2	3290000	3291000	2	3240000	3241000	50320	-154.779	0
interaction3360	4	3251000	3252000	4	3234000	3235000	16456	-11.5901	1
interaction3361	5	4209000	4210000	3	22696000	22697000	interchromosomal	-11.5901	1
interaction3362	1	15485000	15486000	1	15457000	15458000	27991	-11.5882	1
interaction3364	4	3850000	3851000	1	14850000	14851000	interchromosomal	-11.5838	1
interaction3365	4	3262000	3263000	4	3211000	3212000	50910	-11.5825	1
interaction3368	4	3995000	3996000	4	3850000	3851000	145901	-11.5809	1
interaction3370	2	2543000	2544000	2	1755000	1756000	788100	-11.5789	1
interaction3371	1	15121000	15122000	1	15112000	15113000	9502	-11.5778	1
interaction3372	5	11755000	11756000	5	11754000	11755000	1630	-11.5778	1
interaction3373	4	3241000	3242000	4	3203000	3204000	37667	-11.5766	1
interaction3374	4	3237000	3238000	4	3229000	3230000	7499	-11.5759	1
interaction3375	1	15129000	15130000	1	15111000	15112000	17910	-11.5745	1
interaction3376	1	15105000	15106000	1	15087000	15088000	17921	-11.5696	1
interaction3380	3	22696000	22697000	1	21525000	21526000	interchromosomal	-11.5663	1
interaction3381	1	15120000	15121000	1	15094000	15095000	25622	-11.5644	1
interaction3385	1	15226000	15227000	1	15101000	15102000	125438	-11.548	1
interaction3386	5	11890000	11891000	5	11853000	11854000	36982	-11.5371	1
interaction3387	5	11789000	11790000	5	11759000	11760000	29841	-11.5344	1
interaction3388	5	11950000	11951000	5	11756000	11757000	194080	-11.5314	1
interaction3389	5	11954000	11955000	5	11874000	11875000	80343	-11.5256	1
interaction3390	5	11959000	11960000	5	11873000	11874000	86425	-11.5248	1
interaction3391	5	11947000	11948000	5	11858000	11859000	89071	-11.5078	1
interaction3392	5	11879000	11880000	5	11858000	11859000	21135	-11.4691	1
interaction3393	5	11896000	11897000	5	11863000	11864000	32794	-11.4615	1
interaction3394	4	2964000	2965000	4	2933000	2934000	31247	-11.4329	1
interaction3395	5	11888000	11889000	5	11858000	11859000	30260	-11.421	1
interaction3396	5	11896000	11897000	5	11883000	11884000	12978	-11.4093	1
interaction3397	5	11948000	11949000	5	11930000	11931000	17791	-11.3595	1
interaction3398	2	4640000	4641000	2	4630000	4631000	9596	-11.317	1
interaction3399	3	10740000	10741000	3	10733000	10734000	7662	-11.317	1
interaction3400	5	11902000	11903000	5	11858000	11859000	44278	-11.2985	1
interaction3401	5	11959000	11960000	5	11934000	11935000	25262	-11.2943	1
interaction3402	1	15095000	15096000	1	15087000	15088000	7743	-11.2922	1
interaction3403	4	2933000	2934000	4	2929000	2930000	3731	-11.2623	1
interaction3404	5	11873000	11874000	5	11855000	11856000	18038	-11.229	1
interaction3405	5	11953000	11954000	5	11934000	11935000	18840	-11.2223	1
interaction3406	4	2953000	2954000	4	2937000	2938000	15997	-11.2101	1
interaction3407	5	11879000	11880000	5	11855000	11856000	24255	-11.1924	1
interaction3408	5	11894000	11895000	5	11871000	11872000	22970	-11.1726	1
interaction3409	5	11931000	11932000	5	11875000	11876000	55949	-11.1635	1
interaction3410	5	11883000	11884000	5	11852000	11853000	31121	-11.1614	1
interaction3411	4	2940000	2941000	4	2921000	2922000	18985	-11.1306	1
interaction3412	5	11891000	11892000	5	11863000	11864000	27873	-11.1166	1
interaction3413	5	11678000	11679000	5	11676000	11677000	1772	-11.1079	1
interaction3414	5	11890000	11891000	5	11866000	11867000	23856	-11.0993	1
interaction3416	2	730000	731000	2	711000	712000	19207	-11.0973	1
interaction3417	3	13749000	13750000	3	13706000	13707000	43063	-11.0973	1
interaction3418	3	13755000	13756000	3	13685000	13686000	70185	-11.0973	1
interaction3419	5	10341000	10342000	5	10316000	10317000	25358	-11.0973	1
interaction3420	5	18130000	18131000	1	7353000	7354000	interchromosomal	-11.0973	1
interaction3421	5	11894000	11895000	5	11866000	11867000	28253	-11.0191	1
interaction3422	5	11885000	11886000	5	11856000	11857000	28909	-11.0013	1
interaction3423	4	2941000	2942000	4	2924000	2925000	17304	-10.9883	1
interaction3424	5	11895000	11896000	5	11865000	11866000	30083	-10.9729	1
interaction3425	5	11886000	11887000	5	11858000	11859000	28018	-10.9366	1
interaction3428	5	8207000	8208000	3	14602000	14603000	interchromosomal	-10.9237	1
interaction3429	5	9214000	9215000	2	5487000	5488000	interchromosomal	-10.9237	1
interaction3430	4	2944000	2945000	4	2928000	2929000	16035	-10.9166	1
interaction3431	5	11888000	11889000	5	11866000	11867000	22017	-10.9154	1
interaction3432	4	2951000	2952000	4	2938000	2939000	12927	-10.9083	1
interaction3433	5	11891000	11892000	5	11866000	11867000	24806	-10.9	1
interaction3434	4	2956000	2957000	4	2943000	2944000	12629	-10.8961	1
interaction3435	5	11891000	11892000	5	11860000	11861000	31173	-10.8795	1
interaction3436	1	15137000	15138000	1	15136000	15137000	1292	-10.8517	1
interaction3437	5	11894000	11895000	5	11864000	11865000	30033	-10.8082	1
interaction3438	4	2951000	2952000	4	2923000	2924000	27782	-10.8038	1
interaction3439	1	14412000	14413000	1	14367000	14368000	45509	-10.7828	1
interaction3440	1	15398000	15399000	1	15301000	15302000	96731	-10.7828	1
interaction3442	2	4887000	4888000	1	17035000	17036000	interchromosomal	-10.7828	1
interaction3443	4	8746000	8747000	4	8722000	8723000	24392	-10.7828	1
interaction3444	5	11959000	11960000	5	11954000	11955000	4957	-10.773	1
interaction3445	3	23104000	23105000	3	23099000	23100000	4905	-10.7506	1
interaction3446	5	14474000	14475000	5	14415000	14416000	59234	-10.7506	1
interaction3447	1	15485000	15486000	1	15478000	15479000	6953	-10.7495	1
interaction3448	4	2955000	2956000	4	2939000	2940000	16079	-10.7453	1
interaction3449	5	11892000	11893000	5	11860000	11861000	32361	-10.7338	1
interaction345	4	2994000	2995000	4	2990000	2991000	4380	-154.082	0
interaction3450	5	11879000	11880000	5	11854000	11855000	25269	-10.733	1
interaction3451	5	11878000	11879000	5	11853000	11854000	24903	-10.6952	1
interaction3452	1	15105000	15106000	1	15098000	15099000	6828	-10.684	1
interaction3453	5	14467000	14468000	5	14407000	14408000	59528	-10.6659	1
interaction3454	5	11890000	11891000	5	11863000	11864000	26677	-10.6366	1
interaction3455	5	11890000	11891000	5	11862000	11863000	28021	-10.626	1
interaction3456	5	11948000	11949000	5	11934000	11935000	13702	-10.5932	1
interaction3459	1	14494000	14495000	1	14182000	14183000	311490	-10.5675	1
interaction3462	3	2116000	2117000	1	1925000	1926000	interchromosomal	-10.5675	1
interaction3463	3	2725000	2726000	3	2720000	2721000	4609	-10.5675	1
interaction3464	3	15840000	15841000	3	15835000	15836000	5153	-10.5675	1
interaction3465	5	8716000	8717000	5	6211000	6212000	2505136	-10.5675	1
interaction3466	5	14579000	14580000	1	27515000	27516000	interchromosomal	-10.5675	1
interaction3467	5	18126000	18127000	1	7358000	7359000	interchromosomal	-10.5675	1
interaction3469	1	15175000	15176000	1	15172000	15173000	2690	-10.5439	1
interaction3470	5	11881000	11882000	5	11854000	11855000	27027	-10.5411	1
interaction3471	5	11885000	11886000	5	11873000	11874000	11968	-10.5171	1
interaction3474	1	14905000	14906000	1	14810000	14811000	95672	-10.4833	1
interaction3476	2	9125000	9126000	2	9122000	9123000	3370	-10.4833	1
interaction3477	3	13739000	13740000	3	13679000	13680000	59885	-10.4833	1
interaction3478	4	5822000	5823000	1	21248000	21249000	interchromosomal	-10.4833	1
interaction3479	4	14285000	14286000	1	8456000	8457000	interchromosomal	-10.4833	1
interaction348	3	2811000	2812000	1	12681000	12682000	interchromosomal	-151.943	0
interaction3480	5	12838000	12839000	5	12798000	12799000	39915	-10.4833	1
interaction3481	5	14144000	14145000	1	13008000	13009000	interchromosomal	-10.4833	1
interaction3482	5	11887000	11888000	5	11871000	11872000	16204	-10.4746	1
interaction3483	5	11880000	11881000	5	11852000	11853000	28197	-10.4681	1
interaction3484	1	15105000	15106000	1	15101000	15102000	4496	-10.4651	1
interaction3485	4	2956000	2957000	4	2926000	2927000	29846	-10.4453	1
interaction3486	5	11884000	11885000	5	11853000	11854000	30962	-10.4211	1
interaction3487	1	17141000	17142000	1	17138000	17139000	3121	-10.4104	1
interaction3488	4	4045000	4046000	4	320000	321000	3725054	-10.4104	1
interaction3489	4	12131000	12132000	4	12122000	12123000	8923	-10.4104	1
interaction3490	4	12132000	12133000	4	12122000	12123000	9960	-10.4104	1
interaction3491	5	11954000	11955000	5	11947000	11948000	7332	-10.4049	1
interaction3492	1	15115000	15116000	1	15112000	15113000	3642	-10.4037	1
interaction3493	5	11968000	11969000	5	11959000	11960000	9240	-10.4016	1
interaction3494	5	11951000	11952000	5	11931000	11932000	20009	-10.3815	1
interaction3495	5	11952000	11953000	5	11931000	11932000	20874	-10.3671	1
interaction3496	4	2955000	2956000	4	2940000	2941000	14827	-10.3493	1
interaction3498	3	13184000	13185000	3	13180000	13181000	3579	-10.3468	1
interaction3499	3	13739000	13740000	3	13680000	13681000	59478	-10.3468	1
interaction350	5	16400000	16401000	5	16395000	16396000	4776	-151.365	0
interaction3500	3	15011000	15012000	1	12682000	12683000	interchromosomal	-10.3468	1
interaction3501	3	22181000	22182000	3	22176000	22177000	5219	-10.3468	1
interaction3502	4	8744000	8745000	4	8724000	8725000	20630	-10.3468	1
interaction3503	5	22623000	22624000	5	22622000	22623000	1215	-10.3468	1
interaction3504	5	11946000	11947000	5	11929000	11930000	16394	-10.3027	1
interaction3505	1	7360000	7361000	1	2793000	2794000	4567006	-10.2907	1
interaction3507	1	13934000	13935000	1	13928000	13929000	6028	-10.2907	1
interaction3508	1	14867000	14868000	1	14855000	14856000	12081	-10.2907	1
interaction3510	1	26495000	26496000	1	20887000	20888000	5608046	-10.2907	1
interaction3511	3	9448000	9449000	3	9439000	9440000	9482	-10.2907	1
interaction3512	3	16221000	16222000	3	16093000	16094000	128044	-10.2907	1
interaction3513	5	5113000	5114000	1	12139000	12140000	interchromosomal	-10.2907	1
interaction3514	5	12542000	12543000	1	22698000	22699000	interchromosomal	-10.2907	1
interaction3515	5	14464000	14465000	5	14405000	14406000	59226	-10.2907	1
interaction3516	5	11877000	11878000	5	11866000	11867000	11011	-10.2902	1
interaction3517	4	2962000	2963000	4	2929000	2930000	32834	-10.2839	1
interaction3518	5	12047000	12048000	5	12044000	12045000	2650	-10.2725	1
interaction3519	1	15382000	15383000	1	15284000	15285000	97947	-10.2409	1
interaction3521	1	21844000	21845000	1	21772000	21773000	72360	-10.2409	1
interaction3523	3	16198000	16199000	3	16095000	16096000	103426	-10.2409	1
interaction3524	3	17113000	17114000	1	18162000	18163000	interchromosomal	-10.2409	1
interaction3527	4	9076000	9077000	4	9071000	9072000	5031	-10.2409	1
interaction3528	4	9076000	9077000	4	9072000	9073000	3316	-10.2409	1
interaction3529	4	11114000	11115000	4	11045000	11046000	69855	-10.2409	1
interaction3530	5	3266000	3267000	4	444000	445000	interchromosomal	-10.2409	1
interaction3531	5	10327000	10328000	3	22756000	22757000	interchromosomal	-10.2409	1
interaction3532	5	13287000	13288000	2	10606000	10607000	interchromosomal	-10.2409	1
interaction3533	4	2964000	2965000	4	2937000	2938000	26893	-10.2213	1
interaction3534	4	2946000	2947000	4	2921000	2922000	24875	-10.211	1
interaction3535	4	2945000	2946000	4	2925000	2926000	20000	-10.2019	1
interaction3536	1	15342000	15343000	1	15244000	15245000	97303	-10.1964	1
interaction3538	5	11902000	11903000	5	11863000	11864000	38879	-10.1944	1
interaction3539	1	12954000	12955000	1	12949000	12950000	5300	-10.1563	1
interaction3540	1	14875000	14876000	1	14847000	14848000	27861	-10.1563	1
interaction3541	1	14875000	14876000	1	14849000	14850000	25472	-10.1563	1
interaction3543	3	8789000	8790000	3	8638000	8639000	150605	-10.1563	1
interaction3544	4	4700000	4701000	4	4666000	4667000	33600	-10.1563	1
interaction3545	5	13009000	13010000	1	16044000	16045000	interchromosomal	-10.1563	1
interaction3546	4	2955000	2956000	4	2933000	2934000	22152	-10.1242	1
interaction3548	1	14871000	14872000	1	14851000	14852000	19981	-10.1201	1
interaction3549	1	23413000	23414000	1	23307000	23308000	106389	-10.1201	1
interaction3553	3	14673000	14674000	2	2304000	2305000	interchromosomal	-10.1201	1
interaction3555	3	22388000	22389000	1	11150000	11151000	interchromosomal	-10.1201	1
interaction3556	4	4460000	4461000	2	2799000	2800000	interchromosomal	-10.1201	1
interaction3557	5	13259000	13260000	3	15330000	15331000	interchromosomal	-10.1201	1
interaction3558	5	21167000	21168000	5	14704000	14705000	6463305	-10.1201	1
interaction3560	5	11880000	11881000	5	11854000	11855000	25857	-10.0988	1
interaction3561	1	14901000	14902000	1	14812000	14813000	88843	-10.0871	1
interaction3565	4	5957000	5958000	3	16639000	16640000	interchromosomal	-10.0871	1
interaction3566	5	4360000	4361000	1	21580000	21581000	interchromosomal	-10.0871	1
interaction3567	5	8873000	8874000	4	2730000	2731000	interchromosomal	-10.0871	1
interaction3568	5	9951000	9952000	5	9950000	9951000	1289	-10.0871	1
interaction3569	5	11014000	11015000	5	10155000	10156000	858569	-10.0871	1
interaction357	4	3749000	3750000	4	3737000	3738000	12228	-149.425	0
interaction3570	1	14899000	14900000	1	14814000	14815000	84543	-10.057	1
interaction3571	1	18586000	18587000	1	16271000	16272000	2314788	-10.057	1
interaction3572	3	12862000	12863000	3	12854000	12855000	8277	-10.057	1
interaction3573	4	14979000	14980000	4	14967000	14968000	12013	-10.057	1
interaction3574	5	10247000	10248000	5	10244000	10245000	3020	-10.057	1
interaction3575	5	10250000	10251000	5	10244000	10245000	5721	-10.057	1
interaction3576	4	2944000	2945000	4	2931000	2932000	12763	-10.0529	1
interaction3577	1	12831000	12832000	1	8793000	8794000	4037242	-10.0295	1
interaction3578	1	16522000	16523000	1	16512000	16513000	10438	-10.0295	1
interaction3579	1	17139000	17140000	1	17137000	17138000	2066	-10.0295	1
interaction358	2	55000	56000	2	52000	53000	2855	-148.631	0
interaction3580	1	17141000	17142000	1	17137000	17138000	3757	-10.0295	1
interaction3581	1	21525000	21526000	1	7722000	7723000	13802786	-10.0295	1
interaction3585	4	6377000	6378000	3	8094000	8095000	interchromosomal	-10.0295	1
interaction3586	5	10342000	10343000	5	10308000	10309000	34325	-10.0295	1
interaction3587	5	23136000	23137000	4	6069000	6070000	interchromosomal	-10.0295	1
interaction3588	5	23136000	23137000	4	6071000	6072000	interchromosomal	-10.0295	1
interaction3589	5	11762000	11763000	5	11757000	11758000	5364	-10.0169	1
interaction359	5	15685000	15686000	5	15672000	15673000	13445	-147.865	0
interaction3590	1	15102000	15103000	1	15095000	15096000	6729	-10.011	1
interaction3593	1	23507000	23508000	1	23181000	23182000	326509	-10.0041	1
interaction3595	2	4887000	4888000	1	17037000	17038000	interchromosomal	-10.0041	1
interaction3596	3	12992000	12993000	3	12984000	12985000	7817	-10.0041	1
interaction3597	5	11662000	11663000	1	15339000	15340000	interchromosomal	-10.0041	1
interaction3598	5	13288000	13289000	2	3070000	3071000	interchromosomal	-10.0041	1
interaction3599	5	11677000	11678000	5	11676000	11677000	1426	-10.0017	1
interaction3600	5	11887000	11888000	5	11863000	11864000	23815	-9.99703	1
interaction3601	5	11890000	11891000	5	11874000	11875000	16190	-9.98738	1
interaction3602	5	11869000	11870000	5	11855000	11856000	14147	-9.98371	1
interaction3603	4	2964000	2965000	4	2925000	2926000	39230	-9.9808	1
interaction3605	1	21838000	21839000	1	21802000	21803000	36058	-9.98071	1
interaction3608	2	13516000	13517000	2	13508000	13509000	7529	-9.98071	1
interaction3609	3	12915000	12916000	3	12914000	12915000	1398	-9.98071	1
interaction3610	3	22581000	22582000	2	4223000	4224000	interchromosomal	-9.98071	1
interaction3611	4	10539000	10540000	1	12826000	12827000	interchromosomal	-9.98071	1
interaction3613	5	14173000	14174000	4	10539000	10540000	interchromosomal	-9.98071	1
interaction3614	5	15360000	15361000	2	5485000	5486000	interchromosomal	-9.98071	1
interaction3615	5	11894000	11895000	5	11856000	11857000	38206	-9.9692	1
interaction3616	1	9446000	9447000	1	9438000	9439000	7680	-9.95904	1
interaction3617	1	14457000	14458000	1	14345000	14346000	112553	-9.95904	1
interaction3618	1	14864000	14865000	1	14664000	14665000	199931	-9.95904	1
interaction3619	3	9095000	9096000	3	9084000	9085000	11146	-9.95904	1
interaction362	5	10346000	10347000	5	10303000	10304000	43349	-146.689	0
interaction3620	5	11520000	11521000	5	11517000	11518000	2572	-9.95904	1
interaction3621	5	22831000	22832000	5	17252000	17253000	5578884	-9.95904	1
interaction3622	5	11915000	11916000	5	11883000	11884000	31947	-9.94774	1
interaction3623	5	11795000	11796000	5	11793000	11794000	2181	-9.94315	1
interaction3624	1	21806000	21807000	1	21770000	21771000	36245	-9.93891	1
interaction3626	4	3695000	3696000	3	13908000	13909000	interchromosomal	-9.93891	1
interaction3628	4	10558000	10559000	4	10554000	10555000	4546	-9.93891	1
interaction3629	5	14172000	14173000	4	10541000	10542000	interchromosomal	-9.93891	1
interaction363	1	16521000	16522000	1	16512000	16513000	9131	-143.94	0
interaction3630	4	2949000	2950000	4	2939000	2940000	9982	-9.93398	1
interaction3631	4	2938000	2939000	4	2923000	2924000	14986	-9.92877	1
interaction3632	5	11895000	11896000	5	11858000	11859000	37109	-9.92822	1
interaction3633	2	5271000	5272000	2	5266000	5267000	5033	-9.92017	1
interaction3634	4	9077000	9078000	4	9072000	9073000	4768	-9.92017	1
interaction3635	5	11876000	11877000	5	11860000	11861000	16187	-9.9155	1
interaction3636	5	11795000	11796000	5	11790000	11791000	4454	-9.91353	1
interaction3638	1	23503000	23504000	1	23186000	23187000	317004	-9.90267	1
interaction3639	3	11664000	11665000	1	12223000	12224000	interchromosomal	-9.90267	1
interaction3641	4	9074000	9075000	4	9056000	9057000	18028	-9.90267	1
interaction3642	5	3264000	3265000	4	443000	444000	interchromosomal	-9.90267	1
interaction3643	5	13118000	13119000	5	13117000	13118000	1139	-9.90267	1
interaction3644	5	16400000	16401000	5	16394000	16395000	6025	-9.90267	1
interaction3645	4	2962000	2963000	4	2923000	2924000	39094	-9.89964	1
interaction3646	5	11881000	11882000	5	11856000	11857000	25042	-9.89071	1
interaction3647	1	22947000	22948000	1	22913000	22914000	33880	-9.88631	1
interaction3649	3	9927000	9928000	3	9924000	9925000	2867	-9.88631	1
interaction365	1	15196000	15197000	1	15194000	15195000	2039	-143.836	0
interaction3651	5	15353000	15354000	2	5488000	5489000	interchromosomal	-9.88631	1
interaction3652	5	23138000	23139000	4	6068000	6069000	interchromosomal	-9.88631	1
interaction3653	5	11895000	11896000	5	11855000	11856000	40083	-9.88069	1
interaction3655	3	22558000	22559000	3	22227000	22228000	330849	-9.87097	1
interaction3656	5	10319000	10320000	3	3122000	3123000	interchromosomal	-9.87097	1
interaction3657	5	11897000	11898000	5	11852000	11853000	45013	-9.85683	1
interaction3659	1	8810000	8811000	1	8787000	8788000	22647	-9.85655	1
interaction3660	1	8824000	8825000	1	8787000	8788000	36780	-9.85655	1
interaction3662	2	2503000	2504000	1	14852000	14853000	interchromosomal	-9.85655	1
interaction3663	3	22060000	22061000	1	3780000	3781000	interchromosomal	-9.85655	1
interaction3664	1	12786000	12787000	1	12776000	12777000	10125	-9.84298	1
interaction3666	3	12761000	12762000	1	13518000	13519000	interchromosomal	-9.84298	1
interaction3667	3	22239000	22240000	3	16716000	16717000	5523193	-9.84298	1
interaction3668	4	1736000	1737000	4	1732000	1733000	4064	-9.84298	1
interaction3669	1	7360000	7361000	1	2794000	2795000	4565415	-9.83019	1
interaction3671	1	21816000	21817000	1	21781000	21782000	35014	-9.83019	1
interaction3672	2	5578000	5579000	1	15191000	15192000	interchromosomal	-9.83019	1
interaction3673	2	13351000	13352000	2	13154000	13155000	196806	-9.83019	1
interaction3675	1	18848000	18849000	1	13736000	13737000	5111778	-9.8181	1
interaction3676	3	13182000	13183000	3	13180000	13181000	2062	-9.8181	1
interaction3677	4	1726000	1727000	4	1724000	1725000	1945	-9.8181	1
interaction3679	5	13996000	13997000	4	2646000	2647000	interchromosomal	-9.8181	1
interaction3680	5	14160000	14161000	1	12837000	12838000	interchromosomal	-9.8181	1
interaction3681	5	11889000	11890000	5	11866000	11867000	22975	-9.8099	1
interaction3685	5	4211000	4212000	3	22061000	22062000	interchromosomal	-9.80667	1
interaction3686	5	14965000	14966000	2	10876000	10877000	interchromosomal	-9.80667	1
interaction3688	5	11903000	11904000	5	11876000	11877000	26696	-9.80373	1
interaction3690	1	21847000	21848000	1	21810000	21811000	36407	-9.79584	1
interaction3691	4	10544000	10545000	1	8791000	8792000	interchromosomal	-9.79584	1
interaction3692	1	12776000	12777000	1	12773000	12774000	3210	-9.78556	1
interaction3693	1	14405000	14406000	1	14359000	14360000	46183	-9.78556	1
interaction3694	1	18018000	18019000	1	18012000	18013000	5466	-9.78556	1
interaction3695	3	16697000	16698000	3	16691000	16692000	5302	-9.78556	1
interaction3696	4	2942000	2943000	4	2926000	2927000	16013	-9.77838	1
interaction3697	1	15486000	15487000	1	15458000	15459000	28087	-9.7758	1
interaction3699	2	2042000	2043000	1	19344000	19345000	interchromosomal	-9.7758	1
interaction3701	3	15330000	15331000	2	2042000	2043000	interchromosomal	-9.7758	1
interaction3704	4	6068000	6069000	1	18006000	18007000	interchromosomal	-9.76651	1
interaction3705	5	11956000	11957000	1	16509000	16510000	interchromosomal	-9.76651	1
interaction3706	1	14858000	14859000	1	14665000	14666000	193110	-9.75766	1
interaction3707	1	15467000	15468000	1	15460000	15461000	7015	-9.75766	1
interaction3709	5	10442000	10443000	1	17039000	17040000	interchromosomal	-9.75766	1
interaction3710	5	11762000	11763000	5	11756000	11757000	5860	-9.75432	1
interaction3711	5	11896000	11897000	5	11875000	11876000	20892	-9.75404	1
interaction3713	2	46000	47000	2	24000	25000	21840	-9.74922	1
interaction3716	2	12735000	12736000	2	12658000	12659000	77467	-9.74922	1
interaction3717	3	13188000	13189000	3	12208000	12209000	980330	-9.74922	1
interaction3718	3	22239000	22240000	2	4225000	4226000	interchromosomal	-9.74922	1
interaction3719	4	2069000	2070000	2	3084000	3085000	interchromosomal	-9.74922	1
interaction3720	4	5826000	5827000	1	21248000	21249000	interchromosomal	-9.74922	1
interaction3721	5	10113000	10114000	5	10106000	10107000	6882	-9.74922	1
interaction3722	5	11882000	11883000	5	11852000	11853000	29958	-9.74789	1
interaction3723	4	2954000	2955000	4	2944000	2945000	9721	-9.74758	1
interaction3724	2	5074000	5075000	2	1910000	1911000	3163800	-9.74117	1
interaction3725	1	14470000	14471000	1	14359000	14360000	111096	-9.73347	1
interaction3726	2	4911000	4912000	2	4167000	4168000	743948	-9.73347	1
interaction3729	4	6934000	6935000	3	18544000	18545000	interchromosomal	-9.73347	1
interaction373	3	9446000	9447000	3	9438000	9439000	8231	-141.348	0
interaction3731	5	9094000	9095000	3	15587000	15588000	interchromosomal	-9.73347	1
[truncated: 3,323 more rows]

## Sheet: SA
Title: Stress conditions modulate the chromatin-interactome network in plants.
Supplemental Data Set S1C. Identification of significant interaction at 1 Kb resolution in SA library using HOMER
InteractionID	chr(1)	start(1)	end(1)	chr(2)	start(2)	end(2)	Distance	LogP	FDR
interaction1000	4	2962000	2963000	4	2931000	2932000	30805	-32.4902	0
interaction1002	5	10377000	10378000	3	22769000	22770000	interchromosomal	-32.4796	0
interaction1003	1	15101000	15102000	1	15087000	15088000	13601	-32.4543	0
interaction1004	4	2947000	2948000	4	2921000	2922000	26215	-32.4368	0
interaction1005	4	3232000	3233000	4	3198000	3199000	33649	-32.4345	0
interaction1006	4	2962000	2963000	4	2940000	2941000	22040	-32.3956	0
interaction1008	1	15121000	15122000	1	15111000	15112000	10054	-32.3694	0
interaction1010	5	4209000	4210000	1	7721000	7722000	interchromosomal	-32.3694	0
interaction1011	5	4209000	4210000	3	22696000	22697000	interchromosomal	-32.3694	0
interaction1012	1	15118000	15119000	1	15114000	15115000	3857	-32.3138	0
interaction1013	2	6593000	6594000	2	581000	582000	6011631	-32.2424	0
interaction1015	4	3850000	3851000	1	14850000	14851000	interchromosomal	-32.2135	0
interaction1016	3	10111000	10112000	3	10106000	10107000	4793	-32.2061	0
interaction1019	5	4793000	4794000	3	23135000	23136000	interchromosomal	-32.2061	0
interaction1020	5	17406000	17407000	3	12466000	12467000	interchromosomal	-32.2061	0
interaction1021	4	2964000	2965000	4	2934000	2935000	29592	-32.1781	0
interaction1022	1	15125000	15126000	1	15115000	15116000	10024	-32.1749	0
interaction1023	5	11888000	11889000	5	11879000	11880000	9086	-32.115	0
interaction1024	2	8691000	8692000	2	8688000	8689000	3078	-32.1127	0
interaction1025	1	15364000	15365000	1	15266000	15267000	98104	-32.0844	0
interaction1026	1	21840000	21841000	1	21767000	21768000	72565	-31.9714	0
interaction1027	3	15860000	15861000	3	1557000	1558000	14303570	-31.9714	0
interaction1028	4	5904000	5905000	4	5860000	5861000	43576	-31.866	0
interaction1029	4	2942000	2943000	4	2926000	2927000	15957	-31.8468	0
interaction1030	5	12059000	12060000	5	12055000	12056000	4357	-31.8401	0
interaction1032	4	5989000	5990000	1	23120000	23121000	interchromosomal	-31.7373	0
interaction1034	4	2935000	2936000	4	2932000	2933000	3137	-31.6746	0
interaction1036	3	13436000	13437000	3	13430000	13431000	5513	-31.6617	0
interaction1038	5	2979000	2980000	4	15557000	15558000	interchromosomal	-31.6617	0
interaction1039	5	15353000	15354000	2	5488000	5489000	interchromosomal	-31.6617	0
interaction1040	1	15406000	15407000	1	15308000	15309000	98036	-31.5077	0
interaction1041	1	15129000	15130000	1	15125000	15126000	3979	-31.4505	0
interaction1042	1	15411000	15412000	1	15409000	15410000	2353	-31.2904	0
interaction1043	1	14404000	14405000	1	14358000	14359000	45781	-31.2776	0
interaction1044	4	2933000	2934000	4	2928000	2929000	4798	-31.028	0
interaction1045	1	15168000	15169000	1	15167000	15168000	1508	-30.9979	0
interaction1047	3	3181000	3182000	2	19199000	19200000	interchromosomal	-30.9458	0
interaction1048	4	8148000	8149000	4	5766000	5767000	2381634	-30.9458	0
interaction1049	4	2944000	2945000	4	2938000	2939000	5738	-30.8821	0
interaction1050	4	2951000	2952000	4	2941000	2942000	9877	-30.8721	0
interaction1052	5	11833000	11834000	1	15050000	15051000	interchromosomal	-30.8538	0
interaction1053	4	2947000	2948000	4	2925000	2926000	21869	-30.7728	0
interaction1054	4	2964000	2965000	4	2923000	2924000	41147	-30.7712	0
interaction1055	4	2948000	2949000	4	2930000	2931000	17947	-30.68	0
interaction1056	1	6201000	6202000	1	6193000	6194000	7997	-30.6785	0
interaction1057	1	20130000	20131000	1	20117000	20118000	12512	-30.6785	0
interaction1059	5	12319000	12320000	3	11491000	11492000	interchromosomal	-30.6785	0
interaction1060	4	1701000	1702000	4	1699000	1700000	2074	-30.6558	0
interaction1061	4	2944000	2945000	4	2923000	2924000	21177	-30.5948	0
interaction1062	1	15109000	15110000	1	15108000	15109000	1247	-30.516	0
interaction1063	4	2964000	2965000	4	2950000	2951000	13965	-30.4174	0
interaction1064	4	3991000	3992000	4	3842000	3843000	148945	-30.4021	0
interaction1065	1	14868000	14869000	1	14854000	14855000	14093	-30.4	0
interaction1066	1	23390000	23391000	1	23386000	23387000	3570	-30.4	0
interaction1067	2	5074000	5075000	2	1910000	1911000	3163904	-30.4	0
interaction1069	4	1751000	1752000	3	13255000	13256000	interchromosomal	-30.4	0
interaction1070	1	21819000	21820000	1	21783000	21784000	36187	-30.3756	0
interaction1071	4	2952000	2953000	4	2945000	2946000	7244	-30.3506	0
interaction1072	1	14389000	14390000	1	14344000	14345000	45626	-30.3013	0
interaction1074	5	12031000	12032000	2	4934000	4935000	interchromosomal	-30.2338	0
interaction1075	4	2955000	2956000	4	2924000	2925000	30994	-30.2125	1e-06
interaction1077	2	3966000	3967000	1	16512000	16513000	interchromosomal	-30.1342	1e-06
interaction1079	5	11842000	11843000	1	15040000	15041000	interchromosomal	-30.0982	1e-06
interaction1082	3	15713000	15714000	2	5576000	5577000	interchromosomal	-30.0642	1e-06
interaction1083	5	4212000	4213000	1	3781000	3782000	interchromosomal	-30.0642	1e-06
interaction1084	1	10283000	10284000	1	10273000	10274000	9497	-29.9684	1e-06
interaction1086	5	12542000	12543000	1	22695000	22696000	interchromosomal	-29.9684	1e-06
interaction1088	5	4793000	4794000	3	23107000	23108000	interchromosomal	-29.9583	1e-06
interaction1089	1	15348000	15349000	1	15248000	15249000	100194	-29.9313	1e-06
interaction1091	5	13218000	13219000	3	16101000	16102000	interchromosomal	-29.9313	1e-06
interaction1092	5	11948000	11949000	5	11931000	11932000	17248	-29.9263	1e-06
interaction1093	3	1967000	1968000	3	1966000	1967000	1384	-29.895	1e-06
interaction1094	2	2544000	2545000	2	1755000	1756000	788536	-29.8576	1e-06
interaction1096	4	4967000	4968000	3	12246000	12247000	interchromosomal	-29.8576	1e-06
interaction1097	4	2955000	2956000	4	2923000	2924000	32059	-29.8162	1e-06
interaction1100	1	15172000	15173000	1	15170000	15171000	1961	-29.764	1e-06
interaction1101	1	15478000	15479000	1	15471000	15472000	6982	-29.6861	1e-06
interaction1102	1	15108000	15109000	1	15106000	15107000	2196	-29.6782	1e-06
interaction1104	5	12130000	12131000	1	15190000	15191000	interchromosomal	-29.6782	1e-06
interaction1105	4	3206000	3207000	4	3201000	3202000	5022	-29.627	1e-06
interaction1106	1	16224000	16225000	1	16214000	16215000	9990	-29.6177	1e-06
interaction1108	5	13218000	13219000	3	17403000	17404000	interchromosomal	-29.5941	1e-06
interaction1109	1	15350000	15351000	1	15252000	15253000	98045	-29.5757	1e-06
interaction1110	1	15105000	15106000	1	15087000	15088000	18073	-29.5639	1e-06
interaction1111	4	3208000	3209000	4	3203000	3204000	5098	-29.5639	1e-06
interaction1112	3	17411000	17412000	3	12085000	12086000	5326036	-29.5359	1e-06
interaction1113	1	14474000	14475000	1	14409000	14410000	64867	-29.4724	1e-06
interaction1114	4	8747000	8748000	4	8724000	8725000	22410	-29.4658	1e-06
interaction1115	4	3875000	3876000	4	3849000	3850000	25276	-29.4347	1e-06
interaction1116	4	3241000	3242000	4	3229000	3230000	11595	-29.4194	1e-06
interaction1117	4	3258000	3259000	4	3221000	3222000	37150	-29.381	1e-06
interaction1118	4	2946000	2947000	4	2937000	2938000	8915	-29.3557	1e-06
interaction1119	4	2980000	2981000	4	2979000	2980000	1239	-29.3352	1e-06
interaction1120	1	15318000	15319000	1	15222000	15223000	96166	-29.3267	1e-06
interaction1122	5	13218000	13219000	2	6593000	6594000	interchromosomal	-29.3227	1e-06
interaction1123	1	15129000	15130000	1	15121000	15122000	7908	-29.296	1e-06
interaction1125	4	1874000	1875000	3	10396000	10397000	interchromosomal	-29.2815	1e-06
interaction1127	3	22696000	22697000	1	21525000	21526000	interchromosomal	-29.2715	1e-06
interaction1129	4	3738000	3739000	1	15190000	15191000	interchromosomal	-29.2593	1e-06
interaction1130	1	15371000	15372000	1	15273000	15274000	98123	-29.199	1e-06
interaction1131	4	2952000	2953000	4	2925000	2926000	27136	-29.1124	1e-06
interaction1132	1	21847000	21848000	1	21811000	21812000	36230	-29.0812	1e-06
interaction1133	5	11680000	11681000	5	11671000	11672000	8788	-29.0127	2e-06
interaction1134	4	2964000	2965000	4	2961000	2962000	2850	-28.8863	2e-06
interaction1135	1	15373000	15374000	1	15275000	15276000	98073	-28.8711	2e-06
interaction1137	4	4177000	4178000	2	4516000	4517000	interchromosomal	-28.8711	2e-06
interaction1138	1	15239000	15240000	1	15237000	15238000	2218	-28.8057	2e-06
interaction1140	3	1179000	1180000	3	917000	918000	262273	-28.7837	2e-06
interaction1141	3	2922000	2923000	2	13422000	13423000	interchromosomal	-28.7837	2e-06
interaction1142	3	10567000	10568000	3	10549000	10550000	18164	-28.7837	2e-06
interaction1143	4	2954000	2955000	4	2939000	2940000	15168	-28.7304	2e-06
interaction1144	4	2945000	2946000	4	2924000	2925000	21302	-28.712	2e-06
interaction1145	4	2954000	2955000	4	2940000	2941000	13983	-28.6057	2e-06
interaction1146	1	6773000	6774000	1	6767000	6768000	5929	-28.3697	3e-06
interaction1149	2	5107000	5108000	2	5096000	5097000	10902	-28.3697	3e-06
interaction1150	3	13910000	13911000	2	3765000	3766000	interchromosomal	-28.3697	3e-06
interaction1152	5	14172000	14173000	4	10541000	10542000	interchromosomal	-28.3697	3e-06
interaction1153	5	21168000	21169000	5	14703000	14704000	6464860	-28.3697	3e-06
interaction1154	5	22616000	22617000	2	2903000	2904000	interchromosomal	-28.3697	3e-06
interaction1155	1	14868000	14869000	1	14853000	14854000	15189	-28.3254	3e-06
interaction1156	1	15169000	15170000	1	15167000	15168000	1694	-28.3254	3e-06
interaction1157	4	2963000	2964000	4	2937000	2938000	25888	-28.3245	3e-06
interaction1158	4	2935000	2936000	4	2929000	2930000	6442	-28.3056	3e-06
interaction1159	1	14294000	14295000	1	14291000	14292000	3422	-28.2881	3e-06
interaction1160	3	10566000	10567000	3	10548000	10549000	18175	-28.2881	3e-06
interaction1161	5	11937000	11938000	5	11819000	11820000	118598	-28.2075	3e-06
interaction1163	4	5950000	5951000	1	13489000	13490000	interchromosomal	-28.1531	4e-06
interaction1164	4	2964000	2965000	4	2924000	2925000	39777	-28.1328	4e-06
interaction1165	5	11897000	11898000	5	11867000	11868000	29864	-28.1129	4e-06
interaction1167	5	18194000	18195000	1	13138000	13139000	interchromosomal	-28.1016	4e-06
interaction1168	2	2557000	2558000	2	568000	569000	1989395	-28.0526	4e-06
interaction1169	2	5271000	5272000	2	5257000	5258000	13570	-28.0526	4e-06
interaction1171	4	1751000	1752000	3	13565000	13566000	interchromosomal	-28.0188	4e-06
interaction1173	5	4791000	4792000	4	15559000	15560000	interchromosomal	-28.0188	4e-06
interaction1175	4	4675000	4676000	3	8542000	8543000	interchromosomal	-27.9616	4e-06
interaction1176	4	2940000	2941000	4	2923000	2924000	17303	-27.9536	4e-06
interaction1178	5	13266000	13267000	4	3019000	3020000	interchromosomal	-27.9192	5e-06
interaction1179	4	2946000	2947000	4	2938000	2939000	7635	-27.8511	5e-06
interaction1181	5	11842000	11843000	1	15050000	15051000	interchromosomal	-27.8401	5e-06
interaction1182	5	11946000	11947000	5	11930000	11931000	15793	-27.7701	5e-06
interaction1184	1	15331000	15332000	1	15094000	15095000	236873	-27.7678	5e-06
interaction1185	3	22384000	22385000	1	11151000	11152000	interchromosomal	-27.7678	5e-06
interaction1186	5	11903000	11904000	5	11867000	11868000	35736	-27.7175	6e-06
interaction1187	2	2670000	2671000	2	2643000	2644000	27352	-27.7169	6e-06
interaction1188	5	12060000	12061000	5	12056000	12057000	4319	-27.6718	6e-06
interaction1189	1	15175000	15176000	1	15172000	15173000	3081	-27.6569	6e-06
interaction1192	4	3744000	3745000	1	15184000	15185000	interchromosomal	-27.5832	6e-06
interaction1193	4	3744000	3745000	2	5570000	5571000	interchromosomal	-27.5832	6e-06
interaction1195	4	3870000	3871000	2	3952000	3953000	interchromosomal	-27.5306	7e-06
interaction1196	4	2961000	2962000	4	2930000	2931000	31444	-27.4972	7e-06
interaction1198	1	18586000	18587000	1	16271000	16272000	2315062	-27.4541	7e-06
interaction1200	5	10441000	10442000	1	17039000	17040000	interchromosomal	-27.4541	7e-06
interaction1201	5	14963000	14964000	2	10878000	10879000	interchromosomal	-27.4541	7e-06
interaction1202	5	11959000	11960000	5	11954000	11955000	4971	-27.4209	7e-06
interaction1204	5	11937000	11938000	5	11720000	11721000	216688	-27.373	8e-06
interaction1205	5	14167000	14168000	1	8792000	8793000	interchromosomal	-27.373	8e-06
interaction1207	5	10337000	10338000	2	50000	51000	interchromosomal	-27.3534	8e-06
interaction1208	1	15345000	15346000	1	15250000	15251000	94950	-27.3158	8e-06
interaction1210	3	18886000	18887000	1	1614000	1615000	interchromosomal	-27.2942	8e-06
interaction1212	5	10327000	10328000	3	22756000	22757000	interchromosomal	-27.2942	8e-06
interaction1214	3	13190000	13191000	2	3952000	3953000	interchromosomal	-27.2636	9e-06
interaction1216	4	3842000	3843000	3	13190000	13191000	interchromosomal	-27.2636	9e-06
interaction1218	3	22697000	22698000	1	3783000	3784000	interchromosomal	-27.223	9e-06
interaction1219	4	2954000	2955000	4	2925000	2926000	29162	-27.1242	1e-05
interaction1220	4	2964000	2965000	4	2938000	2939000	25682	-27.1025	1e-05
interaction1222	1	14869000	14870000	1	14853000	14854000	16164	-27.018	1.1e-05
interaction1223	3	2810000	2811000	1	12683000	12684000	interchromosomal	-27.018	1.1e-05
interaction1224	4	11936000	11937000	4	11931000	11932000	5139	-27.018	1.1e-05
interaction1226	5	2980000	2981000	4	15557000	15558000	interchromosomal	-27.018	1.1e-05
interaction1228	3	16086000	16087000	2	568000	569000	interchromosomal	-26.9963	1.1e-05
interaction1229	5	12057000	12058000	5	12054000	12055000	2882	-26.9754	1.1e-05
interaction1231	2	3965000	3966000	1	16512000	16513000	interchromosomal	-26.968	1.1e-05
interaction1233	4	4894000	4895000	3	12050000	12051000	interchromosomal	-26.959	1.1e-05
interaction1234	4	2955000	2956000	4	2946000	2947000	8984	-26.9569	1.1e-05
interaction1235	1	15132000	15133000	1	15118000	15119000	13969	-26.8502	1.3e-05
interaction1236	1	15132000	15133000	1	15128000	15129000	3882	-26.8502	1.3e-05
interaction1237	1	21818000	21819000	1	21781000	21782000	36381	-26.8348	1.3e-05
interaction1238	2	13423000	13424000	2	10878000	10879000	2544935	-26.8348	1.3e-05
interaction1239	3	9096000	9097000	3	9084000	9085000	11256	-26.8348	1.3e-05
interaction1241	4	3676000	3677000	3	14415000	14416000	interchromosomal	-26.8348	1.3e-05
interaction1242	1	15118000	15119000	1	15110000	15111000	7924	-26.7362	1.4e-05
interaction1243	4	3253000	3254000	4	3198000	3199000	54964	-26.7362	1.4e-05
interaction1244	1	15121000	15122000	1	15119000	15120000	2065	-26.7172	1.4e-05
interaction1245	1	15129000	15130000	1	15111000	15112000	17891	-26.6835	1.5e-05
interaction1246	1	15124000	15125000	1	15118000	15119000	5964	-26.6568	1.5e-05
interaction1247	4	2941000	2942000	4	2923000	2924000	17897	-26.6198	1.6e-05
interaction1248	3	17746000	17747000	3	17737000	17738000	8896	-26.5668	1.7e-05
interaction1249	5	20597000	20598000	5	20564000	20565000	33217	-26.5668	1.7e-05
interaction1250	5	20603000	20604000	5	20570000	20571000	33369	-26.5668	1.7e-05
interaction1251	1	15106000	15107000	1	15105000	15106000	1491	-26.517	1.7e-05
interaction1252	5	11680000	11681000	5	11672000	11673000	8554	-26.4677	1.8e-05
interaction1254	3	2810000	2811000	1	12682000	12683000	interchromosomal	-26.3856	2e-05
interaction1255	1	15485000	15486000	1	15478000	15479000	6971	-26.3848	2e-05
interaction1256	5	11946000	11947000	5	11756000	11757000	189890	-26.2874	2.2e-05
interaction1257	5	11954000	11955000	5	11756000	11757000	198405	-26.2874	2.2e-05
interaction1258	5	11894000	11895000	5	11884000	11885000	9979	-26.2753	2.2e-05
interaction1259	2	59000	60000	2	19000	20000	40023	-26.2618	2.2e-05
interaction1260	5	11948000	11949000	5	11930000	11931000	17795	-26.2077	2.4e-05
interaction1262	3	12210000	12211000	1	13138000	13139000	interchromosomal	-26.1483	2.5e-05
interaction1263	4	2963000	2964000	4	2921000	2922000	41682	-26.097	2.6e-05
interaction1264	1	9444000	9445000	1	9438000	9439000	6489	-26.002	2.9e-05
interaction1265	1	14875000	14876000	1	14847000	14848000	27921	-26.002	2.9e-05
interaction1266	1	16690000	16691000	1	16684000	16685000	5651	-26.002	2.9e-05
interaction1267	4	13631000	13632000	4	13626000	13627000	4653	-26.002	2.9e-05
interaction1269	5	23139000	23140000	4	6068000	6069000	interchromosomal	-25.9474	3e-05
interaction1270	4	2951000	2952000	4	2926000	2927000	24623	-25.937	3.1e-05
interaction1271	2	5276000	5277000	2	5269000	5270000	6744	-25.8579	3.3e-05
interaction1272	5	12838000	12839000	5	12796000	12797000	41990	-25.7748	3.6e-05
interaction1273	5	11795000	11796000	5	11793000	11794000	2162	-25.7308	3.8e-05
interaction1274	1	15478000	15479000	1	15472000	15473000	6797	-25.6974	3.9e-05
interaction1275	4	2963000	2964000	4	2938000	2939000	25137	-25.6525	4.1e-05
interaction1277	4	3751000	3752000	1	13185000	13186000	interchromosomal	-25.5573	4.5e-05
interaction1278	1	7358000	7359000	1	2794000	2795000	4563659	-25.5471	4.5e-05
interaction1281	2	9194000	9195000	2	9187000	9188000	7040	-25.5471	4.5e-05
interaction1282	3	3808000	3809000	1	13822000	13823000	interchromosomal	-25.5471	4.5e-05
interaction1283	3	22387000	22388000	1	11150000	11151000	interchromosomal	-25.5471	4.5e-05
interaction1285	1	21795000	21796000	1	21764000	21765000	31486	-25.4937	4.7e-05
interaction1286	1	21831000	21832000	1	21764000	21765000	67734	-25.4937	4.7e-05
interaction1287	3	8857000	8858000	1	9677000	9678000	interchromosomal	-25.4937	4.7e-05
interaction1288	4	2962000	2963000	4	2947000	2948000	14874	-25.3947	5.2e-05
interaction1289	5	11830000	11831000	5	11824000	11825000	5838	-25.3744	5.3e-05
interaction1290	1	26496000	26497000	1	20887000	20888000	5608688	-25.1711	6.5e-05
interaction1291	4	9075000	9076000	4	9071000	9072000	4530	-25.1711	6.5e-05
interaction1292	4	2943000	2944000	4	2926000	2927000	17003	-25.1669	6.5e-05
interaction1293	1	14872000	14873000	1	14849000	14850000	22681	-25.0982	7e-05
interaction1294	5	11830000	11831000	5	11828000	11829000	1633	-25.0918	7e-05
interaction1295	4	2931000	2932000	4	2921000	2922000	10039	-25.0685	7.2e-05
interaction1296	5	22005000	22006000	5	8628000	8629000	13377534	-25.0594	7.2e-05
interaction1297	5	11897000	11898000	5	11863000	11864000	33649	-25.0574	7.2e-05
interaction1298	5	11948000	11949000	5	11932000	11933000	16316	-25.0117	7.6e-05
interaction1299	1	14413000	14414000	1	14367000	14368000	45662	-24.9285	8.2e-05
interaction1300	1	20134000	20135000	1	20122000	20123000	12385	-24.9285	8.2e-05
interaction1301	4	16480000	16481000	4	16379000	16380000	100721	-24.9285	8.2e-05
interaction1302	1	15196000	15197000	1	15194000	15195000	2147	-24.9215	8.3e-05
interaction1304	4	5684000	5685000	3	15330000	15331000	interchromosomal	-24.8907	8.5e-05
interaction1305	4	2948000	2949000	4	2928000	2929000	19910	-24.8773	8.6e-05
interaction1307	4	2732000	2733000	4	2730000	2731000	2101	-24.8541	8.8e-05
interaction1308	5	13965000	13966000	2	10004000	10005000	interchromosomal	-24.8541	8.8e-05
interaction1309	5	20607000	20608000	5	20573000	20574000	33505	-24.8541	8.8e-05
interaction1310	5	11861000	11862000	5	11827000	11828000	33856	-24.8364	8.9e-05
interaction1312	4	3750000	3751000	1	13183000	13184000	interchromosomal	-24.8329	8.9e-05
interaction1314	5	10522000	10523000	4	4932000	4933000	interchromosomal	-24.8329	8.9e-05
interaction1316	4	5950000	5951000	1	8454000	8455000	interchromosomal	-24.8057	9.2e-05
interaction1317	5	13269000	13270000	5	11833000	11834000	1436469	-24.8057	9.2e-05
interaction1320	4	3992000	3993000	2	3951000	3952000	interchromosomal	-24.7797	9.4e-05
interaction1321	5	11083000	11084000	2	4517000	4518000	interchromosomal	-24.7797	9.4e-05
interaction1322	1	16217000	16218000	1	16214000	16215000	3334	-24.7305	9.8e-05
interaction1324	5	14173000	14174000	4	10540000	10541000	interchromosomal	-24.7072	0.000101
interaction1325	5	12047000	12048000	5	12029000	12030000	18098	-24.6425	0.000107
interaction1326	1	14405000	14406000	1	14360000	14361000	45536	-24.5826	0.000114
interaction1327	1	15352000	15353000	1	15254000	15255000	98073	-24.5826	0.000114
interaction1328	1	15374000	15375000	1	15276000	15277000	98017	-24.5826	0.000114
interaction1329	1	16220000	16221000	1	16217000	16218000	3240	-24.5826	0.000114
interaction1330	4	2950000	2951000	4	2942000	2943000	8267	-24.5318	0.000119
interaction1331	1	14456000	14457000	1	14389000	14390000	66820	-24.5315	0.000119
interaction1332	5	11833000	11834000	5	11720000	11721000	112492	-24.5315	0.000119
interaction1333	1	15324000	15325000	1	15228000	15229000	96267	-24.4686	0.000127
interaction1334	5	11761000	11762000	5	11758000	11759000	2601	-24.4608	0.000128
interaction1335	1	12821000	12822000	1	8797000	8798000	4024278	-24.3473	0.000143
interaction1337	1	16525000	16526000	1	16515000	16516000	9291	-24.3473	0.000143
interaction1338	3	16216000	16217000	3	16096000	16097000	120095	-24.3473	0.000143
interaction1339	4	3739000	3740000	1	15189000	15190000	interchromosomal	-24.3473	0.000143
interaction1341	3	17411000	17412000	2	1748000	1749000	interchromosomal	-24.3289	0.000145
interaction1342	4	2964000	2965000	4	2931000	2932000	32816	-24.3231	0.000146
interaction1343	2	5577000	5578000	2	5565000	5566000	12032	-24.3077	0.000148
interaction1345	4	2955000	2956000	4	2944000	2945000	11095	-24.2969	0.000149
interaction1346	2	3015000	3016000	2	2558000	2559000	457119	-24.2682	0.000154
interaction1348	4	3996000	3997000	1	14850000	14851000	interchromosomal	-24.1842	0.000167
interaction1350	1	15332000	15333000	1	15235000	15236000	97062	-24.1485	0.000172
interaction1351	5	4208000	4209000	1	7721000	7722000	interchromosomal	-24.1485	0.000172
interaction1352	4	2961000	2962000	4	2954000	2955000	7457	-24.1473	0.000173
interaction1353	5	10313000	10314000	5	10308000	10309000	5422	-24.1411	0.000173
interaction1354	1	15123000	15124000	1	15117000	15118000	6046	-24.1353	0.000174
interaction1355	5	11678000	11679000	5	11676000	11677000	1768	-24.1254	0.000176
interaction1356	4	3213000	3214000	4	3205000	3206000	7700	-24.1103	0.000179
interaction1357	1	15334000	15335000	1	15239000	15240000	94909	-24.1043	0.000179
interaction1358	4	3995000	3996000	4	3875000	3876000	120757	-24.0455	0.00019
interaction1359	4	3214000	3215000	4	3206000	3207000	7751	-24.0407	0.000191
interaction1360	4	3214000	3215000	4	3211000	3212000	2717	-24.0407	0.000191
interaction1362	3	22063000	22064000	1	7721000	7722000	interchromosomal	-24.0313	0.000192
interaction1364	3	17411000	17412000	2	3021000	3022000	interchromosomal	-23.9628	0.000206
interaction1365	4	3248000	3249000	4	3216000	3217000	32281	-23.9628	0.000206
interaction1366	1	14390000	14391000	1	14345000	14346000	45637	-23.9588	0.000206
interaction1367	2	1974000	1975000	2	1970000	1971000	4369	-23.9588	0.000206
interaction1370	4	3246000	3247000	4	3229000	3230000	16555	-23.9457	0.000208
interaction1371	1	15322000	15323000	1	15226000	15227000	96066	-23.9208	0.000213
interaction1372	4	2954000	2955000	4	2924000	2925000	29990	-23.8583	0.000227
interaction1373	1	15133000	15134000	1	15121000	15122000	11867	-23.8391	0.000231
interaction1374	1	15298000	15299000	1	15175000	15176000	123091	-23.8391	0.000231
interaction1375	2	6593000	6594000	2	1755000	1756000	4838047	-23.8314	0.000233
interaction1376	5	11882000	11883000	5	11854000	11855000	27847	-23.7675	0.000248
interaction1379	2	5273000	5274000	2	5260000	5261000	13544	-23.6507	0.000278
interaction1380	3	15878000	15879000	2	2958000	2959000	interchromosomal	-23.6507	0.000278
interaction1381	5	10157000	10158000	1	12821000	12822000	interchromosomal	-23.6507	0.000278
interaction1382	4	2938000	2939000	4	2921000	2922000	17207	-23.639	0.000281
interaction1383	5	11934000	11935000	5	11756000	11757000	178142	-23.6179	0.000286
interaction1384	1	15109000	15110000	1	15101000	15102000	7711	-23.5779	0.000298
interaction1385	5	11680000	11681000	5	11677000	11678000	2808	-23.5745	0.000299
interaction1386	1	21811000	21812000	1	21775000	21776000	36288	-23.5192	0.000315
interaction1388	5	3265000	3266000	4	443000	444000	interchromosomal	-23.5192	0.000315
interaction1389	4	2948000	2949000	4	2936000	2937000	12212	-23.4011	0.000354
interaction1390	1	21842000	21843000	1	21806000	21807000	36248	-23.4	0.000354
interaction1392	3	15281000	15282000	1	23930000	23931000	interchromosomal	-23.3355	0.000377
interaction1393	4	2934000	2935000	4	2921000	2922000	13094	-23.3238	0.000382
interaction1394	4	2941000	2942000	4	2924000	2925000	17293	-23.2667	0.000404
interaction1395	4	2944000	2945000	4	2928000	2929000	16063	-23.2108	0.000427
interaction1397	4	3751000	3752000	1	13184000	13185000	interchromosomal	-23.1918	0.000434
interaction1398	1	14896000	14897000	1	14817000	14818000	79619	-23.0259	0.000511
interaction1399	1	17139000	17140000	1	17138000	17139000	1732	-23.0259	0.000511
interaction14	3	14203000	14204000	3	14193000	14194000	10389	-1209.58	0
interaction1400	3	10740000	10741000	3	10733000	10734000	7733	-23.0259	0.000511
interaction1401	3	13230000	13231000	3	12866000	12867000	363934	-23.0259	0.000511
interaction1402	5	11762000	11763000	5	11756000	11757000	5853	-22.9442	0.000554
interaction1403	5	11946000	11947000	5	11929000	11930000	16564	-22.8872	0.000586
interaction1404	1	6203000	6204000	1	6191000	6192000	12093	-22.8217	0.000623
interaction1407	1	14871000	14872000	1	14851000	14852000	20122	-22.8217	0.000623
interaction1408	2	12570000	12571000	1	7360000	7361000	interchromosomal	-22.8217	0.000623
interaction1409	2	12572000	12573000	1	7358000	7359000	interchromosomal	-22.8217	0.000623
interaction1410	1	21804000	21805000	1	21767000	21768000	36356	-22.7355	0.000677
interaction1412	2	5276000	5277000	2	5263000	5264000	13340	-22.7355	0.000677
interaction1413	3	15330000	15331000	2	2042000	2043000	interchromosomal	-22.7355	0.000677
interaction1414	5	11602000	11603000	5	11077000	11078000	524404	-22.7355	0.000677
interaction1416	2	4188000	4189000	1	14238000	14239000	interchromosomal	-22.6216	0.000758
interaction1418	2	54000	55000	2	51000	52000	2924	-22.5699	0.000795
interaction1419	5	10347000	10348000	5	10303000	10304000	43959	-22.5699	0.000795
interaction1420	5	17900000	17901000	1	8454000	8455000	interchromosomal	-22.5699	0.000795
interaction1422	3	22699000	22700000	1	18014000	18015000	interchromosomal	-22.5212	0.000834
interaction1423	5	11948000	11949000	5	11934000	11935000	13670	-22.4643	0.000882
interaction1424	1	15411000	15412000	1	15311000	15312000	100389	-22.432	0.000909
interaction1426	5	9094000	9095000	3	15587000	15588000	interchromosomal	-22.432	0.000909
interaction1427	1	15105000	15106000	1	15101000	15102000	4458	-22.428	0.000912
interaction1428	1	12821000	12822000	1	8796000	8797000	4024518	-22.4111	0.000924
interaction1429	1	15378000	15379000	1	15280000	15281000	98075	-22.4111	0.000924
interaction1432	3	10007000	10008000	2	1794000	1795000	interchromosomal	-22.4111	0.000924
interaction1433	4	1566000	1567000	1	26367000	26368000	interchromosomal	-22.4111	0.000924
interaction1434	4	2947000	2948000	4	2940000	2941000	7205	-22.3934	0.00094
interaction1435	2	5962000	5963000	2	1754000	1755000	4207963	-22.3521	0.000979
interaction1436	4	2955000	2956000	4	2928000	2929000	27197	-22.3408	0.000989
interaction1437	5	11830000	11831000	5	11827000	11828000	3303	-22.337	0.000992
interaction1438	5	11889000	11890000	5	11857000	11858000	32163	-22.247	0.001085
interaction1439	2	5968000	5969000	2	1748000	1749000	4220229	-22.2469	0.001085
interaction1440	4	2946000	2947000	4	2925000	2926000	21163	-22.2078	0.001127
interaction1441	4	2964000	2965000	4	2933000	2934000	31151	-22.1487	0.001195
interaction1443	2	5568000	5569000	1	15831000	15832000	interchromosomal	-22.1021	0.00125
interaction1445	5	13995000	13996000	2	929000	930000	interchromosomal	-22.0741	0.001283
interaction1447	5	12066000	12067000	4	4670000	4671000	interchromosomal	-22.007	0.001371
interaction1448	4	2936000	2937000	4	2933000	2934000	3176	-21.9546	0.001443
interaction1451	1	21753000	21754000	1	21748000	21749000	4787	-21.7916	0.001685
interaction1453	3	12561000	12562000	2	2108000	2109000	interchromosomal	-21.7916	0.001685
interaction1454	3	12753000	12754000	3	12744000	12745000	9688	-21.7916	0.001685
interaction1457	4	13779000	13780000	3	23126000	23127000	interchromosomal	-21.7916	0.001685
interaction1458	5	8959000	8960000	4	6667000	6668000	interchromosomal	-21.7916	0.001685
interaction1459	5	10442000	10443000	1	17039000	17040000	interchromosomal	-21.7916	0.001685
interaction1460	5	10444000	10445000	1	17037000	17038000	interchromosomal	-21.7916	0.001685
interaction1462	5	11842000	11843000	5	11720000	11721000	122191	-21.7813	0.001699
interaction1463	5	14167000	14168000	4	10544000	10545000	interchromosomal	-21.7813	0.001699
interaction1465	3	16086000	16087000	2	567000	568000	interchromosomal	-21.7677	0.001719
interaction1466	4	3252000	3253000	4	3215000	3216000	36958	-21.7677	0.001719
interaction1467	4	2950000	2951000	4	2928000	2929000	22073	-21.762	0.001727
interaction1468	1	14878000	14879000	1	14843000	14844000	35260	-21.7545	0.001739
interaction1469	4	3210000	3211000	4	3205000	3206000	5080	-21.7294	0.001782
interaction1470	5	11951000	11952000	5	11929000	11930000	21906	-21.7082	0.001819
interaction1471	4	2962000	2963000	4	2938000	2939000	23790	-21.6993	0.001834
interaction1472	4	3205000	3206000	4	3202000	3203000	2629	-21.6833	0.001862
interaction1473	5	5776000	5777000	5	5774000	5775000	1966	-21.6673	0.001891
interaction1475	1	15348000	15349000	1	15345000	15346000	3113	-21.5638	0.002095
interaction1477	3	12085000	12086000	2	572000	573000	interchromosomal	-21.5561	0.002106
interaction1478	3	17412000	17413000	3	12085000	12086000	5326707	-21.5561	0.002106
interaction1479	1	10280000	10281000	1	10271000	10272000	9330	-21.5509	0.002113
interaction1483	2	3379000	3380000	1	24275000	24276000	interchromosomal	-21.5486	0.002115
interaction1484	1	15134000	15135000	1	15112000	15113000	21873	-21.5005	0.002215
interaction1487	4	3996000	3997000	4	3875000	3876000	121062	-21.4943	0.002227
interaction1489	3	12245000	12246000	1	15190000	15191000	interchromosomal	-21.4538	0.002316
interaction1490	4	2951000	2952000	4	2923000	2924000	27743	-21.4288	0.002373
interaction1491	1	15127000	15128000	1	15113000	15114000	13982	-21.4281	0.002373
interaction1493	3	22060000	22061000	1	3781000	3782000	interchromosomal	-21.4233	0.002381
interaction1494	1	15132000	15133000	1	15124000	15125000	7839	-21.4185	0.002391
interaction1495	4	3211000	3212000	4	3201000	3202000	10215	-21.3834	0.002475
interaction1496	1	15127000	15128000	1	15123000	15124000	3865	-21.3793	0.002483
interaction1497	4	2962000	2963000	4	2937000	2938000	25022	-21.3534	0.002547
interaction1500	4	5881000	5882000	4	5863000	5864000	17368	-21.3432	0.002563
interaction1501	4	8622000	8623000	2	17095000	17096000	interchromosomal	-21.3432	0.002563
interaction1502	5	10319000	10320000	3	3122000	3123000	interchromosomal	-21.3432	0.002563
interaction1503	5	11842000	11843000	5	11818000	11819000	24119	-21.3432	0.002563
interaction1504	4	3232000	3233000	4	3216000	3217000	15845	-21.3356	0.002581
interaction1505	1	15336000	15337000	1	15237000	15238000	99321	-21.3291	0.002596
interaction1506	1	15336000	15337000	1	15334000	15335000	2236	-21.3231	0.00261
interaction1511	4	3211000	3212000	4	3206000	3207000	5091	-21.2993	0.002664
interaction1512	1	15124000	15125000	1	15120000	15121000	3976	-21.2834	0.002705
interaction1513	2	5961000	5962000	2	3021000	3022000	2940043	-21.2663	0.002749
interaction1514	4	2943000	2944000	4	2923000	2924000	20199	-21.2414	0.002817
interaction1516	5	4792000	4793000	3	23133000	23134000	interchromosomal	-21.162	0.003046
interaction1517	4	2964000	2965000	4	2942000	2943000	22359	-21.1244	0.00316
interaction1519	5	11959000	11960000	5	11756000	11757000	203430	-21.0239	0.00349
interaction1520	4	2938000	2939000	4	2925000	2926000	12923	-21.0127	0.003527
interaction1521	4	2940000	2941000	4	2926000	2927000	14281	-21.0092	0.003537
interaction1522	5	11678000	11679000	5	11677000	11678000	1431	-21.0086	0.003537
interaction1523	1	15834000	15835000	1	15822000	15823000	12067	-21.0023	0.003556
interaction1524	4	2935000	2936000	4	2920000	2921000	14797	-20.9339	0.003806
interaction1527	1	19376000	19377000	1	12837000	12838000	6539131	-20.8605	0.004074
interaction1528	1	21838000	21839000	1	21802000	21803000	36287	-20.8605	0.004074
interaction1530	5	11985000	11986000	1	15047000	15048000	interchromosomal	-20.8605	0.004074
interaction1531	5	14166000	14167000	1	12831000	12832000	interchromosomal	-20.8605	0.004074
interaction1533	1	14412000	14413000	1	14367000	14368000	45631	-20.8169	0.004247
interaction1534	3	9089000	9090000	3	9078000	9079000	11225	-20.8169	0.004247
interaction1535	5	20609000	20610000	5	20576000	20577000	33372	-20.8169	0.004247
interaction1536	5	11949000	11950000	5	11931000	11932000	17796	-20.7577	0.004504
interaction1537	1	21806000	21807000	1	21770000	21771000	36231	-20.7337	0.00461
interaction1538	4	2939000	2940000	4	2937000	2938000	2244	-20.62	0.005162
interaction1539	4	2961000	2962000	4	2925000	2926000	36052	-20.5169	0.005718
interaction1541	4	10284000	10285000	2	3583000	3584000	interchromosomal	-20.5163	0.005718
interaction1542	4	2954000	2955000	4	2926000	2927000	27797	-20.507	0.005764
interaction1543	1	14497000	14498000	1	14255000	14256000	241439	-20.4224	0.006257
interaction1544	1	21847000	21848000	1	21774000	21775000	72575	-20.4224	0.006257
interaction1545	4	8029000	8030000	4	8024000	8025000	5395	-20.4224	0.006257
interaction1546	5	10337000	10338000	5	10317000	10318000	19966	-20.4224	0.006257
interaction1547	4	2953000	2954000	4	2925000	2926000	27918	-20.3901	0.006458
interaction1548	5	11681000	11682000	5	11677000	11678000	4235	-20.34	0.006785
interaction1550	3	6413000	6414000	2	4100000	4101000	interchromosomal	-20.3366	0.0068
interaction1551	4	2963000	2964000	4	2944000	2945000	18693	-20.3365	0.0068
interaction1552	4	2948000	2949000	4	2921000	2922000	26817	-20.3296	0.006839
interaction1553	1	8810000	8811000	1	8787000	8788000	22562	-20.258	0.007333
interaction1554	2	59000	60000	2	45000	46000	14180	-20.258	0.007333
interaction1555	2	13424000	13425000	2	10877000	10878000	2546506	-20.258	0.007333
interaction1556	1	23503000	23504000	1	23184000	23185000	318234	-20.2108	0.007667
interaction1557	2	18562000	18563000	2	13172000	13173000	5389676	-20.2108	0.007667
interaction1559	4	1753000	1754000	3	13254000	13255000	interchromosomal	-20.2108	0.007667
interaction1561	3	12083000	12084000	2	574000	575000	interchromosomal	-20.1855	0.007848
interaction1562	3	22389000	22390000	3	22385000	22386000	4375	-20.1855	0.007848
interaction1563	4	2964000	2965000	4	2928000	2929000	36054	-20.1809	0.00788
interaction1564	5	11888000	11889000	5	11877000	11878000	11034	-20.1209	0.008362
interaction1565	1	14451000	14452000	1	14341000	14342000	110073	-20.0566	0.008882
interaction1566	1	15356000	15357000	1	15258000	15259000	97978	-20.0566	0.008882
interaction1568	4	10560000	10561000	4	10555000	10556000	4690	-20.0566	0.008882
interaction1569	5	8674000	8675000	5	8669000	8670000	4499	-20.0566	0.008882
interaction1570	5	9094000	9095000	2	8035000	8036000	interchromosomal	-20.0566	0.008882
interaction1571	1	9677000	9678000	1	9014000	9015000	662926	-19.999	0.009403
interaction1572	1	15373000	15374000	1	15369000	15370000	4308	-19.9453	0.009915
interaction1573	4	5878000	5879000	4	5860000	5861000	17366	-19.8483	0.010919
interaction1574	4	2950000	2951000	4	2926000	2927000	23780	-19.8452	0.010945
interaction1575	4	2936000	2937000	4	2923000	2924000	12891	-19.8186	0.011233
interaction1577	3	2116000	2117000	1	1925000	1926000	interchromosomal	-19.775	0.011697
interaction1578	3	14140000	14141000	3	14118000	14119000	22007	-19.775	0.011697
interaction1579	3	16197000	16198000	3	16095000	16096000	101862	-19.775	0.011697
interaction1580	4	5888000	5889000	4	5870000	5871000	17345	-19.775	0.011697
interaction1582	1	23507000	23508000	1	23490000	23491000	17639	-19.7629	0.011817
interaction1583	3	22389000	22390000	1	11152000	11153000	interchromosomal	-19.7629	0.011817
interaction1585	1	7396000	7397000	1	7391000	7392000	5183	-19.7501	0.011924
interaction1586	1	14716000	14717000	1	14663000	14664000	52993	-19.7501	0.011924
interaction1587	3	20572000	20573000	1	6586000	6587000	interchromosomal	-19.7501	0.011924
interaction1588	4	12132000	12133000	4	12122000	12123000	10081	-19.7501	0.011924
interaction1589	5	19715000	19716000	5	17468000	17469000	2246937	-19.7501	0.011924
interaction1591	3	22699000	22700000	1	7718000	7719000	interchromosomal	-19.7239	0.012225
interaction1592	5	11793000	11794000	5	11790000	11791000	2296	-19.6986	0.01253
interaction1593	1	15202000	15203000	1	15194000	15195000	8440	-19.6871	0.01266
interaction1594	5	10374000	10375000	5	10337000	10338000	36797	-19.6871	0.01266
interaction1595	4	2963000	2964000	4	2943000	2944000	19860	-19.6783	0.012764
interaction1596	1	21527000	21528000	1	18015000	18016000	3511596	-19.6523	0.013091
interaction1597	4	2932000	2933000	4	2920000	2921000	11524	-19.6238	0.013462
interaction1599	5	1667000	1668000	1	2411000	2412000	interchromosomal	-19.6194	0.013503
interaction16	3	14202000	14203000	2	9000	10000	interchromosomal	-1209.12	0
interaction160	5	11900000	11901000	5	11861000	11862000	38705	-302.049	0
interaction1600	5	11952000	11953000	5	11933000	11934000	18733	-19.6077	0.013654
interaction1601	4	2964000	2965000	4	2927000	2928000	37151	-19.6007	0.013742
interaction1602	4	2940000	2941000	4	2925000	2926000	15206	-19.599	0.013756
interaction1603	1	15145000	15146000	1	15089000	15090000	55665	-19.5882	0.013897
interaction1605	5	13205000	13206000	1	11887000	11888000	interchromosomal	-19.5305	0.014704
interaction1606	4	2950000	2951000	4	2923000	2924000	27114	-19.5234	0.0148
interaction1607	4	2956000	2957000	4	2944000	2945000	11803	-19.512	0.01496
interaction1608	1	15349000	15350000	1	15251000	15252000	98065	-19.5037	0.015066
interaction1609	4	4242000	4243000	4	3994000	3995000	248071	-19.5037	0.015066
interaction1610	4	2955000	2956000	4	2949000	2950000	5763	-19.474	0.01551
interaction1613	4	3701000	3702000	3	14825000	14826000	interchromosomal	-19.4538	0.015788
interaction1614	5	12066000	12067000	3	8542000	8543000	interchromosomal	-19.4538	0.015788
interaction1615	4	2951000	2952000	4	2938000	2939000	12921	-19.4534	0.015788
interaction1616	5	11794000	11795000	5	11789000	11790000	4454	-19.4385	0.016012
interaction1618	4	3126000	3127000	3	14580000	14581000	interchromosomal	-19.4306	0.016119
interaction1619	4	2963000	2964000	4	2947000	2948000	15789	-19.4279	0.016152
interaction1620	5	11950000	11951000	5	11929000	11930000	20599	-19.4252	0.016185
interaction1622	3	16102000	16103000	2	6593000	6594000	interchromosomal	-19.4083	0.016441
interaction1623	5	11961000	11962000	5	11957000	11958000	4507	-19.3989	0.016587
interaction1624	4	2948000	2949000	4	2935000	2936000	13005	-19.389	0.016741
interaction1625	1	12831000	12832000	1	8793000	8794000	4037088	-19.3854	0.01675
interaction1626	3	12917000	12918000	3	12914000	12915000	2771	-19.3854	0.01675
interaction1628	4	1937000	1938000	3	20259000	20260000	interchromosomal	-19.3854	0.01675
interaction1629	5	22624000	22625000	5	22622000	22623000	2353	-19.3854	0.01675
interaction1630	1	15135000	15136000	1	15123000	15124000	11791	-19.3471	0.017382
interaction1631	1	15196000	15197000	1	15148000	15149000	47856	-19.3471	0.017382
interaction1633	4	4675000	4676000	4	4670000	4671000	4942	-19.3104	0.018
interaction1634	4	4932000	4933000	1	15150000	15151000	interchromosomal	-19.3104	0.018
interaction1635	1	15343000	15344000	1	15245000	15246000	97277	-19.293	0.018281
interaction1637	4	3871000	3872000	2	3951000	3952000	interchromosomal	-19.293	0.018281
interaction1638	4	2955000	2956000	4	2940000	2941000	14916	-19.2394	0.019276
interaction1639	1	15360000	15361000	1	15262000	15263000	98200	-19.1168	0.021778
interaction1640	1	15250000	15251000	1	15248000	15249000	2155	-19.0957	0.022227
interaction1641	1	15481000	15482000	1	15474000	15475000	6935	-19.0882	0.022287
interaction1644	2	4848000	4849000	2	4839000	4840000	8708	-19.0882	0.022287
interaction1645	2	5265000	5266000	2	5258000	5259000	6795	-19.0882	0.022287
interaction1646	5	13005000	13006000	1	16040000	16041000	interchromosomal	-19.0882	0.022287
interaction1647	5	14491000	14492000	5	14432000	14433000	59264	-19.0882	0.022287
interaction1650	3	12214000	12215000	1	15190000	15191000	interchromosomal	-19.076	0.022534
interaction1651	4	2941000	2942000	4	2921000	2922000	20393	-19.0709	0.022634
interaction1652	4	2945000	2946000	4	2923000	2924000	21669	-19.043	0.02326
interaction1654	5	11937000	11938000	1	15040000	15041000	interchromosomal	-19.0312	0.023509
interaction1655	1	15328000	15329000	1	15108000	15109000	220087	-19.023	0.023689
interaction1656	4	3238000	3239000	4	3226000	3227000	12321	-18.9995	0.024236
interaction1658	2	5577000	5578000	1	15190000	15191000	interchromosomal	-18.9778	0.024707
interaction1660	4	3738000	3739000	2	5577000	5578000	interchromosomal	-18.9778	0.024707
interaction1661	4	3255000	3256000	4	3238000	3239000	16464	-18.971	0.024863
interaction1662	4	3209000	3210000	4	3201000	3202000	7672	-18.9643	0.025015
interaction1663	4	2952000	2953000	4	2921000	2922000	31355	-18.9625	0.025045
interaction1664	5	11967000	11968000	5	11958000	11959000	8731	-18.9375	0.025663
interaction1665	5	11894000	11895000	5	11859000	11860000	35224	-18.9277	0.0259
interaction1666	2	3503000	3504000	2	3369000	3370000	134109	-18.8999	0.026614
interaction1667	5	11937000	11938000	5	11833000	11834000	104449	-18.8801	0.02713
interaction1670	4	3205000	3206000	4	3203000	3204000	2475	-18.845	0.028032
interaction1671	4	3208000	3209000	4	3205000	3206000	2667	-18.845	0.028032
interaction1673	4	4027000	4028000	1	14239000	14240000	interchromosomal	-18.8408	0.028117
interaction1674	4	3248000	3249000	4	3227000	3228000	21270	-18.8113	0.028939
interaction1675	4	2956000	2957000	4	2928000	2929000	27804	-18.8104	0.028949
interaction1676	4	3995000	3996000	4	3849000	3850000	145942	-18.8013	0.029197
interaction1678	5	4209000	4210000	3	22063000	22064000	interchromosomal	-18.7917	0.029443
interaction1680	3	17403000	17404000	2	581000	582000	interchromosomal	-18.7886	0.029499
interaction1682	5	13218000	13219000	2	6567000	6568000	interchromosomal	-18.7739	0.0299
interaction1684	4	3237000	3238000	4	3234000	3235000	2361	-18.7406	0.030875
interaction1685	5	11953000	11954000	5	11934000	11935000	18960	-18.7396	0.030888
interaction1686	1	15115000	15116000	1	15111000	15112000	3948	-18.7383	0.03091
interaction1687	4	3241000	3242000	4	3237000	3238000	4165	-18.7338	0.031031
interaction1691	4	3849000	3850000	1	14850000	14851000	interchromosomal	-18.7111	0.03167
interaction1694	3	12078000	12079000	2	3021000	3022000	interchromosomal	-18.7092	0.03167
interaction1695	4	3875000	3876000	1	14850000	14851000	interchromosomal	-18.7092	0.03167
interaction1697	3	12078000	12079000	2	5961000	5962000	interchromosomal	-18.6947	0.032077
interaction1698	1	7721000	7722000	1	3784000	3785000	3936951	-18.693	0.032113
interaction1699	4	2944000	2945000	4	2924000	2925000	19924	-18.6683	0.0329
interaction1700	4	2954000	2955000	4	2945000	2946000	9118	-18.6674	0.032909
interaction1701	1	15137000	15138000	1	15101000	15102000	35855	-18.6589	0.033169
interaction1704	4	7130000	7131000	4	7117000	7118000	13364	-18.6312	0.033981
interaction1705	5	13757000	13758000	5	9922000	9923000	3835188	-18.6312	0.033981
interaction1706	5	15360000	15361000	2	5485000	5486000	interchromosomal	-18.6312	0.033981
interaction1707	5	17252000	17253000	1	4684000	4685000	interchromosomal	-18.6312	0.033981
interaction1708	1	15226000	15227000	1	15101000	15102000	125294	-18.6253	0.034163
interaction1709	5	11959000	11960000	5	11955000	11956000	4786	-18.5285	0.037613
interaction1710	5	12044000	12045000	5	11737000	11738000	306815	-18.5211	0.037872
interaction1711	1	15726000	15727000	1	14096000	14097000	1630703	-18.515	0.037925
interaction1713	2	896000	897000	2	886000	887000	10014	-18.515	0.037925
interaction1714	2	1894000	1895000	2	1527000	1528000	367002	-18.515	0.037925
interaction1715	3	8788000	8789000	3	8639000	8640000	149486	-18.515	0.037925
interaction1716	4	11113000	11114000	1	21451000	21452000	interchromosomal	-18.515	0.037925
interaction1718	5	14486000	14487000	5	14427000	14428000	59307	-18.515	0.037925
interaction1719	5	11950000	11951000	5	11756000	11757000	194079	-18.5111	0.038027
interaction1720	5	11951000	11952000	5	11756000	11757000	194977	-18.5111	0.038027
interaction1722	5	11901000	11902000	5	11828000	11829000	72846	-18.501	0.038371
interaction1723	5	11889000	11890000	5	11859000	11860000	30005	-18.493	0.038655
interaction1724	4	2939000	2940000	4	2930000	2931000	8920	-18.4857	0.038916
interaction1725	1	15176000	15177000	1	15171000	15172000	5328	-18.3014	0.046765
interaction1726	3	12225000	12226000	3	12213000	12214000	12175	-18.2949	0.047017
interaction1727	4	2292000	2293000	4	2261000	2262000	30528	-18.2949	0.047017
interaction1728	5	11954000	11955000	5	11930000	11931000	24222	-18.2584	0.048736
interaction1729	4	2933000	2934000	4	2921000	2922000	11557	-18.2541	0.048917
interaction1730	4	2937000	2938000	4	2924000	2925000	13195	-18.2521	0.048986
interaction1731	5	11952000	11953000	5	11916000	11917000	36462	-18.1871	0.052248
interaction1732	1	15377000	15378000	1	15279000	15280000	97995	-18.1577	0.053683
interaction1734	4	4555000	4556000	2	3766000	3767000	interchromosomal	-18.1577	0.053683
interaction1735	4	11115000	11116000	4	11045000	11046000	69952	-18.1577	0.053683
interaction1737	4	17949000	17950000	4	17701000	17702000	247824	-18.0362	0.060509
interaction1738	5	12213000	12214000	3	14413000	14414000	interchromosomal	-18.0362	0.060509
interaction1739	5	11897000	11898000	5	11857000	11858000	40203	-18.0314	0.060768
interaction1740	4	2964000	2965000	4	2926000	2927000	38264	-17.9986	0.062754
interaction1741	5	11959000	11960000	5	11946000	11947000	13045	-17.9704	0.064514
interaction1742	4	2964000	2965000	4	2949000	2950000	15296	-17.9321	0.066999
interaction1743	1	14451000	14452000	1	14384000	14385000	66892	-17.928	0.067156
interaction1744	1	18848000	18849000	1	13736000	13737000	5111865	-17.928	0.067156
interaction1745	1	23413000	23414000	1	23307000	23308000	106198	-17.928	0.067156
interaction1747	4	4023000	4024000	1	13790000	13791000	interchromosomal	-17.8308	0.073922
interaction1748	4	2955000	2956000	4	2938000	2939000	16844	-17.773	0.078281
interaction1749	1	20134000	20135000	1	20121000	20122000	12732	-17.7444	0.080415
interaction1750	3	16697000	16698000	3	16692000	16693000	4962	-17.7444	0.080415
interaction1751	5	8721000	8722000	5	6207000	6208000	2514415	-17.7444	0.080415
interaction1753	1	27932000	27933000	1	27930000	27931000	1954	-17.7432	0.080415
interaction1754	3	4871000	4872000	1	19195000	19196000	interchromosomal	-17.7432	0.080415
interaction1755	3	15722000	15723000	3	15712000	15713000	9436	-17.7432	0.080415
interaction1756	4	2955000	2956000	4	2921000	2922000	34142	-17.7095	0.083035
interaction1757	5	11947000	11948000	5	11916000	11917000	31342	-17.6924	0.084413
interaction1758	1	14407000	14408000	1	14362000	14363000	45505	-17.5912	0.093197
interaction1760	5	10338000	10339000	5	10317000	10318000	20704	-17.5912	0.093197
interaction1761	5	14964000	14965000	2	10877000	10878000	interchromosomal	-17.5912	0.093197
interaction1762	4	2950000	2951000	4	2921000	2922000	28855	-17.5038	0.101648
interaction1763	5	11949000	11950000	5	11929000	11930000	20002	-17.4825	0.103776
interaction1764	1	8787000	8788000	1	8773000	8774000	14305	-17.4638	0.105672
interaction1765	4	2952000	2953000	4	2937000	2938000	15092	-17.4125	0.111178
interaction1767	3	22385000	22386000	1	11152000	11153000	interchromosomal	-17.4076	0.111404
interaction1769	5	11938000	11939000	5	11693000	11694000	245611	-17.4076	0.111404
interaction1770	5	14831000	14832000	4	5945000	5946000	interchromosomal	-17.4076	0.111404
interaction1771	5	10253000	10254000	5	10247000	10248000	5582	-17.3556	0.117285
interaction1772	1	12727000	12728000	1	9677000	9678000	3050515	-17.2625	0.12859
interaction1773	5	10338000	10339000	5	10316000	10317000	21793	-17.2625	0.12859
interaction1774	4	2955000	2956000	4	2926000	2927000	28851	-17.252	0.129863
interaction1775	3	22581000	22582000	3	16717000	16718000	5863784	-17.2206	0.133938
interaction1776	5	11968000	11969000	5	11959000	11960000	9361	-17.2108	0.135176
interaction1777	1	15400000	15401000	1	15302000	15303000	98070	-17.2042	0.135918
interaction1778	5	15688000	15689000	5	15675000	15676000	13409	-17.2042	0.135918
interaction1779	1	14390000	14391000	1	14344000	14345000	45675	-17.1814	0.138739
interaction1780	1	16221000	16222000	1	16217000	16218000	3432	-17.1814	0.138739
interaction1781	1	16525000	16526000	1	16516000	16517000	8919	-17.1814	0.138739
interaction1782	1	21529000	21530000	1	18013000	18014000	3515329	-17.1814	0.138739
interaction1783	5	11888000	11889000	5	11867000	11868000	21094	-17.1677	0.140579
interaction1784	4	2945000	2946000	4	2926000	2927000	18544	-17.1649	0.140887
interaction1785	1	21838000	21839000	1	21820000	21821000	17694	-17.1447	0.143682
interaction1787	5	10522000	10523000	2	6465000	6466000	interchromosomal	-17.1103	0.148552
interaction1789	4	3989000	3990000	1	14238000	14239000	interchromosomal	-17.0779	0.153274
interaction179	5	11939000	11940000	5	11817000	11818000	121610	-262.683	0
interaction1790	4	2938000	2939000	4	2924000	2925000	14203	-17.0615	0.155723
interaction1791	5	11951000	11952000	5	11933000	11934000	18113	-17.0474	0.157833
interaction1792	1	15335000	15336000	1	15238000	15239000	96981	-17.0185	0.162292
interaction1793	3	14819000	14820000	3	12219000	12220000	2599420	-17.0185	0.162292
interaction1794	4	2956000	2957000	4	2943000	2944000	12663	-16.979	0.168739
interaction1795	5	11673000	11674000	5	11671000	11672000	1569	-16.9788	0.168739
interaction1796	1	15098000	15099000	1	15097000	15098000	1492	-16.9782	0.168739
interaction1797	4	3207000	3208000	4	3202000	3203000	5183	-16.9653	0.170765
interaction1798	1	15101000	15102000	1	15097000	15098000	3965	-16.9224	0.178152
interaction1799	4	2954000	2955000	4	2941000	2942000	13162	-16.9195	0.178585
interaction180	2	3494000	3495000	2	3303000	3304000	191189	-261.684	0
interaction1801	4	4031000	4032000	3	12203000	12204000	interchromosomal	-16.9176	0.178727
interaction1802	4	2949000	2950000	4	2940000	2941000	8926	-16.9054	0.18082
interaction1803	1	15197000	15198000	1	15195000	15196000	2195	-16.8542	0.1902
interaction1804	1	15347000	15348000	1	15249000	15250000	97687	-16.835	0.193777
interaction1806	2	6568000	6569000	1	11899000	11900000	interchromosomal	-16.8167	0.197143
interaction1807	1	14385000	14386000	1	14341000	14342000	43351	-16.7989	0.199581
interaction1808	1	15399000	15400000	1	15301000	15302000	98214	-16.7989	0.199581
interaction1812	4	7129000	7130000	4	7116000	7117000	13308	-16.7989	0.199581
interaction1813	4	7711000	7712000	4	7708000	7709000	2448	-16.7989	0.199581
interaction1814	4	13778000	13779000	3	23125000	23126000	interchromosomal	-16.7989	0.199581
interaction1815	5	23136000	23137000	4	6071000	6072000	interchromosomal	-16.7989	0.199581
interaction1817	5	11888000	11889000	5	11859000	11860000	29075	-16.7913	0.200989
interaction1818	5	11833000	11834000	5	11329000	11330000	504189	-16.7218	0.215213
interaction1819	5	13269000	13270000	5	11842000	11843000	1426838	-16.7218	0.215213
interaction1820	1	14454000	14455000	1	14387000	14388000	66802	-16.7082	0.217818
interaction1822	4	1915000	1916000	2	2552000	2553000	interchromosomal	-16.7082	0.217818
interaction1823	4	2954000	2955000	4	2930000	2931000	24096	-16.7075	0.217841
interaction1825	3	13607000	13608000	2	4935000	4936000	interchromosomal	-16.6701	0.225896
interaction1826	4	2964000	2965000	4	2948000	2949000	16352	-16.6485	0.230702
interaction1827	4	3870000	3871000	4	3842000	3843000	27937	-16.647	0.230805
interaction1828	5	11986000	11987000	5	11717000	11718000	268856	-16.647	0.230805
interaction1832	2	5737000	5738000	1	8645000	8646000	interchromosomal	-16.6355	0.232694
interaction1833	3	2809000	2810000	1	12683000	12684000	interchromosomal	-16.6355	0.232694
interaction1834	5	18125000	18126000	1	7358000	7359000	interchromosomal	-16.6355	0.232694
interaction1836	5	11985000	11986000	1	15046000	15047000	interchromosomal	-16.6254	0.234811
interaction1837	4	4960000	4961000	4	3747000	3748000	1213316	-16.6151	0.237101
interaction1838	4	2956000	2957000	4	2921000	2922000	34481	-16.5974	0.241216
interaction1839	1	15485000	15486000	1	15465000	15466000	20708	-16.5863	0.243496
interaction1841	4	4558000	4559000	3	13517000	13518000	interchromosomal	-16.5863	0.243496
interaction1842	5	11842000	11843000	5	11694000	11695000	148315	-16.5773	0.245563
interaction1843	4	2963000	2964000	4	2926000	2927000	37040	-16.5773	0.245563
interaction1844	2	6568000	6569000	2	1754000	1755000	4813950	-16.5602	0.249546
interaction1845	4	2942000	2943000	4	2921000	2922000	20952	-16.5521	0.251436
interaction1846	1	15324000	15325000	1	15094000	15095000	229698	-16.544	0.253339
interaction1848	3	14434000	14435000	2	3550000	3551000	interchromosomal	-16.5288	0.256951
interaction185	1	16523000	16524000	1	16514000	16515000	9072	-254.955	0
interaction1851	4	4894000	4895000	3	14414000	14415000	interchromosomal	-16.5215	0.258275
interaction1854	3	14154000	14155000	1	15447000	15448000	interchromosomal	-16.5144	0.259834
interaction1856	3	14434000	14435000	1	14872000	14873000	interchromosomal	-16.5075	0.261351
interaction1857	4	2941000	2942000	4	2925000	2926000	16029	-16.5046	0.26196
interaction1859	4	2837000	2838000	1	14180000	14181000	interchromosomal	-16.5008	0.262688
interaction1861	1	15231000	15232000	1	15108000	15109000	123077	-16.4878	0.265528
interaction1862	2	5570000	5571000	1	15184000	15185000	interchromosomal	-16.4878	0.265528
interaction1863	4	3258000	3259000	4	3200000	3201000	57769	-16.4878	0.265528
interaction1864	4	2962000	2963000	4	2950000	2951000	12258	-16.4861	0.265844
interaction1867	3	11600000	11601000	1	6659000	6660000	interchromosomal	-16.4814	0.266399
interaction1868	3	11664000	11665000	1	12223000	12224000	interchromosomal	-16.4814	0.266399
interaction1869	5	20616000	20617000	5	20583000	20584000	33302	-16.4814	0.266399
interaction1870	4	2943000	2944000	4	2935000	2936000	8374	-16.4709	0.269063
interaction1872	2	5577000	5578000	1	15191000	15192000	interchromosomal	-16.4584	0.272154
interaction1873	1	15106000	15107000	1	15104000	15105000	1790	-16.4373	0.277655
interaction1874	1	15108000	15109000	1	15104000	15105000	3752	-16.4373	0.277655
interaction1875	1	15353000	15354000	1	15102000	15103000	251236	-16.4275	0.280244
interaction1876	1	15485000	15486000	1	15464000	15465000	20984	-16.4227	0.281425
interaction1877	1	15235000	15236000	1	15230000	15231000	4334	-16.4092	0.284518
interaction1880	5	12130000	12131000	3	12246000	12247000	interchromosomal	-16.4092	0.284518
interaction1881	5	13218000	13219000	2	2544000	2545000	interchromosomal	-16.4092	0.284518
interaction1882	1	15134000	15135000	1	15126000	15127000	7922	-16.3964	0.287551
interaction1887	2	2543000	2544000	2	1756000	1757000	786925	-16.3845	0.290389
interaction1888	2	6593000	6594000	2	1756000	1757000	4836866	-16.3845	0.290389
interaction1889	3	17403000	17404000	2	1756000	1757000	interchromosomal	-16.3845	0.290389
interaction1891	5	4208000	4209000	3	22063000	22064000	interchromosomal	-16.3733	0.293356
interaction1892	4	2946000	2947000	4	2926000	2927000	19946	-16.3468	0.301078
interaction1893	4	2947000	2948000	4	2929000	2930000	17971	-16.3298	0.306069
interaction1894	4	3214000	3215000	4	3201000	3202000	12795	-16.3205	0.308753
interaction1896	3	22063000	22064000	1	18017000	18018000	interchromosomal	-16.3103	0.311607
interaction1897	4	3211000	3212000	4	3208000	3209000	2489	-16.2961	0.315889
interaction1898	1	15124000	15125000	1	15110000	15111000	13921	-16.2917	0.317125
interaction1901	3	15261000	15262000	2	5576000	5577000	interchromosomal	-16.2853	0.318656
interaction1902	1	15109000	15110000	1	15099000	15100000	9837	-16.2792	0.320441
interaction1903	1	15128000	15129000	1	15118000	15119000	10017	-16.2491	0.330055
interaction1905	5	13218000	13219000	2	3021000	3022000	interchromosomal	-16.2444	0.331236
interaction1906	5	11792000	11793000	5	11789000	11790000	2539	-16.2384	0.333084
interaction1907	1	15393000	15394000	1	15295000	15296000	98137	-16.2249	0.335313
interaction1909	1	21810000	21811000	1	21774000	21775000	36194	-16.2249	0.335313
interaction1912	2	6821000	6822000	1	18830000	18831000	interchromosomal	-16.2249	0.335313
interaction1913	2	13515000	13516000	2	13508000	13509000	6790	-16.2249	0.335313
interaction1915	4	2069000	2070000	2	3085000	3086000	interchromosomal	-16.2249	0.335313
interaction1917	5	9215000	9216000	2	5487000	5488000	interchromosomal	-16.2249	0.335313
interaction1918	5	14160000	14161000	4	10551000	10552000	interchromosomal	-16.2249	0.335313
interaction1919	5	14749000	14750000	3	17117000	17118000	interchromosomal	-16.2249	0.335313
interaction1920	1	15396000	15397000	1	15175000	15176000	221166	-16.2165	0.337967
interaction1922	2	5576000	5577000	1	15191000	15192000	interchromosomal	-16.2086	0.340292
interaction1924	5	13218000	13219000	2	1755000	1756000	interchromosomal	-16.2023	0.342087
interaction1925	4	2962000	2963000	4	2941000	2942000	20748	-16.1762	0.35094
interaction1926	5	11928000	11929000	5	11823000	11824000	104722	-16.1127	0.373774
interaction1927	4	2947000	2948000	4	2922000	2923000	24838	-16.1039	0.376882
interaction1929	5	11915000	11916000	5	11863000	11864000	52032	-16.0797	0.385684
interaction1930	5	11959000	11960000	5	11865000	11866000	94241	-16.0626	0.392131
interaction1931	5	11795000	11796000	5	11790000	11791000	4418	-16.0148	0.411142
interaction1933	2	2481000	2482000	2	2479000	2480000	1692	-16.0129	0.411268
interaction1934	5	22833000	22834000	1	4685000	4686000	interchromosomal	-16.0129	0.411268
interaction1935	4	2964000	2965000	4	2930000	2931000	34401	-16.006	0.413897
interaction1936	4	2953000	2954000	4	2921000	2922000	32146	-15.961	0.432738
interaction1937	4	2947000	2948000	4	2923000	2924000	24372	-15.8961	0.461504
interaction1938	4	2949000	2950000	4	2937000	2938000	11860	-15.8933	0.46257
interaction1939	4	2955000	2956000	4	2945000	2946000	9499	-15.8582	0.478872
interaction1940	1	15394000	15395000	1	15296000	15297000	98093	-15.8345	0.489308
interaction1941	1	29475000	29476000	1	17812000	17813000	11662594	-15.8345	0.489308
interaction1943	5	11602000	11603000	4	3932000	3933000	interchromosomal	-15.8345	0.489308
interaction1944	4	2952000	2953000	4	2926000	2927000	25795	-15.702	0.558348
interaction1947	3	16718000	16719000	2	4223000	4224000	interchromosomal	-15.6822	0.568084
interaction1948	5	20967000	20968000	5	13004000	13005000	7962479	-15.6822	0.568084
interaction1950	1	15099000	15100000	1	15095000	15096000	3647	-15.662	0.579386
interaction1951	5	11950000	11951000	5	11916000	11917000	33968	-15.573	0.632941
interaction1952	5	11755000	11756000	5	11754000	11755000	1419	-15.5538	0.644931
interaction1954	2	4240000	4241000	2	46000	47000	4193659	-15.5504	0.645757
interaction1955	2	4638000	4639000	2	4629000	4630000	9269	-15.5504	0.645757
interaction1956	5	12542000	12543000	1	22697000	22698000	interchromosomal	-15.5504	0.645757
interaction1957	1	15381000	15382000	1	15283000	15284000	98104	-15.4846	0.687615
interaction196	5	15686000	15687000	5	15672000	15673000	13638	-229.073	0
interaction1960	4	5542000	5543000	1	29379000	29380000	interchromosomal	-15.4846	0.687615
interaction1961	5	4323000	4324000	4	1099000	1100000	interchromosomal	-15.4846	0.687615
interaction1962	5	17605000	17606000	5	17596000	17597000	8654	-15.4846	0.687615
interaction1963	4	2961000	2962000	4	2948000	2949000	13650	-15.4844	0.687615
interaction1965	1	14489000	14490000	1	14179000	14180000	310464	-15.4353	0.71865
interaction1966	2	2650000	2651000	2	2626000	2627000	24022	-15.4353	0.71865
interaction1967	4	3754000	3755000	4	3734000	3735000	19893	-15.4353	0.71865
interaction197	5	11900000	11901000	5	11865000	11866000	35369	-228.928	0
interaction1970	5	10202000	10203000	4	5349000	5350000	interchromosomal	-15.4353	0.71865
interaction1971	5	14175000	14176000	1	12824000	12825000	interchromosomal	-15.4353	0.71865
interaction1972	5	18132000	18133000	4	11137000	11138000	interchromosomal	-15.4353	0.71865
interaction1973	4	2961000	2962000	4	2926000	2927000	35387	-15.3952	0.747736
interaction1974	1	21527000	21528000	1	7720000	7721000	13807082	-15.3339	0.793784
interaction1975	2	5269000	5270000	2	5262000	5263000	6775	-15.3339	0.793784
interaction1976	3	22239000	22240000	3	16716000	16717000	5523162	-15.3339	0.793784
interaction1977	4	2953000	2954000	4	2937000	2938000	16078	-15.2874	0.831118
interaction1978	4	2955000	2956000	4	2929000	2930000	25999	-15.2809	0.836132
interaction1979	4	1709000	1710000	4	1703000	1704000	5878	-15.2437	0.866907
interaction1980	4	10558000	10559000	4	10532000	10533000	26091	-15.2437	0.866907
interaction1982	4	4242000	4243000	2	3949000	3950000	interchromosomal	-15.1631	0.937811
interaction1984	5	22003000	22004000	4	11678000	11679000	interchromosomal	-15.1631	0.937811
interaction1985	4	2941000	2942000	4	2926000	2927000	14802	-15.1271	0.97173
interaction1986	1	15368000	15369000	1	15270000	15271000	98088	-15.0905	1
interaction1987	1	21842000	21843000	1	21770000	21771000	72469	-15.0905	1
interaction1988	4	3993000	3994000	4	3872000	3873000	121077	-15.0905	1
interaction1989	5	7592000	7593000	5	7582000	7583000	10323	-15.0905	1
interaction1990	1	21847000	21848000	1	21775000	21776000	72471	-14.9651	1
interaction1991	2	55000	56000	2	52000	53000	2940	-14.9106	1
interaction1992	2	1506000	1507000	2	1271000	1272000	234938	-14.9106	1
interaction1994	2	4241000	4242000	2	19000	20000	4221414	-14.9106	1
interaction1995	2	5271000	5272000	2	5258000	5259000	13434	-14.9106	1
interaction1996	4	10284000	10285000	2	3582000	3583000	interchromosomal	-14.9106	1
interaction1997	5	11939000	11940000	5	11327000	11328000	611304	-14.9106	1
interaction1999	1	15369000	15370000	1	15271000	15272000	98031	-14.8606	1
interaction2001	5	4792000	4793000	3	23107000	23108000	interchromosomal	-14.8606	1
interaction2002	5	11851000	11852000	5	11827000	11828000	24320	-14.8606	1
interaction2003	5	12066000	12067000	5	10872000	10873000	1193679	-14.8606	1
interaction2004	5	14160000	14161000	1	12837000	12838000	interchromosomal	-14.8606	1
interaction2005	5	16400000	16401000	5	16395000	16396000	5071	-14.8606	1
interaction2006	2	6600000	6601000	2	1748000	1749000	4852088	-14.8146	1
interaction2007	1	7774000	7775000	1	7746000	7747000	28220	-14.8001	1
interaction2008	1	14484000	14485000	1	14426000	14427000	57205	-14.8001	1
interaction2009	1	23418000	23419000	1	23297000	23298000	120422	-14.8001	1
interaction2010	3	13739000	13740000	3	13679000	13680000	59775	-14.8001	1
interaction2011	3	15470000	15471000	3	15454000	15455000	15450	-14.8001	1
interaction2013	5	10732000	10733000	4	3086000	3087000	interchromosomal	-14.8001	1
interaction2016	4	10554000	10555000	4	10532000	10533000	21733	-14.7721	1
interaction2017	5	13269000	13270000	4	3015000	3016000	interchromosomal	-14.7721	1
interaction2018	1	8810000	8811000	1	8773000	8774000	36918	-14.7327	1
interaction2020	1	15323000	15324000	1	15227000	15228000	96261	-14.7327	1
interaction2021	1	23508000	23509000	1	23490000	23491000	17899	-14.7327	1
interaction2023	4	10559000	10560000	4	10532000	10533000	26586	-14.7327	1
interaction2024	5	10376000	10377000	3	22769000	22770000	interchromosomal	-14.7327	1
interaction2025	5	12040000	12041000	1	15181000	15182000	interchromosomal	-14.7327	1
interaction2027	2	5276000	5277000	2	5270000	5271000	6689	-14.6961	1
interaction2029	3	14079000	14080000	3	12204000	12205000	1875676	-14.6961	1
interaction2030	3	15587000	15588000	2	8035000	8036000	interchromosomal	-14.6961	1
interaction2031	4	6068000	6069000	1	18006000	18007000	interchromosomal	-14.6961	1
interaction2033	5	22005000	22006000	4	11680000	11681000	interchromosomal	-14.6961	1
interaction2035	1	23300000	23301000	1	23204000	23205000	95934	-14.662	1
interaction2036	2	3104000	3105000	1	16521000	16522000	interchromosomal	-14.662	1
interaction2037	5	11762000	11763000	5	11757000	11758000	5493	-14.6116	1
interaction2039	1	15472000	15473000	1	15465000	15466000	7091	-14.6004	1
interaction2040	5	10154000	10155000	1	12835000	12836000	interchromosomal	-14.6004	1
interaction2043	1	21840000	21841000	1	21804000	21805000	36200	-14.5725	1
interaction2044	2	5970000	5971000	2	2552000	2553000	3417416	-14.5725	1
interaction2045	3	13995000	13996000	1	15419000	15420000	interchromosomal	-14.5725	1
interaction2046	3	22696000	22697000	1	3785000	3786000	interchromosomal	-14.5725	1
interaction2047	5	12030000	12031000	5	11781000	11782000	249051	-14.5725	1
interaction2050	2	5110000	5111000	2	5096000	5097000	13836	-14.5463	1
interaction2051	3	12221000	12222000	1	15182000	15183000	interchromosomal	-14.5463	1
interaction2052	5	12037000	12038000	1	15184000	15185000	interchromosomal	-14.5463	1
interaction2054	5	23135000	23136000	4	6072000	6073000	interchromosomal	-14.5216	1
interaction2056	4	3843000	3844000	2	3951000	3952000	interchromosomal	-14.4982	1
interaction2057	4	3871000	3872000	4	3843000	3844000	28144	-14.4982	1
interaction2058	4	2929000	2930000	4	2920000	2921000	8409	-14.4896	1
interaction2059	1	15343000	15344000	1	15246000	15247000	96965	-14.4762	1
interaction206	5	15686000	15687000	5	15673000	15674000	13534	-216.88	0
interaction2062	3	15255000	15256000	1	15829000	15830000	interchromosomal	-14.4762	1
interaction2063	5	4212000	4213000	1	18013000	18014000	interchromosomal	-14.4762	1
interaction2066	5	12126000	12127000	2	2451000	2452000	interchromosomal	-14.4356	1
interaction2067	5	12126000	12127000	4	2837000	2838000	interchromosomal	-14.4356	1
interaction2069	2	4167000	4168000	1	13736000	13737000	interchromosomal	-14.4169	1
interaction207	1	23491000	23492000	1	23177000	23178000	313937	-216.239	0
interaction2070	5	11833000	11834000	5	11819000	11820000	14369	-14.4169	1
interaction2073	3	3124000	3125000	2	50000	51000	interchromosomal	-14.3991	1
interaction2074	5	4210000	4211000	1	3783000	3784000	interchromosomal	-14.3991	1
interaction2075	1	15203000	15204000	1	15197000	15198000	5750	-14.3821	1
interaction2076	4	2954000	2955000	4	2935000	2936000	19234	-14.3809	1
interaction2077	4	2956000	2957000	4	2933000	2934000	22903	-14.3669	1
interaction2078	4	2951000	2952000	4	2922000	2923000	28632	-14.3472	1
interaction2079	5	11965000	11966000	5	11958000	11959000	7565	-14.3461	1
interaction208	4	9075000	9076000	4	9070000	9071000	4743	-215.45	0
interaction2080	1	15366000	15367000	1	15268000	15269000	98052	-14.3358	1
interaction2081	1	15831000	15832000	1	15182000	15183000	648661	-14.3358	1
interaction2082	1	15843000	15844000	1	15182000	15183000	660710	-14.3358	1
interaction2086	2	5568000	5569000	1	15843000	15844000	interchromosomal	-14.3358	1
interaction2087	3	16103000	16104000	2	580000	581000	interchromosomal	-14.3358	1
interaction2088	3	16103000	16104000	2	1754000	1755000	interchromosomal	-14.3358	1
interaction2089	4	3873000	3874000	4	3865000	3866000	8803	-14.3358	1
interaction2090	1	7399000	7400000	1	7387000	7388000	11996	-14.3297	1
interaction2092	2	15596000	15597000	1	17844000	17845000	interchromosomal	-14.3297	1
interaction2093	5	11520000	11521000	5	11517000	11518000	2389	-14.3297	1
interaction2094	5	12840000	12841000	5	12798000	12799000	42011	-14.3297	1
interaction2096	1	15840000	15841000	1	15186000	15187000	653962	-14.3218	1
interaction2097	4	4966000	4967000	1	15190000	15191000	interchromosomal	-14.3218	1
interaction2099	4	3346000	3347000	2	2451000	2452000	interchromosomal	-14.3083	1
interaction2100	1	15333000	15334000	1	15236000	15237000	97160	-14.2954	1
interaction2102	1	15344000	15345000	1	15247000	15248000	96901	-14.2831	1
interaction2103	1	15836000	15837000	1	15190000	15191000	645926	-14.2831	1
interaction2104	3	15714000	15715000	1	15190000	15191000	interchromosomal	-14.2831	1
interaction2105	5	11888000	11889000	5	11854000	11855000	34240	-14.244	1
interaction2106	1	15234000	15235000	1	15094000	15095000	139770	-14.2283	1
interaction2108	3	12090000	12091000	2	568000	569000	interchromosomal	-14.2091	1
interaction2109	4	3247000	3248000	4	3231000	3232000	16353	-14.2	1
interaction2110	4	3257000	3258000	4	3197000	3198000	60015	-14.2	1
interaction2111	4	2936000	2937000	4	2921000	2922000	14767	-14.1928	1
interaction2112	1	15197000	15198000	1	15196000	15197000	1764	-14.1913	1
interaction2114	4	2837000	2838000	2	2452000	2453000	interchromosomal	-14.1913	1
interaction2115	5	11812000	11813000	5	11688000	11689000	124171	-14.1828	1
interaction2118	5	10337000	10338000	2	53000	54000	interchromosomal	-14.1747	1
interaction2121	3	13832000	13833000	1	14850000	14851000	interchromosomal	-14.1668	1
interaction2122	4	3215000	3216000	4	3197000	3198000	17854	-14.1309	1
interaction2123	1	15099000	15100000	1	15096000	15097000	3413	-14.1244	1
interaction2124	2	6568000	6569000	2	580000	581000	5988425	-14.1244	1
interaction2126	1	15348000	15349000	1	15250000	15251000	98117	-14.1181	1
interaction2128	3	14819000	14820000	1	15841000	15842000	interchromosomal	-14.1181	1
interaction2129	4	3747000	3748000	1	14487000	14488000	interchromosomal	-14.1181	1
interaction2130	1	15841000	15842000	1	15184000	15185000	656679	-14.1119	1
interaction2131	4	3210000	3211000	4	3202000	3203000	7715	-14.1119	1
interaction2133	2	5572000	5573000	1	15186000	15187000	interchromosomal	-14.1002	1
interaction2134	1	15101000	15102000	1	15093000	15094000	7922	-14.0945	1
interaction2135	1	15327000	15328000	1	15230000	15231000	97074	-14.0945	1
interaction2136	4	2943000	2944000	4	2930000	2931000	13324	-14.091	1
interaction2137	4	3213000	3214000	4	3202000	3203000	10421	-14.089	1
interaction2139	5	4212000	4213000	3	22699000	22700000	interchromosomal	-14.0686	1
interaction2140	4	3209000	3210000	4	3206000	3207000	2708	-14.0374	1
interaction2141	1	15205000	15206000	1	15100000	15101000	105211	-14.0295	1
interaction2142	1	15471000	15472000	1	15464000	15465000	6939	-14.0182	1
interaction2146	3	12246000	12247000	1	15190000	15191000	interchromosomal	-14.0077	1
interaction2147	1	15116000	15117000	1	15112000	15113000	3983	-13.9979	1
interaction2148	1	15130000	15131000	1	15116000	15117000	13977	-13.9979	1
interaction2149	1	15134000	15135000	1	15113000	15114000	21601	-13.9979	1
interaction215	4	2994000	2995000	4	2990000	2991000	4425	-206.614	0
interaction2150	1	15134000	15135000	1	15122000	15123000	11839	-13.9979	1
interaction2151	4	2961000	2962000	4	2950000	2951000	11218	-13.9957	1
interaction2152	1	15126000	15127000	1	15112000	15113000	13906	-13.9886	1
interaction2153	4	2950000	2951000	4	2933000	2934000	17159	-13.9862	1
interaction2154	2	5961000	5962000	2	580000	581000	5381046	-13.9857	1
interaction2155	4	3231000	3232000	4	3216000	3217000	15576	-13.9828	1
interaction2157	1	14867000	14868000	1	14855000	14856000	12227	-13.9821	1
interaction2158	3	9449000	9450000	3	9440000	9441000	8533	-13.9821	1
interaction2159	3	9735000	9736000	1	7353000	7354000	interchromosomal	-13.9821	1
interaction2160	3	14146000	14147000	3	14131000	14132000	15679	-13.9821	1
interaction2161	4	6472000	6473000	4	6467000	6468000	4918	-13.9821	1
interaction2162	4	9544000	9545000	4	9495000	9496000	48657	-13.9821	1
interaction2163	4	4894000	4895000	4	1687000	1688000	3207500	-13.9691	1
interaction2164	4	3224000	3225000	4	3205000	3206000	18719	-13.964	1
interaction2165	1	15123000	15124000	1	15113000	15114000	9900	-13.9615	1
interaction2166	1	15131000	15132000	1	15113000	15114000	18022	-13.9615	1
interaction2167	1	15132000	15133000	1	15110000	15111000	21769	-13.9567	1
interaction2168	1	15132000	15133000	1	15120000	15121000	11884	-13.9567	1
interaction2169	1	15136000	15137000	1	15112000	15113000	23854	-13.9432	1
interaction2170	1	15131000	15132000	1	15127000	15128000	3959	-13.937	1
interaction2171	4	3213000	3214000	4	3208000	3209000	4969	-13.937	1
interaction2172	1	15131000	15132000	1	15123000	15124000	7956	-13.9331	1
interaction2173	4	3251000	3252000	4	3229000	3230000	21434	-13.9219	1
interaction2174	4	3251000	3252000	4	3234000	3235000	16421	-13.9219	1
interaction2175	2	3719000	3720000	2	3664000	3665000	55172	-13.9201	1
interaction2176	1	15389000	15390000	1	15101000	15102000	288421	-13.9133	1
interaction2179	3	15261000	15262000	1	15190000	15191000	interchromosomal	-13.9117	1
interaction2181	1	15396000	15397000	1	15173000	15174000	223160	-13.8583	1
interaction2182	1	15396000	15397000	1	15177000	15178000	219159	-13.8583	1
interaction2183	4	2956000	2957000	4	2926000	2927000	29879	-13.8537	1
interaction2185	4	3738000	3739000	1	15191000	15192000	interchromosomal	-13.8522	1
interaction2186	1	15298000	15299000	1	15173000	15174000	125091	-13.8505	1
interaction2187	4	2953000	2954000	4	2923000	2924000	30108	-13.8466	1
interaction2188	4	2944000	2945000	4	2921000	2922000	22876	-13.8432	1
interaction2190	5	11897000	11898000	5	11854000	11855000	42683	-13.8143	1
interaction2191	5	12052000	12053000	5	11969000	11970000	82660	-13.8131	1
interaction2192	5	11952000	11953000	5	11931000	11932000	20825	-13.784	1
interaction2193	5	11928000	11929000	5	11827000	11828000	101118	-13.756	1
interaction2194	5	11915000	11916000	5	11854000	11855000	60837	-13.752	1
interaction2196	1	21300000	21301000	1	21297000	21298000	2964	-13.713	1
interaction2197	2	12571000	12572000	1	7360000	7361000	interchromosomal	-13.713	1
interaction2198	4	9077000	9078000	4	9072000	9073000	4724	-13.713	1
interaction2200	5	3372000	3373000	4	11137000	11138000	interchromosomal	-13.713	1
interaction2201	4	2938000	2939000	4	2923000	2924000	15379	-13.7066	1
interaction2202	5	11889000	11890000	5	11877000	11878000	11958	-13.6675	1
interaction2203	4	2953000	2954000	4	2940000	2941000	12979	-13.6276	1
interaction2204	1	11512000	11513000	1	11503000	11504000	9596	-13.6214	1
interaction2206	1	15955000	15956000	1	13629000	13630000	2325930	-13.6214	1
interaction2207	2	1637000	1638000	2	1630000	1631000	6877	-13.6214	1
interaction2208	2	2649000	2650000	2	2626000	2627000	23880	-13.6214	1
interaction2209	5	10147000	10148000	1	14591000	14592000	interchromosomal	-13.6214	1
interaction2210	4	2954000	2955000	4	2928000	2929000	25810	-13.5553	1
interaction2211	5	12047000	12048000	5	12043000	12044000	3798	-13.5356	1
interaction2212	4	2955000	2956000	4	2933000	2934000	22070	-13.5198	1
interaction2216	1	19543000	19544000	1	19533000	19534000	10130	-13.4978	1
interaction2217	1	21287000	21288000	1	21284000	21285000	3067	-13.4978	1
interaction2218	2	3638000	3639000	1	15487000	15488000	interchromosomal	-13.4978	1
interaction2222	3	9730000	9731000	1	7358000	7359000	interchromosomal	-13.4978	1
interaction2223	3	15414000	15415000	2	6447000	6448000	interchromosomal	-13.4978	1
interaction2224	4	12132000	12133000	4	12123000	12124000	9890	-13.4978	1
interaction2225	5	5631000	5632000	1	12756000	12757000	interchromosomal	-13.4978	1
interaction2226	5	9621000	9622000	2	11850000	11851000	interchromosomal	-13.4978	1
interaction2227	5	17605000	17606000	5	17597000	17598000	8600	-13.4978	1
interaction2228	4	2962000	2963000	4	2926000	2927000	36091	-13.4564	1
interaction223	2	3379000	3380000	1	24274000	24275000	interchromosomal	-199.801	0
interaction2230	4	2947000	2948000	4	2928000	2929000	19468	-13.4294	1
interaction2231	4	2961000	2962000	4	2944000	2945000	17301	-13.3426	1
interaction2232	5	11951000	11952000	5	11931000	11932000	20025	-13.3379	1
interaction2233	1	8811000	8812000	1	8789000	8790000	22536	-13.3214	1
interaction2236	4	6104000	6105000	3	11599000	11600000	interchromosomal	-13.3214	1
interaction2237	4	11115000	11116000	4	11044000	11045000	70271	-13.3214	1
interaction2238	5	11778000	11779000	1	15825000	15826000	interchromosomal	-13.3214	1
interaction2239	5	20604000	20605000	5	20571000	20572000	33160	-13.3214	1
interaction2240	5	11903000	11904000	5	11854000	11855000	48899	-13.3031	1
interaction2241	1	15176000	15177000	1	15173000	15174000	2903	-13.2261	1
interaction2243	2	3228000	3229000	2	2566000	2567000	662397	-13.1741	1
interaction2244	4	4960000	4961000	4	3964000	3965000	995748	-13.1741	1
interaction2245	5	13146000	13147000	1	15740000	15741000	interchromosomal	-13.1741	1
interaction2246	5	18472000	18473000	5	10203000	10204000	8269305	-13.1741	1
interaction2247	4	2962000	2963000	4	2929000	2930000	32716	-13.1485	1
interaction2248	4	2963000	2964000	4	2946000	2947000	16839	-13.0753	1
interaction2249	4	2956000	2957000	4	2942000	2943000	14118	-13.0526	1
interaction2250	5	22622000	22623000	5	22619000	22620000	3535	-13.049	1
interaction2251	4	2962000	2963000	4	2933000	2934000	28991	-12.9948	1
interaction2252	1	21792000	21793000	1	21780000	21781000	11671	-12.9414	1
interaction2254	1	23418000	23419000	1	23298000	23299000	120184	-12.8479	1
interaction2255	1	23419000	23420000	1	23298000	23299000	120478	-12.8479	1
interaction2256	3	11562000	11563000	1	18847000	18848000	interchromosomal	-12.8479	1
interaction2258	5	8626000	8627000	4	11678000	11679000	interchromosomal	-12.8479	1
interaction2259	5	12017000	12018000	5	12007000	12008000	9822	-12.8479	1
interaction226	5	11676000	11677000	5	11672000	11673000	4322	-193.711	0
interaction2260	5	11967000	11968000	5	11959000	11960000	8277	-12.822	1
interaction2261	1	15467000	15468000	1	15460000	15461000	6979	-12.7658	1
interaction2262	5	20619000	20620000	5	20586000	20587000	33165	-12.7658	1
interaction2263	4	2961000	2962000	4	2922000	2923000	39533	-12.754	1
interaction2264	4	2931000	2932000	4	2922000	2923000	9677	-12.7052	1
interaction2265	1	21848000	21849000	1	21812000	21813000	36201	-12.6931	1
interaction2266	1	24858000	24859000	1	24727000	24728000	130331	-12.6931	1
interaction2267	5	18473000	18474000	5	10203000	10204000	8269736	-12.6931	1
interaction2268	5	11953000	11954000	5	11916000	11917000	37069	-12.674	1
interaction2269	5	11889000	11890000	5	11854000	11855000	35005	-12.6284	1
interaction227	1	21831000	21832000	1	21795000	21796000	36159	-193.499	0
interaction2270	1	13936000	13937000	1	13931000	13932000	5861	-12.6283	1
interaction2271	4	10558000	10559000	4	10554000	10555000	4406	-12.6283	1
interaction2272	5	11903000	11904000	5	11865000	11866000	37707	-12.618	1
interaction2274	2	1894000	1895000	2	1528000	1529000	366820	-12.5925	1
interaction2275	2	6125000	6126000	2	2391000	2392000	3734160	-12.5925	1
interaction2276	3	1968000	1969000	3	1965000	1966000	2826	-12.5925	1
interaction2278	4	4276000	4277000	1	14222000	14223000	interchromosomal	-12.5925	1
interaction2279	5	12011000	12012000	3	12250000	12251000	interchromosomal	-12.5925	1
interaction2280	5	12843000	12844000	5	12801000	12802000	42028	-12.5925	1
interaction2282	1	23413000	23414000	1	23300000	23301000	113621	-12.5702	1
interaction2284	2	5575000	5576000	1	15189000	15190000	interchromosomal	-12.5702	1
interaction2285	3	19777000	19778000	2	3582000	3583000	interchromosomal	-12.5702	1
interaction2286	5	10253000	10254000	5	10244000	10245000	8324	-12.5702	1
interaction2287	4	2956000	2957000	4	2923000	2924000	32808	-12.5651	1
interaction2288	1	14340000	14341000	1	13711000	13712000	628583	-12.5177	1
interaction2291	2	1671000	1672000	1	18162000	18163000	interchromosomal	-12.5177	1
interaction2293	4	2697000	2698000	3	15330000	15331000	interchromosomal	-12.5177	1
interaction2294	4	4420000	4421000	1	14665000	14666000	interchromosomal	-12.5177	1
interaction2295	5	11947000	11948000	5	11931000	11932000	16056	-12.4932	1
interaction2296	5	11670000	11671000	5	11668000	11669000	1582	-12.4924	1
interaction2297	1	15177000	15178000	1	15170000	15171000	6291	-12.481	1
interaction2298	4	2961000	2962000	4	2928000	2929000	33184	-12.4749	1
interaction2299	1	8824000	8825000	1	8773000	8774000	51327	-12.4702	1
interaction2301	1	16222000	16223000	1	16215000	16216000	6657	-12.4702	1
interaction2302	2	3638000	3639000	1	15419000	15420000	interchromosomal	-12.4702	1
interaction2304	5	12138000	12139000	1	15677000	15678000	interchromosomal	-12.4268	1
interaction2305	1	12790000	12791000	1	12776000	12777000	13750	-12.3871	1
interaction2307	2	11138000	11139000	2	6354000	6355000	4783325	-12.3871	1
interaction2308	3	15330000	15331000	2	6330000	6331000	interchromosomal	-12.3871	1
interaction2310	4	4372000	4373000	3	15587000	15588000	interchromosomal	-12.3171	1
interaction2311	4	7693000	7694000	4	7690000	7691000	3099	-12.3171	1
interaction2312	4	7703000	7704000	4	7690000	7691000	12895	-12.3171	1
interaction2314	4	8622000	8623000	2	17094000	17095000	interchromosomal	-12.286	1
interaction2316	5	10318000	10319000	3	3124000	3125000	interchromosomal	-12.2572	1
interaction2317	5	11901000	11902000	5	11861000	11862000	40475	-12.2567	1
interaction2320	2	5270000	5271000	2	5263000	5264000	6940	-12.2304	1
interaction2322	3	22061000	22062000	1	21527000	21528000	interchromosomal	-12.2304	1
interaction2323	4	1917000	1918000	2	5967000	5968000	interchromosomal	-12.2304	1
interaction2324	4	3742000	3743000	2	3767000	3768000	interchromosomal	-12.2304	1
interaction2326	2	3104000	3105000	1	16512000	16513000	interchromosomal	-12.2055	1
interaction2327	4	5684000	5685000	4	1451000	1452000	4233744	-12.2055	1
interaction2328	4	2956000	2957000	4	2931000	2932000	24632	-12.1951	1
interaction2329	5	11682000	11683000	5	11674000	11675000	7279	-12.1874	1
interaction2330	1	16221000	16222000	1	16214000	16215000	6782	-12.1602	1
interaction2335	2	10092000	10093000	1	13489000	13490000	interchromosomal	-12.1204	1
interaction2336	3	12221000	12222000	2	5568000	5569000	interchromosomal	-12.1204	1
interaction2337	4	3747000	3748000	2	2490000	2491000	interchromosomal	-12.1204	1
interaction2338	4	2952000	2953000	4	2924000	2925000	28461	-12.1116	1
interaction2339	1	21528000	21529000	1	18014000	18015000	3514517	-12.085	1
interaction2340	5	10375000	10376000	5	10333000	10334000	41897	-12.085	1
interaction2341	1	15249000	15250000	1	15246000	15247000	2758	-12.0688	1
interaction2343	3	22699000	22700000	1	18013000	18014000	interchromosomal	-12.0688	1
interaction2344	1	15371000	15372000	1	15272000	15273000	98315	-12.0534	1
interaction2345	2	5962000	5963000	2	580000	581000	5382432	-12.025	1
interaction2346	1	21527000	21528000	1	3783000	3784000	17744027	-12.0118	1
interaction2348	3	3124000	3125000	2	53000	54000	interchromosomal	-12.0118	1
interaction2350	1	13934000	13935000	1	13928000	13929000	6145	-12.0014	1
interaction2351	1	14428000	14429000	1	14382000	14383000	45601	-12.0014	1
interaction2353	3	9095000	9096000	3	9084000	9085000	11108	-12.0014	1
interaction2355	4	11105000	11106000	1	1463000	1464000	interchromosomal	-12.0014	1
interaction2356	4	11114000	11115000	4	11045000	11046000	69893	-12.0014	1
interaction2359	5	10521000	10522000	2	6464000	6465000	interchromosomal	-12.0014	1
interaction236	5	11901000	11902000	5	11826000	11827000	74990	-188.801	0
interaction2360	5	12967000	12968000	4	1977000	1978000	interchromosomal	-12.0014	1
interaction2361	5	14464000	14465000	5	14405000	14406000	59220	-12.0014	1
interaction2362	5	16261000	16262000	4	13331000	13332000	interchromosomal	-12.0014	1
interaction2363	5	22006000	22007000	4	11680000	11681000	interchromosomal	-12.0014	1
interaction2365	5	23139000	23140000	4	6067000	6068000	interchromosomal	-11.9993	1
interaction2366	1	15347000	15348000	1	15247000	15248000	100260	-11.965	1
interaction2367	1	15347000	15348000	1	15344000	15345000	2978	-11.965	1
interaction2368	4	2952000	2953000	4	2939000	2940000	12724	-11.9577	1
interaction2369	1	15138000	15139000	1	15136000	15137000	1596	-11.9351	1
interaction237	4	2949000	2950000	4	2927000	2928000	21859	-188.553	0
interaction2370	1	15331000	15332000	1	15234000	15235000	97013	-11.9171	1
interaction2371	2	6606000	6607000	2	6577000	6578000	29546	-11.9087	1
interaction2372	4	3220000	3221000	4	3200000	3201000	20145	-11.8927	1
interaction2376	5	11322000	11323000	1	15043000	15044000	interchromosomal	-11.871	1
interaction2377	5	12016000	12017000	2	4935000	4936000	interchromosomal	-11.871	1
interaction2378	5	12124000	12125000	4	3849000	3850000	interchromosomal	-11.871	1
interaction2379	4	3250000	3251000	4	3240000	3241000	9840	-11.8643	1
interaction238	5	11965000	11966000	5	11957000	11958000	7671	-187.766	0
interaction2381	5	13266000	13267000	1	15046000	15047000	interchromosomal	-11.8454	1
interaction2382	2	6606000	6607000	2	1742000	1743000	4864601	-11.8283	1
interaction2384	4	4558000	4559000	3	12245000	12246000	interchromosomal	-11.823	1
interaction2386	5	11839000	11840000	1	15043000	15044000	interchromosomal	-11.8178	1
interaction2387	1	15326000	15327000	1	15228000	15229000	97915	-11.8128	1
interaction2388	1	15326000	15327000	1	15324000	15325000	1767	-11.8128	1
interaction2389	1	15101000	15102000	1	15095000	15096000	5731	-11.7956	1
interaction2391	3	17404000	17405000	2	580000	581000	interchromosomal	-11.7857	1
interaction2392	4	2964000	2965000	4	2937000	2938000	26873	-11.781	1
interaction2394	5	11812000	11813000	1	15043000	15044000	interchromosomal	-11.77	1
interaction2395	5	11888000	11889000	5	11857000	11858000	31064	-11.7679	1
interaction2397	3	12085000	12086000	2	5969000	5970000	interchromosomal	-11.7593	1
interaction240	4	5174000	5175000	2	1388000	1389000	interchromosomal	-184.092	0
interaction2400	3	15330000	15331000	1	9677000	9678000	interchromosomal	-11.7494	1
interaction2401	4	3749000	3750000	2	5577000	5578000	interchromosomal	-11.7494	1
interaction2402	1	15485000	15486000	1	15457000	15458000	27852	-11.7462	1
interaction2403	4	3244000	3245000	4	3234000	3235000	9245	-11.7462	1
interaction2404	4	3245000	3246000	4	3234000	3235000	11339	-11.7462	1
interaction2405	4	3251000	3252000	4	3244000	3245000	7120	-11.7462	1
interaction2406	4	3211000	3212000	4	3209000	3210000	2612	-11.7431	1
interaction2407	4	3214000	3215000	4	3209000	3210000	5116	-11.7431	1
interaction241	2	19234000	19235000	2	19164000	19165000	69819	-180.773	0
interaction2410	2	1755000	1756000	1	11900000	11901000	interchromosomal	-11.7372	1
interaction2411	2	2543000	2544000	1	11900000	11901000	interchromosomal	-11.7372	1
interaction2412	3	15261000	15262000	3	12246000	12247000	3015448	-11.7209	1
interaction2413	4	3255000	3256000	4	3252000	3253000	2637	-11.7209	1
interaction2414	1	15134000	15135000	1	15130000	15131000	3890	-11.7136	1
interaction2415	4	3243000	3244000	4	3237000	3238000	6651	-11.7112	1
interaction2416	1	15137000	15138000	1	15126000	15127000	11326	-11.7067	1
interaction2418	4	3538000	3539000	1	15190000	15191000	interchromosomal	-11.7045	1
interaction2420	5	4208000	4209000	1	21525000	21526000	interchromosomal	-11.7002	1
interaction2421	1	15100000	15101000	1	15094000	15095000	5809	-11.696	1
interaction2422	2	3508000	3509000	2	3374000	3375000	134242	-11.696	1
interaction2423	1	15132000	15133000	1	15114000	15115000	17978	-11.6828	1
interaction2424	1	15485000	15486000	1	15471000	15472000	13930	-11.6828	1
interaction2425	2	2543000	2544000	2	1755000	1756000	788085	-11.6828	1
interaction2427	5	13218000	13219000	2	2543000	2544000	interchromosomal	-11.6828	1
interaction2428	5	11952000	11953000	5	11915000	11916000	36778	-11.68	1
interaction2430	1	15122000	15123000	1	15112000	15113000	9892	-11.6727	1
interaction2431	4	3227000	3228000	4	3198000	3199000	28826	-11.6727	1
interaction2432	4	3227000	3228000	4	3216000	3217000	10768	-11.6727	1
interaction2433	4	3229000	3230000	4	3201000	3202000	28411	-11.6696	1
interaction2434	4	3213000	3214000	4	3211000	3212000	2518	-11.6681	1
interaction2435	4	3224000	3225000	4	3203000	3204000	21075	-11.6636	1
interaction2437	3	17403000	17404000	2	1755000	1756000	interchromosomal	-11.6622	1
interaction2438	4	2954000	2955000	4	2922000	2923000	32169	-11.6622	1
interaction2439	5	11903000	11904000	5	11869000	11870000	33626	-11.6586	1
interaction244	4	2952000	2953000	4	2942000	2943000	9786	-173.677	0
interaction2440	4	3251000	3252000	4	3241000	3242000	9727	-11.6567	1
interaction2441	1	15252000	15253000	1	15226000	15227000	26239	-11.6411	1
interaction2442	1	15357000	15358000	1	15252000	15253000	104871	-11.6411	1
interaction2443	1	15125000	15126000	1	15111000	15112000	13880	-11.6389	1
interaction2444	4	3206000	3207000	4	3203000	3204000	2439	-11.6379	1
interaction2445	4	3248000	3249000	4	3198000	3199000	50007	-11.6348	1
interaction2446	1	15261000	15262000	1	15101000	15102000	160610	-11.6318	1
interaction2447	1	15322000	15323000	1	15101000	15102000	221542	-11.629	1
interaction2448	1	15322000	15323000	1	15102000	15103000	220569	-11.629	1
interaction2450	3	12078000	12079000	2	581000	582000	interchromosomal	-11.6187	1
interaction2451	5	11903000	11904000	5	11863000	11864000	39740	-11.6186	1
interaction2452	1	18017000	18018000	1	7721000	7722000	10295505	-11.6179	1
interaction2453	2	5961000	5962000	2	581000	582000	5379604	-11.6141	1
interaction2455	1	15398000	15399000	1	15299000	15300000	98264	-11.6049	1
interaction2456	1	15403000	15404000	1	15305000	15306000	97946	-11.6049	1
interaction2457	1	20128000	20129000	1	20116000	20117000	12469	-11.6049	1
interaction2461	4	702000	703000	2	14471000	14472000	interchromosomal	-11.6049	1
interaction2462	4	3734000	3735000	1	13181000	13182000	interchromosomal	-11.6049	1
interaction2463	4	13944000	13945000	2	14916000	14917000	interchromosomal	-11.6049	1
interaction2464	5	24026000	24027000	5	12484000	12485000	11542241	-11.6049	1
interaction2465	4	2960000	2961000	4	2959000	2960000	1021	-11.6045	1
interaction2466	1	15298000	15299000	1	15171000	15172000	127100	-11.6033	1
interaction2467	2	3714000	3715000	2	3662000	3663000	52143	-11.6008	1
interaction2469	5	12031000	12032000	2	5576000	5577000	interchromosomal	-11.5809	1
interaction247	5	11682000	11683000	5	11679000	11680000	2795	-173.456	0
interaction2471	2	5576000	5577000	1	15190000	15191000	interchromosomal	-11.5766	1
interaction2474	5	11789000	11790000	5	11759000	11760000	29800	-11.5444	1
interaction2475	5	11915000	11916000	5	11861000	11862000	54162	-11.5293	1
interaction2476	5	11869000	11870000	5	11824000	11825000	44720	-11.5092	1
interaction2477	5	11680000	11681000	5	11675000	11676000	4478	-11.4254	1
interaction2478	5	11894000	11895000	5	11857000	11858000	37295	-11.3707	1
interaction2479	4	2932000	2933000	4	2922000	2923000	9822	-11.3679	1
interaction2480	4	2946000	2947000	4	2936000	2937000	10122	-11.363	1
interaction2481	4	2954000	2955000	4	2923000	2924000	30967	-11.3543	1
interaction2482	4	2950000	2951000	4	2931000	2932000	18880	-11.3374	1
interaction2483	1	12299000	12300000	1	12298000	12299000	1326	-11.317	1
interaction2485	2	5851000	5852000	2	5846000	5847000	4901	-11.317	1
interaction2486	3	9445000	9446000	3	9436000	9437000	8382	-11.317	1
interaction2487	4	5073000	5074000	4	5063000	5064000	10231	-11.317	1
interaction2489	5	2980000	2981000	4	15556000	15557000	interchromosomal	-11.317	1
interaction2490	5	14579000	14580000	1	27515000	27516000	interchromosomal	-11.317	1
interaction2491	5	11949000	11950000	5	11916000	11917000	33070	-11.3167	1
interaction2492	4	2955000	2956000	4	2941000	2942000	13889	-11.2452	1
interaction2493	4	2947000	2948000	4	2937000	2938000	9965	-11.2422	1
interaction2494	5	11953000	11954000	5	11915000	11916000	37606	-11.1789	1
interaction2495	5	11884000	11885000	5	11854000	11855000	29784	-11.1767	1
interaction2496	4	2946000	2947000	4	2929000	2930000	16592	-11.1696	1
interaction2497	4	2940000	2941000	4	2922000	2923000	17959	-11.1062	1
interaction2498	1	1857000	1858000	1	1849000	1850000	8082	-11.0973	1
interaction2499	1	2417000	2418000	1	2373000	2374000	43491	-11.0973	1
[truncated: 2,151 more rows]
